# Supplementary material for: Identification of SARS-CoV-2 Mpro inhibitors through deep reinforcement learning for de novo drug design and computational chemistry approaches
Source: RSC Med Chem. 2024 Apr 29;15(6):2146–59. doi: 10.1039/d4md00106k (PMC11187573; doi:10.1039/d4md00106k)
Supplement: MD-015-D4MD00106K-s001 [file MD-015-D4MD00106K-s001.zip]

Archive with 6 entries (6 files):
- Covid_Moonshot_activity_data.csv
- Docking_validation.csv
- ML_dataset.csv
- priviledged_fragments.csv
- Reference_Mpro_inhibitors_dataset.csv
- SARS-CoV-2_ChemSpace.csv
