# Supplementary material for: Identification of SARS-CoV-2 Mpro inhibitors through deep reinforcement learning for de novo drug design and computational chemistry approaches
Source: RSC Med Chem. 2024 Apr 29;15(6):2146–59. doi: 10.1039/d4md00106k (PMC11187573; doi:10.1039/d4md00106k)
Supplement: MD-015-D4MD00106K-s001 [file MD-015-D4MD00106K-s001.zip › Covid_Moonshot_activity_data.csv]

SMILES	CID	canonical_CID	r_inhibition_at_20_uM	r_inhibition_at_50_uM	r_avg_IC50	f_inhibition_at_20_uM	f_inhibition_at_50_uM	f_avg_IC50	f_avg_pIC50	relative_solubility_at_20_uM	relative_solubility_at_100_uM	trypsin_IC50	NMR_std_ratio	acrylamide	chloroacetamide	series	frag_id
O=C(NCC1(C(=O)Nc2cncc3ccccc23)CCOc2ccc(Cl)cc21)C1COCCN1CC(F)(F)F	MAT-POS-932d1078-1	MAT-POS-932d1078-1						21.5732763348394	4.66608389355816					False	False
CO[C@]1(C(=O)Nc2cncc3ccccc23)CCOc2c(F)cc(F)cc21	MAT-POS-932d1078-2	MAT-POS-932d1078-2						34.1979298101403	4.46600018339547					False	False	3-aminopyridine-like
CO[C@@]1(C(=O)Nc2cncc3ccccc23)CCOc2c(F)cc(F)cc21	MAT-POS-932d1078-3	MAT-POS-932d1078-3						0.220344955795019	6.65689688704407					False	False	3-aminopyridine-like
COC[C@]1(C(=O)Nc2cncc3ccccc23)CCOc2cc(Cl)c(Cl)cc21	MAT-POS-932d1078-4	MAT-POS-932d1078-4						3.22089397168282	5.49202357144575					False	False	3-aminopyridine-like
COC[C@@]1(C(=O)Nc2cncc3ccccc23)CCOc2cc(Cl)c(Cl)cc21	MAT-POS-932d1078-5	MAT-POS-932d1078-5						16.908676273209	4.77189039061298					False	False	3-aminopyridine-like
CCC(CC)COC(=O)[C@H](C)NP(=O)(OC[C@H]1O[C@@](C#N)(c2ccc3c(N)ncnn23)[C@H](O)[C@@H]1O)Oc1ccccc1	MAT-POS-932d1078-6	MAT-POS-932d1078-6						99.5						False	False
CC(C)C(=O)OC[C@H]1O[C@@H](n2cc/c(=N/O)[nH]c2=O)[C@H](O)[C@@H]1O	MAT-POS-932d1078-7	MAT-POS-932d1078-7						99.5						False	False
Cc1nc2n(n1)CC(C(=O)NC(C(=O)Nc1cncc3ccccc13)c1cccc(Cl)c1)CC2	MAT-POS-a13804f0-1	MAT-POS-a13804f0-1						4.98466083335619	5.30236438664279					False	False	Ugi
O=C(Nc1cncc2ccccc12)[C@H]1CCOc2cc(F)c(Cl)cc21	MAT-POS-a13804f0-2	MAT-POS-a13804f0-2						99.5						False	False	3-aminopyridine-like
O=C(Nc1cncc2ccccc12)[C@@H]1CCOc2cc(F)c(Cl)cc21	MAT-POS-a13804f0-3	MAT-POS-a13804f0-3						0.097689988193395	7.01014994288473					False	False	3-aminopyridine-like
O=C(Nc1cncc2ccccc12)C(NC(=O)[C@@H]1CC[C@H](C(=O)N2CCCC2)O1)c1cccc(Cl)c1	MAT-POS-a13804f0-4	MAT-POS-a13804f0-4						0.560671929923316	6.25129118633876					False	False	Ugi
C=CC(=O)N(c1ccc(C(C)(C)C)cc1)[C@@H](C(=O)NCCc1cccc(F)c1)c1cccnc1	LON-POS-586a7c45-1	LON-POS-586a7c45-1						86.3706504526298	4.06363380974202					True	False	Ugi
CC(C)(C)c1ccc(N(C(=O)c2ccco2)C(C(=O)N2CCOCC2)c2cccnc2)cc1	ALP-POS-0c0a3b93-1	ALP-POS-0c0a3b93-1						40.9555384442711	4.38768736000511					False	False
N[C@]1(C(=O)Nc2cncc3ccccc23)CCOc2ccc(Cl)cc21	MAT-POS-3b97339c-2	MAT-POS-3b97339c-2						0.472738727539066	6.32537881811687					False	False	3-aminopyridine-like
Cc1ccncc1C(C(=O)NCCc1cccc(F)c1)N(C(=O)c1cocn1)c1ccc(C(C)(C)C)cc1	ALP-POS-d0876c20-1	ALP-POS-d0876c20-1						0.65281998670917	6.18520655770912					False	False	Ugi
Cc1cc(O)c(C(C(=O)NCCc2cccc(F)c2)N(C(=O)c2cocn2)c2ccc(C(C)(C)C)cc2)c(=O)[nH]1	ALP-POS-d0876c20-2	ALP-POS-d0876c20-2						99.5						False	False	Ugi
Cn1cc(C(C(=O)NCCc2cccc(F)c2)N(C(=O)c2cocn2)c2ccc(C(C)(C)C)cc2)ccc1=O	ALP-POS-d0876c20-3	ALP-POS-d0876c20-3						99.5						False	False	Ugi
COc1nc2ncc(C(C(=O)NCCc3cccc(F)c3)N(C(=O)c3cocn3)c3ccc(C(C)(C)C)cc3)cn2n1	ALP-POS-d0876c20-4	ALP-POS-d0876c20-4						33.419823305515	4.47599585060189					False	False
CC(C)(C)c1ccc(N(C(=O)c2cocn2)C(C(=O)NCCc2cccc(F)c2)c2ccnnc2)cc1	ALP-POS-d0876c20-5	ALP-POS-d0876c20-5						2.05437972060318	5.68731928064084					False	False	Ugi
CC(C)(C)c1ccc(N(C(=O)c2cocn2)C(C(=O)NCCc2cccc(F)c2)c2ccc[nH]c2=O)cc1	ALP-POS-d0876c20-7	ALP-POS-d0876c20-7						99.5						False	False	Ugi
Cn1cccc(C(C(=O)NCCc2cccc(F)c2)N(C(=O)c2cocn2)c2ccc(C(C)(C)C)cc2)c1=O	ALP-POS-d0876c20-11	ALP-POS-d0876c20-11						99.5						False	False	Ugi
CC(C)(C)c1ccc(N(C(=O)c2cocn2)C(C(=O)NCCc2cccc(F)c2)c2cnc(N3CCOCC3)nc2)cc1	ALP-POS-d0876c20-12	ALP-POS-d0876c20-12						99.5						False	False
CN(C)c1ncc(C(C(=O)NCCc2cccc(F)c2)N(C(=O)c2cocn2)c2ccc(C(C)(C)C)cc2)cn1	ALP-POS-d0876c20-14	ALP-POS-d0876c20-14						99.5						False	False	Ugi
COc1nccnc1C(C(=O)NCCc1cccc(F)c1)N(C(=O)c1cocn1)c1ccc(C(C)(C)C)cc1	ALP-POS-d0876c20-15	ALP-POS-d0876c20-15						94.8614877084905	4.0229100686097					False	False	Ugi
CC(C)(C)c1ccc(N(C(=O)c2cocn2)C(C(=O)NCCc2cccc(F)c2)c2cncnc2)cc1	ALP-POS-d0876c20-17	ALP-POS-d0876c20-17						2.92175055279495	5.53435686511941					False	False	Ugi
COc1ncncc1C(C(=O)NCCc1cccc(F)c1)N(C(=O)c1cocn1)c1ccc(C(C)(C)C)cc1	ALP-POS-d0876c20-19	ALP-POS-d0876c20-19						8.43107840746623	5.07411687182155					False	False	Ugi
CC(C)(C)c1ccc(N(C(=O)c2cocn2)C(C(=O)NCCc2cccc(F)c2)c2cnccn2)cc1	ALP-POS-d0876c20-21	ALP-POS-d0876c20-21						1.21141049355378	5.9167086686843					False	False	Ugi
CC(C)(C)c1ccc(N(C(=O)c2cocn2)C(C(=O)NCCc2cccc(F)c2)c2c(N3CCOCC3)nc3ccccn3c2=O)cc1	ALP-POS-d0876c20-22	ALP-POS-d0876c20-22						99.5						False	False
CN1CCN(c2ncc(C(C(=O)NCCc3cccc(F)c3)N(C(=O)c3cocn3)c3ccc(C(C)(C)C)cc3)cn2)CC1	ALP-POS-d0876c20-24	ALP-POS-d0876c20-24						99.5						False	False
O=C(Nc1cncc2ccccc12)C1CCSc2ccc(Cl)cc21	MAT-POS-78e1d523-1	MAT-POS-78e1d523-1						0.230211327856984	6.63787331013829					False	False	3-aminopyridine-like
CNC(=O)C1(CC(=O)Nc2cncc3ccccc23)CCOc2ccc(Cl)cc21	MAT-POS-78e1d523-2	MAT-POS-78e1d523-2						30.7002550534679	4.51285801644941					False	False	3-aminopyridine-like
COC(OC)C(=O)N1CCN(Cc2cccc(Cl)c2)CC1	JOH-UNI-0e1753c1-1	JOH-UNI-0e1753c1-1						94.0794493601215	4.02650523315315					False	False
O=CC(=O)N1CCN(Cc2cccc(Cl)c2)CC1	JOH-UNI-0e1753c1-2	JOH-UNI-0e1753c1-2						53.01526059317	4.27559909950436					False	False
CC(=O)C(=O)N1CCN(Cc2cccc(Cl)c2)[C@@H](CC(C)C)C1	JOH-UNI-0e1753c1-4	JOH-UNI-0e1753c1-4						99.5						False	False
CC(C)C[C@H]1CN(C(=O)CCl)CCN1Cc1cccc(Cl)c1	JOH-UNI-0e1753c1-5	JOH-UNI-0e1753c1-5						0.697609864197038	6.15638738711211					False	True	piperazine-chloroacetamide
COc1cc(Cl)nc(Nc2cc(Cl)cc(CC(=O)Nc3cncc4ccccc34)c2)n1	LON-WEI-9739a092-1	LON-WEI-9739a092-1						0.504125229392672	6.29746156736677					False	False	3-aminopyridine-like
O=C(Cc1cc(Cl)cc(Nc2ccc(C(F)(F)F)cn2)c1)Nc1cncc2ccccc12	LON-WEI-9739a092-2	LON-WEI-9739a092-2						1.21653868807925	5.91487407518185					False	False	3-aminopyridine-like
COc1cc(Br)ccc1Nc1cc(Cl)cc(CC(=O)Nc2cncc3ccccc23)c1	LON-WEI-9739a092-3	LON-WEI-9739a092-3						1.39484882746924	5.85547285830689					False	False	3-aminopyridine-like
CCN(Cc1ccc(F)cc1)c1cc(Cl)cc(CC(=O)Nc2cncc3ccccc23)c1	LON-WEI-9739a092-4	LON-WEI-9739a092-4						1.40959806097578	5.85090470634129					False	False	3-aminopyridine-like
Cc1ccc2nc(Nc3cc(Cl)cc(CC(=O)Nc4cncc5ccccc45)c3)sc2c1	LON-WEI-9739a092-5	LON-WEI-9739a092-5						0.449684590518445	6.347091994281					False	False	3-aminopyridine-like
O=C(Cc1cc(Cl)cc(N2CCN(C(=O)c3ccco3)CC2)c1)Nc1cncc2ccccc12	LON-WEI-9739a092-6	LON-WEI-9739a092-6						1.05365701618509	5.97730073658026					False	False	3-aminopyridine-like
O=C(Cc1cc(Cl)cc(NCc2ccc(Br)cc2)c1)Nc1cncc2ccccc12	LON-WEI-9739a092-7	LON-WEI-9739a092-7						1.42604624908398	5.84586638935354					False	False	3-aminopyridine-like
CN(Cc1cccc2ccccc12)c1cc(Cl)cc(CC(=O)Nc2cncc3ccccc23)c1	LON-WEI-9739a092-8	LON-WEI-9739a092-8						1.73408291948584	5.76093013949295					False	False	3-aminopyridine-like
CCS(=O)(=O)N1CCN(c2cc(Cl)cc(CC(=O)Nc3cncc4ccccc34)c2)CC1	LON-WEI-9739a092-9	LON-WEI-9739a092-9						1.3489623071683	5.87000018525583					False	False	3-aminopyridine-like
COc1ncc(Br)cc1Nc1cc(Cl)cc(CC(=O)Nc2cncc3ccccc23)c1	LON-WEI-9739a092-10	LON-WEI-9739a092-10						0.680672312049196	6.1670619149879					False	False	3-aminopyridine-like
O=C(Cn1ccnc1)NCC1(C(=O)Nc2cncc3ccccc23)CCOc2ccc(Cl)cc21	EDG-MED-70ae9412-1	EDG-MED-70ae9412-1						2.87960865224115	5.54066653019935					False	False	3-aminopyridine-like
CN(C)CC(=O)NCC1(C(=O)Nc2cncc3ccccc23)CCOc2ccc(Cl)cc21	EDG-MED-70ae9412-2	EDG-MED-70ae9412-2						5.004723825266	5.30061988311419					False	False	3-aminopyridine-like
COCC1(C(=O)Nc2cncc3ccccc23)CCOc2cc(Cl)c(Cl)cc21	EDJ-MED-37aac4bd-2	EDJ-MED-37aac4bd-2						4.04197610472714	5.39340625826649					False	False	3-aminopyridine-like
COC1(C(=O)Nc2cncc3ccccc23)CCOc2c(F)cc(F)cc21	EDJ-MED-37aac4bd-4	EDJ-MED-37aac4bd-4						0.224749009651022	6.6483022132946					False	False	3-aminopyridine-like
COC1(C(=O)Nc2cncc3ccccc23)CCOc2cc(F)c(Cl)cc21	ALP-POS-fe871b40-11	ALP-POS-fe871b40-11						0.452339763231015	6.34453523362757					False	False	3-aminopyridine-like
O=C(CC1(C(=O)Nc2cncc3ccccc23)CCOc2ccc(Cl)cc21)N1CCN(CCCO)CC1	ALP-UNI-8e43a71e-8	ALP-UNI-8e43a71e-8						9.98099826455137	5.00082601992457					False	False	3-aminopyridine-like
O=C(CC1(C(=O)Nc2cncc3ccccc23)CCOc2ccc(Cl)cc21)N1CCN(CC(F)(F)CO)CC1	ALP-UNI-8e43a71e-10	ALP-UNI-8e43a71e-10						7.27966980064704	5.13788831945196					False	False
COCCCNC(=O)C(c1cccnc1)N(C(=O)c1cocn1)c1ccc(C(C)(C)C)cc1	ALP-POS-88a7a97e-3	ALP-POS-88a7a97e-3						8.7864354707462	5.05618727616114					False	False	Ugi
CC(C)(C)c1ccc(N(C(=O)c2cocn2)C(C(=O)NCc2cccnc2)c2cccnc2)cc1	ALP-POS-88a7a97e-4	ALP-POS-88a7a97e-4						25.2804303733105	4.59721553691011					False	False	Ugi
COC(=O)C(C)NC(=O)C(c1cccnc1)N(C(=O)c1cocn1)c1ccc(C(C)(C)C)cc1	ALP-POS-88a7a97e-5	ALP-POS-88a7a97e-5						7.17639912561491	5.14409341538874					False	False	Ugi
COC(=O)[C@@H]1CC[C@H](NC(=O)C(c2cccnc2)N(C(=O)c2cocn2)c2ccc(C(C)(C)C)cc2)C1	ALP-POS-88a7a97e-6	ALP-POS-88a7a97e-6						2.38450388673993	5.62260196532979					False	False	Ugi
CC(C)(C)c1ccc(N(C(=O)c2cocn2)C(C(=O)NCc2ccncc2)c2cccnc2)cc1	ALP-POS-88a7a97e-8	ALP-POS-88a7a97e-8						99.5						False	False	Ugi
CC(C)(C)c1ccc(N(C(=O)c2cocn2)C(C(=O)NC2CCOCC2)c2cccnc2)cc1	ALP-POS-88a7a97e-9	ALP-POS-88a7a97e-9						3.89570998742511	5.40941338124645					False	False	Ugi
CN(C)C(=O)CNC(=O)C(c1cccnc1)N(C(=O)c1cocn1)c1ccc(C(C)(C)C)cc1	ALP-POS-88a7a97e-10	ALP-POS-88a7a97e-10						29.218966003156	4.53433515688458					False	False	Ugi
CC(C)(C)OC(=O)NCCCNC(=O)C(c1cccnc1)N(C(=O)c1cocn1)c1ccc(C(C)(C)C)cc1	ALP-POS-88a7a97e-13	ALP-POS-88a7a97e-13						3.38945840285013	5.46986969160363					False	False	Ugi
COC(=O)C1CC(NC(=O)C(c2cccnc2)N(C(=O)c2cocn2)c2ccc(C(C)(C)C)cc2)C1	ALP-POS-88a7a97e-15	ALP-POS-88a7a97e-15						3.98574015946928	5.39949101747371					False	False	Ugi
CSCCNC(=O)C(c1cccnc1)N(C(=O)c1cocn1)c1ccc(C(C)(C)C)cc1	ALP-POS-88a7a97e-16	ALP-POS-88a7a97e-16						2.44714263574268	5.61134071634064					False	False	Ugi
CCOC(=O)CCNC(=O)C(c1cccnc1)N(C(=O)c1cocn1)c1ccc(C(C)(C)C)cc1	ALP-POS-88a7a97e-17	ALP-POS-88a7a97e-17						2.80026231346885	5.55280128438774					False	False	Ugi
CC(C)(C)OC(=O)NCCNC(=O)C(c1cccnc1)N(C(=O)c1cocn1)c1ccc(C(C)(C)C)cc1	ALP-POS-88a7a97e-19	ALP-POS-88a7a97e-19						6.25541459753454	5.20374390076602					False	False	Ugi
CC(C)(C)c1ccc(N(C(=O)c2cocn2)C(C(=O)NCC(=O)Nc2cccc([N+](=O)[O-])c2)c2cccnc2)cc1	ALP-POS-88a7a97e-20	ALP-POS-88a7a97e-20						14.3758225491766	4.84236729666627					False	False
COC(=O)[C@@H]1C[C@@H](NC(=O)C(c2cccnc2)N(C(=O)c2cocn2)c2ccc(C(C)(C)C)cc2)CN1C(=O)OC(C)(C)C	ALP-POS-88a7a97e-23	ALP-POS-88a7a97e-23						6.82414126439963	5.16595199155415					False	False
COC(=O)[C@H]1C[C@H](NC(=O)C(c2cccnc2)N(C(=O)c2cocn2)c2ccc(C(C)(C)C)cc2)CN1C(=O)OC(C)(C)C	ALP-POS-88a7a97e-24	ALP-POS-88a7a97e-24						0.836741964831324	6.07740844944664					False	False
CC(C)(C)OC(=O)N1CCC(NC(=O)C(c2cccnc2)N(C(=O)c2cocn2)c2ccc(C(C)(C)C)cc2)C1	ALP-POS-88a7a97e-25	ALP-POS-88a7a97e-25						3.65092449067349	5.43759714914366					False	False	Ugi
CC(C)(C)c1ccc(N(C(=O)c2cocn2)C(C(=O)NCC2CCOC2)c2cccnc2)cc1	ALP-POS-88a7a97e-26	ALP-POS-88a7a97e-26						5.41667910396544	5.2662668922151					False	False	Ugi
CC(C)(C)c1ccc(N(C(=O)c2cocn2)C(C(=O)NCC2CCCO2)c2cccnc2)cc1	ALP-POS-88a7a97e-27	ALP-POS-88a7a97e-27						5.14697956139966	5.28844755632511					False	False	Ugi
COC(CNC(=O)C(c1cccnc1)N(C(=O)c1cocn1)c1ccc(C(C)(C)C)cc1)OC	ALP-POS-88a7a97e-29	ALP-POS-88a7a97e-29						7.90861988684175	5.1018992975167					False	False	Ugi
CC(C)(C)c1ccc(N(C(=O)c2cocn2)C(C(=O)NC2CCOC2)c2cccnc2)cc1	ALP-POS-88a7a97e-30	ALP-POS-88a7a97e-30						2.76689975514448	5.55800657507525					False	False	Ugi
COCCNC(=O)C(c1cccnc1)N(C(=O)c1cocn1)c1ccc(C(C)(C)C)cc1	ALP-POS-88a7a97e-31	ALP-POS-88a7a97e-31						8.4596856651235	5.07264577365584					False	False	Ugi
CCOC(=O)CNC(=O)C(c1cccnc1)N(C(=O)c1cocn1)c1ccc(C(C)(C)C)cc1	ALP-POS-88a7a97e-32	ALP-POS-88a7a97e-32						9.52684659761198	5.02105082778619					False	False	Ugi
COC(=O)CNC(=O)C(c1cccnc1)N(C(=O)c1cocn1)c1ccc(C(C)(C)C)cc1	ALP-POS-88a7a97e-33	ALP-POS-88a7a97e-33						10.755315549433	4.96837684335488					False	False	Ugi
CC(C)(C)c1ccc(N(C(=O)c2cocn2)C(C(=O)NC2COC2)c2cccnc2)cc1	ALP-POS-88a7a97e-34	ALP-POS-88a7a97e-34						4.07098207587998	5.39030080977082					False	False	Ugi
COC(=O)C1(NC(=O)C(c2cccnc2)N(C(=O)c2cocn2)c2ccc(C(C)(C)C)cc2)CCCC1	ALP-POS-88a7a97e-36	ALP-POS-88a7a97e-36						5.26495725055596	5.27860515076967					False	False	Ugi
COC(=O)[C@H]1C[C@@H](NC(=O)C(c2cccnc2)N(C(=O)c2cocn2)c2ccc(C(C)(C)C)cc2)CN1C(=O)OC(C)(C)C	ALP-POS-88a7a97e-37	ALP-POS-88a7a97e-37						5.32245062410921	5.2738883587814					False	False
CC(C)(C)OC(=O)CNC(=O)C(c1cccnc1)N(C(=O)c1cocn1)c1ccc(C(C)(C)C)cc1	ALP-POS-88a7a97e-38	ALP-POS-88a7a97e-38						8.18190660166057	5.08714548238042					False	False	Ugi
CC(C)(C)c1ccc(N(C(=O)c2cocn2)C(C(=O)NC2CC(F)(F)C2)c2cccnc2)cc1	ALP-POS-88a7a97e-39	ALP-POS-88a7a97e-39						2.34702891021265	5.6294815608196					False	False	Ugi
COC(=O)[C@@H]1C[C@H](NC(=O)C(c2cccnc2)N(C(=O)c2cocn2)c2ccc(C(C)(C)C)cc2)CN1C(=O)OC(C)(C)C	ALP-POS-88a7a97e-40	ALP-POS-88a7a97e-40						2.65703753017596	5.57560231121516					False	False
COc1ccc(NC(=O)C(c2cccnc2)N(C(=O)c2cocn2)c2ccc(C(C)(C)C)cc2)cn1	ALP-POS-88a7a97e-41	ALP-POS-88a7a97e-41						5.36624908419565	5.27032917262922					False	False	Ugi
Cc1ccc(S(=O)(=O)CNC(=O)C(c2cccnc2)N(C(=O)c2cocn2)c2ccc(C(C)(C)C)cc2)cc1	ALP-POS-88a7a97e-42	ALP-POS-88a7a97e-42						62.8701692340309	4.2015553706136					False	False	Ugi
CC(C)(C)OC(=O)N1CC(NC(=O)C(c2cccnc2)N(C(=O)c2cocn2)c2ccc(C(C)(C)C)cc2)C1	ALP-POS-88a7a97e-43	ALP-POS-88a7a97e-43						6.91259576397528	5.16035883912624					False	False	Ugi
CC(C)(C)c1ccc(N(C(=O)c2cocn2)C(C(=O)NCC(=O)OCc2ccccc2)c2cccnc2)cc1	ALP-POS-88a7a97e-44	ALP-POS-88a7a97e-44						9.92109212200363	5.00344051771951					False	False	Ugi
CSCCCNC(=O)C(c1cccnc1)N(C(=O)c1cocn1)c1ccc(C(C)(C)C)cc1	ALP-POS-88a7a97e-46	ALP-POS-88a7a97e-46						3.84824840110229	5.41473690239665					False	False	Ugi
CC(C)(C)c1ccc(N(C(=O)c2cocn2)C(C(=O)NCCN2CCOCC2)c2cccnc2)cc1	ALP-POS-88a7a97e-47	ALP-POS-88a7a97e-47						82.5461556128514	4.0833031481432					False	False	Ugi
CCOC(=O)CCCNC(=O)C(c1cccnc1)N(C(=O)c1cocn1)c1ccc(C(C)(C)C)cc1	ALP-POS-88a7a97e-48	ALP-POS-88a7a97e-48						6.23948403882958	5.20485132191274					False	False	Ugi
CCOC(=O)c1ncoc1CNC(=O)C(c1cccnc1)N(C(=O)c1cocn1)c1ccc(C(C)(C)C)cc1	ALP-POS-88a7a97e-49	ALP-POS-88a7a97e-49						5.87854334094103	5.23073027551638					False	False	Ugi
COCCCNCC1(C(=O)Nc2cncc3ccccc23)CCOc2ccc(Cl)cc21	EDJ-MED-8c98ee63-1	EDJ-MED-8c98ee63-1						11.383488223709	4.94372463739806					False	False	3-aminopyridine-like
Cn1ccc(CNCC2(C(=O)Nc3cncc4ccccc34)CCOc3ccc(Cl)cc32)n1	EDJ-MED-8c98ee63-2	EDJ-MED-8c98ee63-2						0.802810855854396	6.09538676348178					False	False	3-aminopyridine-like
Cn1c(=O)ccn(CC(=O)NC(C(=O)Nc2cncc3ccccc23)c2cccc(Cl)c2)c1=O	EDJ-MED-ee07cf00-1	EDJ-MED-ee07cf00-1						11.3094104721024	4.94656003303969					False	False	Ugi
Cn1ncc2c(=O)n(CC(=O)NC(C(=O)Nc3cncc4ccccc34)c3cccc(Cl)c3)cnc21	EDJ-MED-ee07cf00-3	EDJ-MED-ee07cf00-3						23.7509200274471	4.62431956266629					False	False	Ugi
CC(NC(=O)C1CCC1)C(=O)NC(C(=O)Nc1cncc2ccccc12)c1cccc(Cl)c1	EDJ-MED-ee07cf00-4	EDJ-MED-ee07cf00-4						4.80589118082366	5.31822606709493					False	False	Ugi
N#Cc1ccc(C(=O)NCC(=O)NC(C(=O)Nc2cncc3ccccc23)c2cccc(Cl)c2)cc1	EDJ-MED-ee07cf00-5	EDJ-MED-ee07cf00-5						18.7281197092005	4.72750582331405					False	False	Ugi
Cn1cc(C2=NOC(C(=O)NC(C(=O)Nc3cncc4ccccc34)c3cccc(Cl)c3)C2)cn1	EDJ-MED-ee07cf00-6	EDJ-MED-ee07cf00-6						7.19030700780295	5.14325256595255					False	False	Ugi
N#Cc1cn(CC(=O)NC(C(=O)Nc2cncc3ccccc23)c2cccc(Cl)c2)c(=O)[nH]c1=O	EDJ-MED-ee07cf00-8	EDJ-MED-ee07cf00-8						21.239836906775	4.67284882237209					False	False	Ugi
O=C(Cn1nnc(-c2ccccc2)n1)NC(C(=O)Nc1cncc2ccccc12)c1cccc(Cl)c1	EDJ-MED-ee07cf00-9	EDJ-MED-ee07cf00-9						18.2857156246282	4.73788803856654					False	False	Ugi
O=C(Cn1cnc(C(F)(F)F)n1)NC(C(=O)Nc1cncc2ccccc12)c1cccc(Cl)c1	EDJ-MED-ee07cf00-10	EDJ-MED-ee07cf00-10						13.6449983563873	4.86502651230716					False	False	Ugi
NC(=O)c1ccc(OCC(=O)NC(C(=O)Nc2cncc3ccccc23)c2cccc(Cl)c2)cc1	EDJ-MED-ee07cf00-12	EDJ-MED-ee07cf00-12						3.03275830744667	5.51816219896223					False	False	Ugi
O=C(Cn1nc2n(c(=O)c1=O)CCC2)NC(C(=O)Nc1cncc2ccccc12)c1cccc(Cl)c1	EDJ-MED-ee07cf00-14	EDJ-MED-ee07cf00-14						2.75766675794508	5.5594582160172					False	False	Ugi
O=C(Cc1ccc(-n2cnnn2)cc1)NC(C(=O)Nc1cncc2ccccc12)c1cccc(Cl)c1	EDJ-MED-ee07cf00-15	EDJ-MED-ee07cf00-15						10.2511787022772	4.98922619563615					False	False	Ugi
O=C(Cn1cc(Cl)c(=O)[nH]c1=O)NC(C(=O)Nc1cncc2ccccc12)c1cccc(Cl)c1	EDJ-MED-ee07cf00-16	EDJ-MED-ee07cf00-16						9.33416719234576	5.02992442435692					False	False	Ugi
O=C(Cn1ncn2nccc2c1=O)NC(C(=O)Nc1cncc2ccccc12)c1cccc(Cl)c1	EDJ-MED-ee07cf00-17	EDJ-MED-ee07cf00-17						19.5151842841623	4.7096273432699					False	False	Ugi
O=C(CN1CCN(C2CC2)C1=O)NC(C(=O)Nc1cncc2ccccc12)c1cccc(Cl)c1	EDJ-MED-ee07cf00-18	EDJ-MED-ee07cf00-18						2.34776259878291	5.62934582022304					False	False	Ugi
O=C(Nc1cncc2ccccc12)[C@@]1(O)CCOc2ccc(Cl)cc21	MAT-POS-9db1e783-1	MAT-POS-9db1e783-1						99.5						False	False	3-aminopyridine-like
O=C(Nc1cncc2ccccc12)C1(CO)CCOc2ccc(Cl)cc21	MAT-POS-9db1e783-2	MAT-POS-9db1e783-2						1.08803584514067	5.96335679665038					False	False	3-aminopyridine-like
COC(=O)/C=C/C(=O)N(C(=O)[C@H]1CCOc2ccc(Cl)cc21)c1cncc2ccccc12	MAT-POS-9db1e783-3	MAT-POS-9db1e783-3						4.35751379868075	5.36076122896119					False	False	3-aminopyridine-like
O=C(CC1(C(=O)Nc2cncc3ccccc23)CCOc2ccc(Cl)cc21)N1CCCCC1c1cn[nH]c1	EDG-MED-ba1ac7b9-11	EDG-MED-ba1ac7b9-11						0.561367787596639	6.25075251167023					False	False	3-aminopyridine-like
CC1CN(C)CCN1C(=O)CC1(C(=O)Nc2cncc3ccccc23)CCOc2ccc(Cl)cc21	EDG-MED-ba1ac7b9-15	EDG-MED-ba1ac7b9-15						6.17715614429733	5.20921142055811					False	False	3-aminopyridine-like
CC1Cn2nccc2CN1C(=O)CC1(C(=O)Nc2cncc3ccccc23)CCOc2ccc(Cl)cc21	EDG-MED-ba1ac7b9-18	EDG-MED-ba1ac7b9-18						2.11226612725819	5.67525136534347					False	False	3-aminopyridine-like
O=C(CC1(C(=O)Nc2cncc3ccccc23)CCOc2ccc(Cl)cc21)N1CCOCC1CC(F)F	EDG-MED-ba1ac7b9-20	EDG-MED-ba1ac7b9-20						9.8377132482285	5.00710584050072					False	False	3-aminopyridine-like
CN1C(=O)CCc2cc(N(C(=O)c3cocn3)C(C(=O)NCCc3cccc(F)c3)c3cccnc3)ccc21	ALP-POS-ced8ea4d-1	ALP-POS-ced8ea4d-1						63.5332089850502	4.19699920842511					False	False	Ugi
O=C(NCCc1cccc(F)c1)C(c1cccnc1)N(C(=O)c1cocn1)C1CC2CCCC2C1	ALP-POS-ced8ea4d-2	ALP-POS-ced8ea4d-2						99.5						False	False	Ugi
O=C(NCCc1cccc(F)c1)C(c1cccnc1)N(C(=O)c1cocn1)C1CCc2cc(F)ccc21	ALP-POS-ced8ea4d-3	ALP-POS-ced8ea4d-3						99.5						False	False	Ugi
O=C(NCCc1cccc(F)c1)C(c1cccnc1)N(C(=O)c1cocn1)C1COc2ccccc2C1	ALP-POS-ced8ea4d-4	ALP-POS-ced8ea4d-4						99.5						False	False	Ugi
CC(C)S(=O)(=O)c1ccc(N(C(=O)c2cocn2)C(C(=O)NCCc2cccc(F)c2)c2cccnc2)cc1	ALP-POS-ced8ea4d-5	ALP-POS-ced8ea4d-5						66.1095484714624	4.17973580906233					False	False
COC1CC2(C1)CC(N(C(=O)c1cocn1)C(C(=O)NCCc1cccc(F)c1)c1cccnc1)C2	ALP-POS-ced8ea4d-6	ALP-POS-ced8ea4d-6						99.5						False	False	Ugi
Cn1ncc2cc(N(C(=O)c3cocn3)C(C(=O)NCCc3cccc(F)c3)c3cccnc3)ccc21	ALP-POS-ced8ea4d-8	ALP-POS-ced8ea4d-8						48.0239731921095	4.31854191208351					False	False	Ugi
CS(=O)(=O)c1ccc(N(C(=O)c2cocn2)C(C(=O)NCCc2cccc(F)c2)c2cccnc2)cc1	ALP-POS-ced8ea4d-9	ALP-POS-ced8ea4d-9						75.9031200777507	4.11974037160518					False	False	Ugi
Cn1cnc2cc(N(C(=O)c3cocn3)C(C(=O)NCCc3cccc(F)c3)c3cccnc3)ccc21	ALP-POS-ced8ea4d-10	ALP-POS-ced8ea4d-10						99.5						False	False	Ugi
CS(=O)(=O)Cc1ccc(N(C(=O)c2cocn2)C(C(=O)NCCc2cccc(F)c2)c2cccnc2)cc1	ALP-POS-ced8ea4d-11	ALP-POS-ced8ea4d-11						27.6584027011477	4.55817290441861					False	False	Ugi
CC(C)Oc1ccc(N(C(=O)c2cocn2)C(C(=O)NCCc2cccc(F)c2)c2cccnc2)cc1	ALP-POS-ced8ea4d-12	ALP-POS-ced8ea4d-12						0.609229242009784	6.21521925940904					False	False	Ugi
O=C(NCCc1cccc(F)c1)C(c1cccnc1)N(C(=O)c1cocn1)C1CCCCC1	ALP-POS-ced8ea4d-13	ALP-POS-ced8ea4d-13						99.5						False	False	Ugi
O=C(NCCc1cccc(F)c1)C(c1cccnc1)N(C(=O)c1cocn1)C1CCCOC1	ALP-POS-ced8ea4d-14	ALP-POS-ced8ea4d-14						99.5						False	False	Ugi
O=C(NCCc1cccc(F)c1)C(c1cccnc1)N(C(=O)c1cocn1)c1ccc(Cn2cccn2)cc1	ALP-POS-ced8ea4d-16	ALP-POS-ced8ea4d-16						8.33821771770514	5.07892676927646					False	False	Ugi
O=C(NCCc1cccc(F)c1)C(c1cccnc1)N(C(=O)c1cocn1)c1ccc(S(=O)(=O)C2CCCC2)cc1	ALP-POS-ced8ea4d-17	ALP-POS-ced8ea4d-17						99.5						False	False
O=C(NCCc1cccc(F)c1)C(c1cccnc1)N(C(=O)c1cocn1)c1ccc2nc(C(F)(F)F)[nH]c2c1	ALP-POS-ced8ea4d-18	ALP-POS-ced8ea4d-18						77.5608938838158	4.11035719435131					False	False
COc1ccc(N(C(=O)c2cocn2)C(C(=O)NCCc2cccc(F)c2)c2cccnc2)cc1	ALP-POS-ced8ea4d-19	ALP-POS-ced8ea4d-19						22.1784063885424	4.6540696629446					False	False	Ugi
Cn1ccc2cc(N(C(=O)c3cocn3)C(C(=O)NCCc3cccc(F)c3)c3cccnc3)ccc21	ALP-POS-ced8ea4d-20	ALP-POS-ced8ea4d-20						23.7763064981952	4.62385560943294					False	False	Ugi
Cc1nc2ccc(N(C(=O)c3cocn3)C(C(=O)NCCc3cccc(F)c3)c3cccnc3)cc2o1	ALP-POS-ced8ea4d-21	ALP-POS-ced8ea4d-21						99.5						False	False	Ugi
O=C(NCCc1cccc(F)c1)C(c1cccnc1)N(C(=O)c1cocn1)C1CCCCCC1	ALP-POS-ced8ea4d-22	ALP-POS-ced8ea4d-22						99.5						False	False	Ugi
O=C(NCCc1cccc(F)c1)C(c1cccnc1)N(C(=O)c1cocn1)C1CCc2ccccc21	ALP-POS-ced8ea4d-23	ALP-POS-ced8ea4d-23						99.5						False	False	Ugi
O=C(NCCc1cccc(F)c1)C(c1cccnc1)N(C(=O)c1cocn1)c1ccc2ncsc2c1	ALP-POS-ced8ea4d-24	ALP-POS-ced8ea4d-24						60.4763825168941	4.21841419468836					False	False	Ugi
O=C(NCCc1cccc(F)c1)C(c1cccnc1)N(C(=O)c1cocn1)c1ccc2c(c1)CCCS2(=O)=O	ALP-POS-ced8ea4d-25	ALP-POS-ced8ea4d-25						99.5						False	False	Ugi
O=C(NCCc1cccc(F)c1)C(c1cccnc1)N(C(=O)c1cocn1)C1CCN(c2ccccc2F)C1	ALP-POS-ced8ea4d-26	ALP-POS-ced8ea4d-26						99.5						False	False	Ugi
Cc1ccc(N(C(=O)c2cocn2)C(C(=O)NCCc2cccc(F)c2)c2cccnc2)cc1	ALP-POS-ced8ea4d-27	ALP-POS-ced8ea4d-27						50.1942931711597	4.2993456570614					False	False	Ugi
O=C(NCCc1cccc(F)c1)C(c1cccnc1)N(C(=O)c1cocn1)c1ccccc1	ALP-POS-ced8ea4d-28	ALP-POS-ced8ea4d-28						89.2137756521297	4.04956808029					False	False	Ugi
O=C(NCCc1cccc(F)c1)C(c1cccnc1)N(C(=O)c1cocn1)C1Cc2ccccc21	ALP-POS-ced8ea4d-29	ALP-POS-ced8ea4d-29						99.5						False	False	Ugi
O=C(NCCc1cccc(F)c1)C(c1cccnc1)N(C(=O)c1cocn1)c1ccc2c(c1)CCC(=O)N2CC(F)F	ALP-POS-ced8ea4d-30	ALP-POS-ced8ea4d-30						24.4656931654475	4.61144247523761					False	False
O=C(NCCc1cccc(F)c1)C(c1cccnc1)N(C(=O)c1cocn1)C1CCN(c2ccccc2)C1	ALP-POS-ced8ea4d-31	ALP-POS-ced8ea4d-31						99.5						False	False	Ugi
O=C(NCCc1cccc(F)c1)C(c1cccnc1)N(C(=O)c1cocn1)c1ccc(OC2CCOC2)cc1	ALP-POS-ced8ea4d-32	ALP-POS-ced8ea4d-32						6.31902090167061	5.19935020810093					False	False	Ugi
O=C(NCCc1cccc(F)c1)C(c1cccnc1)N(C(=O)c1cocn1)C1COc2cc(F)ccc21	ALP-POS-ced8ea4d-33	ALP-POS-ced8ea4d-33						99.5						False	False	Ugi
COCc1csc(N(C(=O)c2cocn2)C(C(=O)NCCc2cccc(F)c2)c2cccnc2)n1	ALP-POS-ced8ea4d-34	ALP-POS-ced8ea4d-34						99.5						False	False	Ugi
O=C(NCCc1cccc(F)c1)C(c1cccnc1)N(C(=O)c1cocn1)c1cn(Cc2ccccc2)cn1	ALP-POS-ced8ea4d-35	ALP-POS-ced8ea4d-35						27.312900042631	4.56363218467736					False	False	Ugi
O=C(NCCc1cccc(F)c1)C(c1cccnc1)N(C(=O)c1cocn1)c1ccc2scnc2c1	ALP-POS-ced8ea4d-36	ALP-POS-ced8ea4d-36						83.960185803809	4.07592660899531					False	False	Ugi
O=C(NCCc1cccc(F)c1)C(c1cccnc1)N(C(=O)c1cocn1)c1ccc(C(F)(F)F)nc1	ALP-POS-ced8ea4d-37	ALP-POS-ced8ea4d-37						36.4204777334505	4.43865436179095					False	False	Ugi
COc1ccccc1CN(C(=O)c1cocn1)C(C(=O)NCCc1cccc(F)c1)c1cccnc1	ALP-POS-ced8ea4d-40	ALP-POS-ced8ea4d-40						99.5						False	False	Ugi
Cc1ccccc1CN(C(=O)c1cocn1)C(C(=O)NCCc1cccc(F)c1)c1cccnc1	ALP-POS-ced8ea4d-41	ALP-POS-ced8ea4d-41						99.5						False	False	Ugi
CN1CCCC(N(C(=O)c2cocn2)C(C(=O)NCCc2cccc(F)c2)c2cccnc2)C1	ALP-POS-ced8ea4d-45	ALP-POS-ced8ea4d-45						99.5						False	False	Ugi
O=C(NCCc1cccc(F)c1)C(c1cccnc1)N(C(=O)c1cocn1)c1ccc2c(c1)CCOC2	ALP-POS-ced8ea4d-47	ALP-POS-ced8ea4d-47						99.5						False	False	Ugi
COc1cc(C)ccc1CN(C(=O)c1cocn1)C(C(=O)NCCc1cccc(F)c1)c1cccnc1	ALP-POS-ced8ea4d-48	ALP-POS-ced8ea4d-48						99.5						False	False	Ugi
CCOc1ccc(N(C(=O)c2cocn2)C(C(=O)NCCc2cccc(F)c2)c2cccnc2)cn1	ALP-POS-ced8ea4d-49	ALP-POS-ced8ea4d-49						99.5						False	False	Ugi
COc1cc(N(C(=O)c2cocn2)C(C(=O)NCCc2cccc(F)c2)c2cccnc2)ccc1S(=O)(=O)N(C)C	ALP-POS-ced8ea4d-50	ALP-POS-ced8ea4d-50						99.5						False	False
O=C(NCCc1cccc(F)c1)C(c1cccnc1)N(C(=O)c1cocn1)[C@H]1C[C@H](Oc2ccccc2)C1	ALP-POS-ced8ea4d-55	ALP-POS-ced8ea4d-55						99.5						False	False	Ugi
O=C(NCCc1cccc(F)c1)C(c1cccnc1)N(C(=O)c1cocn1)C1CCC2(CCO2)CC1	ALP-POS-ced8ea4d-56	ALP-POS-ced8ea4d-56						99.5						False	False	Ugi
O=C(NCCc1cccc(F)c1)C(c1cccnc1)N(C(=O)c1cocn1)C1COC2(CCCC2)C1	ALP-POS-ced8ea4d-57	ALP-POS-ced8ea4d-57						99.5						False	False	Ugi
Cc1ccccc1C(C)N(C(=O)c1cocn1)C(C(=O)NCCc1cccc(F)c1)c1cccnc1	ALP-POS-ced8ea4d-58	ALP-POS-ced8ea4d-58						99.5						False	False	Ugi
O=C(NCCc1cccc(F)c1)C(c1cccnc1)N(C(=O)c1cocn1)C1CCC2OCCC2C1	ALP-POS-ced8ea4d-60	ALP-POS-ced8ea4d-60						99.5						False	False	Ugi
O=C(NCCc1cccc(F)c1)C(c1cccnc1)N(C(=O)c1cocn1)c1cnc(C2CCC2)nc1	ALP-POS-ced8ea4d-63	ALP-POS-ced8ea4d-63						69.1091170425532	4.1604646556636					False	False	Ugi
CCOc1ccc(N(C(=O)c2cocn2)C(C(=O)NCCc2cccc(F)c2)c2cccnc2)cc1	ALP-POS-ced8ea4d-67	ALP-POS-ced8ea4d-67						15.4629986497337	4.81070628203795					False	False	Ugi
O=C(CC1(C(=O)Nc2cncc3ccccc23)CCOc2ccc(Cl)cc21)N1CCN(C2CCOC2)CC1	ALP-POS-5bb456a5-7	ALP-POS-5bb456a5-7						6.68428658782633	5.174944938066					False	False	3-aminopyridine-like
O=C(C[C@]1(C(=O)Nc2cncc3ccccc23)CCOc2ccc(Cl)cc21)N1CCN(C2CCOC2)CC1	ALP-POS-5bb456a5-8	ALP-POS-5bb456a5-8						1.99151455267239	5.70081651570596					False	False	3-aminopyridine-like
O=C1CC(C(=O)Nc2cncc3ccccc23)c2cc(Cl)cc(Cl)c2N1	MAT-POS-f39f51fd-1	MAT-POS-f39f51fd-1						3.03560472236294	5.51775478023137					False	False	3-aminopyridine-like
CN1C(=O)CC(O)(C(=O)Nc2cncc3ccccc23)c2cc(Cl)ccc21	MAT-POS-f9802937-2	MAT-POS-f9802937-2						20.7301185120813	4.68339821507952					False	False	3-aminopyridine-like
CN(C)C(=O)C[C@]1(C(=O)Nc2cncc3ccccc23)CCOc2ccc(Cl)cc21	MAT-POS-f9802937-3	MAT-POS-f9802937-3						1.30469516185393	5.88449094808793					False	False	3-aminopyridine-like
CN(C)C(=O)C[C@@]1(C(=O)Nc2cncc3ccccc23)CCOc2ccc(Cl)cc21	MAT-POS-f9802937-4	MAT-POS-f9802937-4						20.4601989627201	4.68909014735938					False	False	3-aminopyridine-like
CNC(=O)C[C@]1(C(=O)Nc2cncc3ccccc23)CCOc2ccc(Cl)cc21	MAT-POS-f9802937-5	MAT-POS-f9802937-5						1.81382092545076	5.74140559209816					False	False	3-aminopyridine-like
CNC(=O)C[C@@]1(C(=O)Nc2cncc3ccccc23)CCOc2ccc(Cl)cc21	MAT-POS-f9802937-6	MAT-POS-f9802937-6						49.6404626505256	4.30416417951751					False	False	3-aminopyridine-like
COc1ccc2cncc(NC(=O)C3CCOc4ccc(Cl)cc43)c2c1	MAT-POS-f9802937-7	MAT-POS-f9802937-7						0.22617491666093	6.64555556103649					False	False	3-aminopyridine-like
O=C(Nc1cncc2ccccc12)[C@@H]1CCNc2cc(Cl)c(Cl)cc21	MAT-POS-f9802937-8	MAT-POS-f9802937-8						0.050000000745058						False	False	3-aminopyridine-like
O=C(Nc1cncc2ccccc12)[C@H]1CCNc2cc(Cl)c(Cl)cc21	MAT-POS-f9802937-9	MAT-POS-f9802937-9						99.5						False	False	3-aminopyridine-like
O=C(C[C@@]1(C(=O)Nc2cncc3ccccc23)CCOc2ccc(Cl)cc21)N1CCN(C2CCOC2)CC1	ALP-POS-2da19ca7-2	ALP-POS-2da19ca7-2						46.5245268477098	4.33231803492957					False	False	3-aminopyridine-like
O=C(Nc1cncc2ccc(F)cc12)[C@@H]1CCOc2ccc(Cl)cc21	EDG-MED-5d232de5-1	EDG-MED-5d232de5-1						0.322460706993021	6.49152319816287					False	False	3-aminopyridine-like
O=C(Nc1cncc2ccc(F)cc12)[C@H]1CCOc2ccc(Cl)cc21	EDG-MED-5d232de5-2	EDG-MED-5d232de5-2						92.0601359202169	4.03592838823678					False	False	3-aminopyridine-like
CC(=O)N1CC[C@@H](C(=O)Nc2cncc3ccccc23)c2cc(Cl)ccc21	EDG-MED-5d232de5-3	EDG-MED-5d232de5-3						17.1784924881723	4.76501495067907					False	False	3-aminopyridine-like
CC(=O)N1CC[C@H](C(=O)Nc2cncc3ccccc23)c2cc(Cl)ccc21	EDG-MED-5d232de5-4	EDG-MED-5d232de5-4						0.354818509351792	6.44999373297877					False	False	3-aminopyridine-like
CN1CC[C@H](C(=O)Nc2cncc3ccccc23)c2cc(Cl)ccc21	EDG-MED-5d232de5-5	EDG-MED-5d232de5-5						0.245763579736279	6.60948247576809					False	False	3-aminopyridine-like
CN1CC[C@@H](C(=O)Nc2cncc3ccccc23)c2cc(Cl)ccc21	EDG-MED-5d232de5-6	EDG-MED-5d232de5-6						54.4234680658918	4.26421378681408					False	False	3-aminopyridine-like
O=C1N[C@@]2(CCOc3ccc(Cl)cc32)C(=O)N1c1cncc2ccccc12	VLA-UNK-cf7facf1-1	VLA-UNK-cf7facf1-1						0.691612738385489	6.16013701632411					False	False	3-aminopyridine-like
CO[C@]1(C(=O)Nc2cncc3ccccc23)CCOc2ccc(Cl)cc21	EDJ-MED-d08626de-1	EDJ-MED-d08626de-1						38.5448533157229	4.4140336027181					False	False	3-aminopyridine-like
CO[C@]1(C(=O)Nc2cncc3ccccc23)CCOc2cc(Cl)c(Cl)cc21	EDJ-MED-d08626de-3	EDJ-MED-d08626de-3						0.307333073319275	6.51239070109353					False	False	3-aminopyridine-like
CO[C@@]1(C(=O)Nc2cncc3ccccc23)CCOc2cc(Cl)c(Cl)cc21	EDJ-MED-d08626de-4	EDJ-MED-d08626de-4						60.9169749076957	4.21526167154603					False	False	3-aminopyridine-like
COC1(C(=O)Nc2cncc3ccccc23)CCOc2cc(Cl)c(Cl)cc21	EDJ-MED-d08626de-5	EDJ-MED-d08626de-5						0.545203164916655	6.2634416317408					False	False	3-aminopyridine-like
O=C(Cc1ccc(Cl)c(Cl)c1)Nc1cncc2cnccc12	VLA-UNK-82501c2c-1	VLA-UNK-82501c2c-1						1.84702645209317	5.73352688478941					False	False	3-aminopyridine-like
O=C(Cc1ccc(Cl)c(Cl)c1)Nc1cncc2ccncc12	VLA-UNK-82501c2c-2	VLA-UNK-82501c2c-2						1.78522012750902	5.7483082253399					False	False	3-aminopyridine-like
C=CC(=O)N(C(=O)C1COc2ccc(Cl)cc21)c1cncc2ccccc12	MAT-POS-e69ad64a-2	MAT-POS-e69ad64a-2						0.040549390119093	7.39201567338635					True	False	3-aminopyridine-like
Cn1c(=O)[nH]c2cncc(NC(=O)C3CCOc4ccc(Cl)cc43)c21	EDG-MED-0e5afe9d-1	EDG-MED-0e5afe9d-1						20.6747720608159	4.68455926984195					False	False	3-aminopyridine-like
O=C(Nc1cncc2[nH]c(=O)[nH]c12)C1CCOc2ccc(Cl)cc21	EDG-MED-0e5afe9d-2	EDG-MED-0e5afe9d-2						62.78314469213	4.20215693508014					False	False	3-aminopyridine-like
COC1(C(=O)Nc2cncc3ccccc23)CCOc2ccc(Cl)cc21	EDG-MED-0e5afe9d-3	EDG-MED-0e5afe9d-3						0.185607307361913	6.73140492960162					False	False	3-aminopyridine-like
NC(C(=O)Nc1cncc2ccccc12)c1ccc(Cl)c(Cl)c1	MAT-POS-1f3f1a6f-1	MAT-POS-1f3f1a6f-1						3.38190749273318	5.47083827608333					False	False	3-aminopyridine-like
CN(C)C(C(=O)Nc1cncc2ccccc12)c1ccc(Cl)c(Cl)c1	MAT-POS-1f3f1a6f-2	MAT-POS-1f3f1a6f-2						4.27381043283066	5.36918474511098					False	False	3-aminopyridine-like
CC(=O)NC(C(=O)Nc1cncc2ccccc12)c1ccc(Cl)c(Cl)c1	MAT-POS-1f3f1a6f-3	MAT-POS-1f3f1a6f-3						4.05456669711331	5.39205555109711					False	False	Ugi
O=C(Nc1cncc2ccccc12)C(NCC1CC1)c1ccc(Cl)c(Cl)c1	MAT-POS-1f3f1a6f-4	MAT-POS-1f3f1a6f-4						1.74571610372096	5.75802638182875					False	False	3-aminopyridine-like
O=C1NC(c2ccc(Cl)c(Cl)c2)C(=O)N1c1cncc2ccccc12	MAT-POS-1f3f1a6f-5	MAT-POS-1f3f1a6f-5						8.45946993289067	5.07265684883246					False	False	3-aminopyridine-like
CC(C)N1CCOC(C(=O)NC(C)(C(=O)Nc2cncc3ccccc23)c2ccc(Cl)c(Cl)c2)C1	MAT-POS-e9e99895-2	MAT-POS-e9e99895-2						5.79753483040146	5.23675663352987					False	False	Ugi
Cn1nc(C(=O)NC(C)(C(=O)Nc2cncc3ccccc23)c2ccc(Cl)c(Cl)c2)cc1C#N	MAT-POS-e9e99895-4	MAT-POS-e9e99895-4						10.3447053694596	4.98528187408863					False	False	Ugi
CC(NC(=O)c1cc2n(n1)CCO2)(C(=O)Nc1cncc2ccccc12)c1ccc(Cl)c(Cl)c1	MAT-POS-e9e99895-5	MAT-POS-e9e99895-5						8.51800285027923	5.06966221893938					False	False	Ugi
CC(NC(=O)CN1CCN(C2CC2)C1=O)(C(=O)Nc1cncc2ccccc12)c1ccc(Cl)c(Cl)c1	MAT-POS-e9e99895-6	MAT-POS-e9e99895-6						7.3317253217303	5.13479381396233					False	False	Ugi
CC(NC(=O)Cc1ccc(-n2cnnn2)cc1)(C(=O)Nc1cncc2ccccc12)c1ccc(Cl)c(Cl)c1	MAT-POS-e9e99895-7	MAT-POS-e9e99895-7						4.64232455215391	5.33326450061376					False	False	Ugi
Cc1nc2n(n1)CC(C(=O)NC(C)(C(=O)Nc1cncc3ccccc13)c1ccc(Cl)c(Cl)c1)CC2	MAT-POS-e9e99895-8	MAT-POS-e9e99895-8						4.8202652966143	5.31692905850701					False	False	Ugi
CC(NC(=O)COc1ccc(C(N)=O)cc1)(C(=O)Nc1cncc2ccccc12)c1ccc(Cl)c(Cl)c1	MAT-POS-e9e99895-9	MAT-POS-e9e99895-9						12.2665191077669	4.91127866031799					False	False	Ugi
CC(NC(=O)CN)(C(=O)Nc1cncc2ccccc12)c1ccc(Cl)c(Cl)c1	MAT-POS-e9e99895-10	MAT-POS-e9e99895-10						3.37560319571068	5.4716486106369					False	False	Ugi
COCC(=O)NC(C)(C(=O)Nc1cncc2ccccc12)c1ccc(Cl)c(Cl)c1	MAT-POS-e9e99895-11	MAT-POS-e9e99895-11						8.83280229436638	5.05390149031784					False	False	Ugi
COC(C(=O)Nc1cncc2ccccc12)c1ccc(Cl)c(Cl)c1	MAT-POS-de59a476-2	MAT-POS-de59a476-2						1.07978912575273	5.96666105049819					False	False	3-aminopyridine-like
COCCOC(C(=O)Nc1cncc2ccccc12)c1ccc(Cl)c(Cl)c1	MAT-POS-de59a476-4	MAT-POS-de59a476-4						0.871852070124104	6.0595571969239					False	False	3-aminopyridine-like
C=CC(=O)N(C(=O)C1CCOc2ccc(Cl)cc21)c1cncc2ccccc12	MAT-POS-090737b9-1	MAT-POS-090737b9-1						0.1219596000394	6.91378400855204					True	False	3-aminopyridine-like
CCOc1c(Cl)cccc1CC(=O)Nc1cncc2ccccc12	MAT-POS-fce787c2-1	MAT-POS-fce787c2-1						6.95899371078913	5.15745355599971					False	False	3-aminopyridine-like
O=C(Cc1cc(Cl)cc(Cl)c1)Nc1cncc2ccccc12	MAT-POS-fce787c2-2	MAT-POS-fce787c2-2						1.37200200907144	5.86264525267591					False	False	3-aminopyridine-like
CC(C(=O)Nc1cncc2ccccc12)c1ccc(Cl)c(Cl)c1	MAT-POS-fce787c2-3	MAT-POS-fce787c2-3						0.759206779504169	6.11963992243521					False	False	3-aminopyridine-like
O=C(Nc1cncc2ccccc12)C(O)c1ccc(Cl)c(Cl)c1	MAT-POS-fce787c2-4	MAT-POS-fce787c2-4						2.01361554513922	5.69602344468748					False	False	3-aminopyridine-like
CNC(C(=O)Nc1cncc2ccccc12)c1ccc(Cl)c(Cl)c1	MAT-POS-fce787c2-5	MAT-POS-fce787c2-5						4.7582179093625	5.32255567270929					False	False	3-aminopyridine-like
O=C(Nc1cncc2ccccc12)C(F)(F)c1ccc(Cl)c(Cl)c1	MAT-POS-fce787c2-6	MAT-POS-fce787c2-6						1.49022641756023	5.82674774203967					False	False	3-aminopyridine-like
N#CC(C(=O)Nc1cncc2ccccc12)c1ccc(Cl)c(Cl)c1	MAT-POS-fce787c2-8	MAT-POS-fce787c2-8						0.803102297570765	6.09522913163185					False	False	3-aminopyridine-like
O=C(Nc1cncc2ccccc12)C(CO)c1ccc(Cl)c(Cl)c1	MAT-POS-fce787c2-11	MAT-POS-fce787c2-11						19.3084171320908	4.7142533274104					False	False	3-aminopyridine-like
NC[C@]1(C(=O)Nc2cncc3ccccc23)CCOc2ccc(Cl)cc21	MAT-POS-2bb0cf2b-1	MAT-POS-2bb0cf2b-1						82.2405956021401	4.08491375309362					False	False	3-aminopyridine-like
Cn1cnc2cncc(NC(=O)C3CCOc4ccc(Cl)cc43)c21	MAT-POS-2bb0cf2b-2	MAT-POS-2bb0cf2b-2						13.0449641871548	4.88455710884758					False	False	3-aminopyridine-like
CC(=O)C(=O)N1CCN(Cc2cccc(Cl)c2)CC1	JOH-UNI-23d9e1b1-1	JOH-UNI-23d9e1b1-1						99.5						False	False
O=C(Cc1cccc(Cl)c1)Nc1cnccc1C(=O)O	JOH-UNI-abfda500-4	JOH-UNI-abfda500-4						99.5						False	False	3-aminopyridine-like
O=C(Cc1cccc(C(F)(F)F)c1)Nc1cnccc1C(=O)O	JOH-UNI-abfda500-7	JOH-UNI-abfda500-7						99.5						False	False	3-aminopyridine-like
O=C(NCCc1cccc(F)c1)C(c1cccnc1)N(C(=O)c1c[nH]cn1)c1ccc(Cl)cc1	ALP-POS-1245c3fa-1	ALP-POS-1245c3fa-1						99.5						False	False	Ugi
CN(C)C(=O)CC1(C(=O)Nc2cncc3ccccc23)CCOc2ccc(Cl)cc21	MAT-POS-5d65ec79-1	MAT-POS-5d65ec79-1						2.92477968484094	5.53390684249171					False	False	3-aminopyridine-like
CNC(=O)CC1(C(=O)Nc2cncc3ccccc23)CCOc2ccc(Cl)cc21	MAT-POS-5d65ec79-2	MAT-POS-5d65ec79-2						3.33080346798424	5.47745099183239					False	False	3-aminopyridine-like
O=C(Nc1cncc2ccccc12)C1CCOc2cc(F)c(Cl)cc21	RAL-THA-05e671eb-10	RAL-THA-05e671eb-10						0.183931519079405	6.73534384232617					False	False	3-aminopyridine-like
O=C(Cc1ccccc1)Nc1cncc2ccccc12	RAL-THA-2d450e86-1	RAL-THA-2d450e86-1						13.9998917346762	4.85387532283708					False	False	3-aminopyridine-like
O=C(Cc1ccc(Cl)cc1)Nc1cncc2ccccc12	RAL-THA-2d450e86-2	RAL-THA-2d450e86-2						23.6888055533983	4.62545683689842					False	False	3-aminopyridine-like
Cc1ccc(CC(=O)Nc2cncc3ccccc23)cc1	RAL-THA-2d450e86-3	RAL-THA-2d450e86-3						58.3563005554756	4.23391224760909					False	False	3-aminopyridine-like
COc1ccc(CC(=O)Nc2cncc3ccccc23)cc1	RAL-THA-2d450e86-4	RAL-THA-2d450e86-4						72.5426043048705	4.13940685715189					False	False	3-aminopyridine-like
N#Cc1ccc(CC(=O)Nc2cncc3ccccc23)cc1	RAL-THA-2d450e86-5	RAL-THA-2d450e86-5						99.5						False	False	3-aminopyridine-like
O=C(Cc1ccc(F)c(Cl)c1)Nc1cncc2ccccc12	RAL-THA-2d450e86-6	RAL-THA-2d450e86-6						0.374227510551886	6.42686428941294					False	False	3-aminopyridine-like
O=C(Cc1ccc(F)cc1)Nc1cncc2ccccc12	RAL-THA-2d450e86-7	RAL-THA-2d450e86-7						4.97035722145545	5.30361239723612					False	False	3-aminopyridine-like
Cc1ccc(CC(=O)Nc2cncc3ccccc23)cc1Cl	RAL-THA-2d450e86-8	RAL-THA-2d450e86-8						1.09296002954038	5.96139572027121					False	False	3-aminopyridine-like
O=C(Cc1ccc(Cl)c(F)c1)Nc1cncc2ccccc12	RAL-THA-2d450e86-9	RAL-THA-2d450e86-9						2.02941008277956	5.69263018623768					False	False	3-aminopyridine-like
O=C(Cc1cccc(F)c1)Nc1cncc2ccccc12	RAL-THA-2d450e86-10	RAL-THA-2d450e86-10						1.85180343942006	5.73240511360745					False	False	3-aminopyridine-like
COc1cccc(CC(=O)Nc2cncc3ccccc23)c1	RAL-THA-2d450e86-11	RAL-THA-2d450e86-11						30.4520094539693	4.51638404404994					False	False	3-aminopyridine-like
N#Cc1cccc(CC(=O)Nc2cncc3ccccc23)c1	RAL-THA-2d450e86-12	RAL-THA-2d450e86-12						1.82792177130736	5.73804239449744					False	False	3-aminopyridine-like
Cc1cccc(CC(=O)Nc2cncc3ccccc23)c1	RAL-THA-2d450e86-13	RAL-THA-2d450e86-13						4.80453544611295	5.31834859820214					False	False	3-aminopyridine-like
O=C(Cc1cc(F)cc(Cl)c1)Nc1cncc2ccccc12	RAL-THA-2d450e86-14	RAL-THA-2d450e86-14						0.382677109410519	6.41716751518345					False	False	3-aminopyridine-like
O=C(Cc1cc(F)cc(F)c1)Nc1cncc2ccccc12	RAL-THA-2d450e86-16	RAL-THA-2d450e86-16						0.569448403287913	6.24454562045669					False	False	3-aminopyridine-like
N#Cc1cc(Cl)cc(CC(=O)Nc2cncc3ccccc23)c1	RAL-THA-2d450e86-17	RAL-THA-2d450e86-17						0.430707834683473	6.36581722824006					False	False	3-aminopyridine-like
O=C(Cc1cccc(Cl)c1F)Nc1cncc2ccccc12	RAL-THA-2d450e86-19	RAL-THA-2d450e86-19						23.5559554363504	4.62789927595898					False	False	3-aminopyridine-like
O=C(Cc1cccc(F)c1F)Nc1cncc2ccccc12	RAL-THA-2d450e86-23	RAL-THA-2d450e86-23						13.1917655694162	4.87969707513291					False	False	3-aminopyridine-like
O=C(Cc1cc(F)ccc1F)Nc1cncc2ccccc12	RAL-THA-2d450e86-26	RAL-THA-2d450e86-26						1.71491545242956	5.76575728637831					False	False	3-aminopyridine-like
O=C(Cc1cncc(Cl)c1)Nc1cncc2ccccc12	RAL-THA-2d450e86-30	RAL-THA-2d450e86-30						0.998146775467744	6.00080559189019					False	False	3-aminopyridine-like
O=C(Cc1cccc(C(F)(F)F)c1)Nc1cncc2ccccc12	RAL-THA-2d450e86-31	RAL-THA-2d450e86-31						6.94412891051118	5.1583822255326					False	False	3-aminopyridine-like
O=C(Cc1ccc(C(F)(F)F)cc1)Nc1cncc2ccccc12	RAL-THA-2d450e86-32	RAL-THA-2d450e86-32						24.8160468242601	4.60526740007937					False	False	3-aminopyridine-like
O=C(Cc1ccc(Cl)cn1)Nc1cncc2ccccc12	RAL-THA-2d450e86-33	RAL-THA-2d450e86-33						12.2352188632882	4.91238825759391					False	False	3-aminopyridine-like
O=C(Cc1ccncc1Cl)Nc1cncc2ccccc12	RAL-THA-2d450e86-34	RAL-THA-2d450e86-34						52.5959657269536	4.27904756629712					False	False	3-aminopyridine-like
O=C(Cc1ccccc1Cl)Nc1cncc2ccccc12	RAL-THA-2d450e86-36	RAL-THA-2d450e86-36						99.5						False	False	3-aminopyridine-like
O=C(Cc1ccccc1F)Nc1cncc2ccccc12	RAL-THA-2d450e86-37	RAL-THA-2d450e86-37						24.7445180162835	4.60652100113377					False	False	3-aminopyridine-like
Cc1ccccc1CC(=O)Nc1cncc2ccccc12	RAL-THA-2d450e86-38	RAL-THA-2d450e86-38						29.5343989779257	4.52967186256568					False	False	3-aminopyridine-like
COc1ccccc1CC(=O)Nc1cncc2ccccc12	RAL-THA-2d450e86-39	RAL-THA-2d450e86-39						34.9853947485592	4.4561132214759					False	False	3-aminopyridine-like
O=C1C(c2ccc(Cl)c(Cl)c2)CCCN1c1cncc2ccccc12	ALP-UNI-3735e77e-1	ALP-UNI-3735e77e-1						1.44540110056934	5.84001161893377					False	False	3-aminopyridine-like
O=C(Nc1cncc2ccccc12)C1CCOc2c(Cl)cc(Cl)cc21	ALP-UNI-3735e77e-2	ALP-UNI-3735e77e-2						0.265498741707095	6.57593753285355					False	False	3-aminopyridine-like
O=C(Nc1cncc2ccccc12)C1CCNc2cc(Cl)c(Cl)cc21	ALP-UNI-3735e77e-4	ALP-UNI-3735e77e-4						0.153551355394159	6.81374634569694					False	False	3-aminopyridine-like
O=C1CC(O)(C(=O)Nc2cncc3ccccc23)c2cc(Cl)ccc2N1	MAT-POS-c7771779-1	MAT-POS-c7771779-1						20.7559002851557	4.68285842439601					False	False	3-aminopyridine-like
O=C(Nc1cncc2ccccc12)C1CCOc2cc(Cl)c(Cl)cc21	ALP-POS-869ac754-1	ALP-POS-869ac754-1						0.205427540345592	6.68734133377505					False	False	3-aminopyridine-like
O=C(Nc1cncc2ccccc12)C1CCOc2c1ccc(Cl)c2Cl	ALP-POS-869ac754-2	ALP-POS-869ac754-2						3.31392840302894	5.47965687868836					False	False	3-aminopyridine-like
CN(C)c1ccc(N(Cc2cccc(Cl)c2)C(=O)Cc2cncc3ccccc23)nc1	MAT-POS-6c284e65-1	MAT-POS-6c284e65-1						0.28681596928638	6.54239667176338					False	False	3-aminopyridine-like
CC(C)(C)c1ccc(N(C(=O)c2cc(C3(O)COC3)on2)C(C(=O)NCCc2cccc(F)c2)c2cccnc2)cc1	ALP-POS-305f6ec3-1	ALP-POS-305f6ec3-1						26.1619737288461	4.58232949478157					False	False
CC(C)(C)c1ccc(N(C(=O)c2c[nH]c(=O)s2)C(C(=O)NCCc2cccc(F)c2)c2cccnc2)cc1	ALP-POS-305f6ec3-2	ALP-POS-305f6ec3-2						29.0907698711905	4.53624478523676					False	False	Ugi
CC(C)(C)c1ccc(N(C(=O)c2scnc2Cl)C(C(=O)NCCc2cccc(F)c2)c2cccnc2)cc1	ALP-POS-305f6ec3-3	ALP-POS-305f6ec3-3						99.5						False	False
CC(C)(C)c1ccc(N(C(=O)c2cnc(C(C)(C)CF)o2)C(C(=O)NCCc2cccc(F)c2)c2cccnc2)cc1	ALP-POS-305f6ec3-4	ALP-POS-305f6ec3-4						99.5						False	False
CC(C)(C)c1ccc(N(C(=O)c2nc3c(s2)CCC3)C(C(=O)NCCc2cccc(F)c2)c2cccnc2)cc1	ALP-POS-305f6ec3-5	ALP-POS-305f6ec3-5						99.5						False	False
CC(C)(C)c1ccc(N(C(=O)c2nc(=O)[nH][nH]2)C(C(=O)NCCc2cccc(F)c2)c2cccnc2)cc1	ALP-POS-305f6ec3-6	ALP-POS-305f6ec3-6						99.5						False	False	Ugi
Cc1nc(C2CC2)oc1C(=O)N(c1ccc(C(C)(C)C)cc1)C(C(=O)NCCc1cccc(F)c1)c1cccnc1	ALP-POS-305f6ec3-7	ALP-POS-305f6ec3-7						99.5						False	False
Cc1nc(C(=O)N(c2ccc(C(C)(C)C)cc2)C(C(=O)NCCc2cccc(F)c2)c2cccnc2)nn1-c1nnc[nH]1	ALP-POS-305f6ec3-8	ALP-POS-305f6ec3-8						99.5						False	False
CN1CCn2nc(C(=O)N(c3ccc(C(C)(C)C)cc3)C(C(=O)NCCc3cccc(F)c3)c3cccnc3)cc2S1(=O)=O	ALP-POS-305f6ec3-9	ALP-POS-305f6ec3-9						99.5						False	False
CC(C)(C)c1ccc(N(C(=O)c2cn(CCN3CCOCC3)nn2)C(C(=O)NCCc2cccc(F)c2)c2cccnc2)cc1	ALP-POS-305f6ec3-11	ALP-POS-305f6ec3-11						10.4905361420152	4.97920231566072					False	False
Cn1cnc(C(=O)N(c2ccc(C(C)(C)C)cc2)C(C(=O)NCCc2cccc(F)c2)c2cccnc2)cc1=O	ALP-POS-305f6ec3-12	ALP-POS-305f6ec3-12						99.5						False	False	Ugi
Cn1c(=O)[nH]c(=O)c2ccc(C(=O)N(c3ccc(C(C)(C)C)cc3)C(C(=O)NCCc3cccc(F)c3)c3cccnc3)nc21	ALP-POS-305f6ec3-13	ALP-POS-305f6ec3-13						99.5						False	False
CC(C)(C)c1ccc(N(C(=O)c2c[nH]nn2)C(C(=O)NCCc2cccc(F)c2)c2cccnc2)cc1	ALP-POS-305f6ec3-14	ALP-POS-305f6ec3-14						1.17054937449855	5.93161026277042					False	False	Ugi
CCc1nc(-c2nnc[nH]2)sc1C(=O)N(c1ccc(C(C)(C)C)cc1)C(C(=O)NCCc1cccc(F)c1)c1cccnc1	ALP-POS-305f6ec3-15	ALP-POS-305f6ec3-15						99.5						False	False
CC(O)Cc1c(C(=O)N(c2ccc(C(C)(C)C)cc2)C(C(=O)NCCc2cccc(F)c2)c2cccnc2)[nH][nH]c1=O	ALP-POS-305f6ec3-16	ALP-POS-305f6ec3-16						99.5						False	False
CC(C)(C)c1ccc(N(C(=O)c2nc3cnccc3s2)C(C(=O)NCCc2cccc(F)c2)c2cccnc2)cc1	ALP-POS-305f6ec3-17	ALP-POS-305f6ec3-17						99.5						False	False
CC(C)(C)c1ccc(N(C(=O)c2cc(=O)c3c(O)cccc3o2)C(C(=O)NCCc2cccc(F)c2)c2cccnc2)cc1	ALP-POS-305f6ec3-18	ALP-POS-305f6ec3-18						99.5						False	False
CC(C)(C)c1ccc(N(C(=O)c2ocnc2C(F)(F)F)C(C(=O)NCCc2cccc(F)c2)c2cccnc2)cc1	ALP-POS-305f6ec3-19	ALP-POS-305f6ec3-19						99.5						False	False
CCOC(=O)Cn1cc(C(=O)N(c2ccc(C(C)(C)C)cc2)C(C(=O)NCCc2cccc(F)c2)c2cccnc2)nn1	ALP-POS-305f6ec3-21	ALP-POS-305f6ec3-21						44.0091689160607	4.3564568327226					False	False
CC(C)(C)c1ccc(N(C(=O)c2sc(N3CCOCC3)nc2Cl)C(C(=O)NCCc2cccc(F)c2)c2cccnc2)cc1	ALP-POS-305f6ec3-22	ALP-POS-305f6ec3-22						99.5						False	False
COc1cc(C(=O)N(c2ccc(C(C)(C)C)cc2)C(C(=O)NCCc2cccc(F)c2)c2cccnc2)sn1	ALP-POS-305f6ec3-23	ALP-POS-305f6ec3-23						99.5						False	False	Ugi
Cn1c(=O)c2cc(C(=O)N(c3ccc(C(C)(C)C)cc3)C(C(=O)NCCc3cccc(F)c3)c3cccnc3)n(C)c2n(C)c1=O	ALP-POS-305f6ec3-24	ALP-POS-305f6ec3-24						99.5						False	False
Cn1nc2c(c1C(=O)N(c1ccc(C(C)(C)C)cc1)C(C(=O)NCCc1cccc(F)c1)c1cccnc1)CS(=O)(=O)CC2	ALP-POS-305f6ec3-25	ALP-POS-305f6ec3-25						99.5						False	False
Cn1nc(C(=O)N2CCOCC2)cc1C(=O)N(c1ccc(C(C)(C)C)cc1)C(C(=O)NCCc1cccc(F)c1)c1cccnc1	ALP-POS-305f6ec3-26	ALP-POS-305f6ec3-26						92.0648573310229	4.03590611551189					False	False
Cn1nncc1C(=O)N(c1ccc(C(C)(C)C)cc1)C(C(=O)NCCc1cccc(F)c1)c1cccnc1	ALP-POS-305f6ec3-27	ALP-POS-305f6ec3-27						99.5						False	False	Ugi
CC(C)(C)c1ccc(N(C(=O)c2ccc(=O)[nH]n2)C(C(=O)NCCc2cccc(F)c2)c2cccnc2)cc1	ALP-POS-305f6ec3-28	ALP-POS-305f6ec3-28						99.5						False	False	Ugi
CC(C)(C)c1ccc(N(C(=O)c2cnc(C3CCOC3)s2)C(C(=O)NCCc2cccc(F)c2)c2cccnc2)cc1	ALP-POS-305f6ec3-29	ALP-POS-305f6ec3-29						99.5						False	False
Cn1cc(-c2cc(C(=O)N(c3ccc(C(C)(C)C)cc3)C(C(=O)NCCc3cccc(F)c3)c3cccnc3)on2)cn1	ALP-POS-305f6ec3-30	ALP-POS-305f6ec3-30						99.5						False	False
CC(C)(C)c1ccc(N(C(=O)c2cc(=O)n3ncnc3[nH]2)C(C(=O)NCCc2cccc(F)c2)c2cccnc2)cc1	ALP-POS-305f6ec3-31	ALP-POS-305f6ec3-31						99.5						False	False
Cc1cn2nnc(C(=O)N(c3ccc(C(C)(C)C)cc3)C(C(=O)NCCc3cccc(F)c3)c3cccnc3)c2c(=O)[nH]1	ALP-POS-305f6ec3-32	ALP-POS-305f6ec3-32						99.5						False	False
CC(C)(C)c1ccc(N(C(=O)c2c[nH]c(=O)cn2)C(C(=O)NCCc2cccc(F)c2)c2cccnc2)cc1	ALP-POS-305f6ec3-33	ALP-POS-305f6ec3-33						77.1169460788933	4.11285017733326					False	False	Ugi
CC(C)(C)c1ccc(N(C(=O)c2nc3ncc(CCO)cn3n2)C(C(=O)NCCc2cccc(F)c2)c2cccnc2)cc1	ALP-POS-305f6ec3-34	ALP-POS-305f6ec3-34						99.5						False	False
CC(C)(C)c1ccc(N(C(=O)c2n[nH]c(=O)[nH]c2=O)C(C(=O)NCCc2cccc(F)c2)c2cccnc2)cc1	ALP-POS-305f6ec3-35	ALP-POS-305f6ec3-35						99.5						False	False	Ugi
COCc1nc(C)c(C(=O)N(c2ccc(C(C)(C)C)cc2)C(C(=O)NCCc2cccc(F)c2)c2cccnc2)s1	ALP-POS-305f6ec3-36	ALP-POS-305f6ec3-36						99.5						False	False
CC(C)(C)c1ccc(N(C(=O)c2cn(C3COCC3=O)nn2)C(C(=O)NCCc2cccc(F)c2)c2cccnc2)cc1	ALP-POS-305f6ec3-37	ALP-POS-305f6ec3-37						19.5123421676394	4.70969059685716					False	False
CC(C)(C)c1ccc(N(C(=O)c2cc(CO)[nH]n2)C(C(=O)NCCc2cccc(F)c2)c2cccnc2)cc1	ALP-POS-305f6ec3-38	ALP-POS-305f6ec3-38						18.7712162773202	4.72650758644018					False	False	Ugi
CC(C)(C)c1ccc(N(C(=O)c2cc(=O)[nH]c(=O)[nH]2)C(C(=O)NCCc2cccc(F)c2)c2cccnc2)cc1	ALP-POS-305f6ec3-39	ALP-POS-305f6ec3-39						99.5						False	False	Ugi
CC(C)(C)c1ccc(N(C(=O)c2nnc(O)cc2O)C(C(=O)NCCc2cccc(F)c2)c2cccnc2)cc1	ALP-POS-305f6ec3-40	ALP-POS-305f6ec3-40						99.5						False	False	Ugi
CC(C)(C)c1ccc(N(C(=O)c2cncs2)C(C(=O)NCCc2cccc(F)c2)c2cccnc2)cc1	ALP-POS-305f6ec3-41	ALP-POS-305f6ec3-41						24.1983985657837	4.6162133743938					False	False	Ugi
CC(C)(C)c1ccc(N(C(=O)c2nnc(S)[nH]c2=O)C(C(=O)NCCc2cccc(F)c2)c2cccnc2)cc1	ALP-POS-305f6ec3-42	ALP-POS-305f6ec3-42						99.5						False	False
CO[C@@H]1COC[C@H]1n1cc(C(=O)N(c2ccc(C(C)(C)C)cc2)C(C(=O)NCCc2cccc(F)c2)c2cccnc2)nn1	ALP-POS-305f6ec3-43	ALP-POS-305f6ec3-43						99.5						False	False
Cc1cnoc1C(=O)N(c1ccc(C(C)(C)C)cc1)C(C(=O)NCCc1cccc(F)c1)c1cccnc1	ALP-POS-305f6ec3-44	ALP-POS-305f6ec3-44						99.5						False	False	Ugi
COc1c(C(=O)N(c2ccc(C(C)(C)C)cc2)C(C(=O)NCCc2cccc(F)c2)c2cccnc2)[nH]c(=O)[nH]c1=O	ALP-POS-305f6ec3-45	ALP-POS-305f6ec3-45						99.5						False	False
Cn1ncc(C(=O)N(c2ccc(C(C)(C)C)cc2)C(C(=O)NCCc2cccc(F)c2)c2cccnc2)n1	ALP-POS-305f6ec3-46	ALP-POS-305f6ec3-46						17.6000934008283	4.75448502744967					False	False	Ugi
CC(C)(C)c1ccc(N(C(=O)c2cnco2)C(C(=O)NCCc2cccc(F)c2)c2cccnc2)cc1	ALP-POS-305f6ec3-49	ALP-POS-305f6ec3-49						4.77812512011716	5.32074248198987					False	False	Ugi
Cn1cc(C(=O)N(c2ccc(C(C)(C)C)cc2)C(C(=O)NCCc2cccc(F)c2)c2cccnc2)ncc1=O	ALP-POS-305f6ec3-50	ALP-POS-305f6ec3-50						99.5						False	False	Ugi
CC(C)(C)c1ccc(N(C(=O)c2[nH]nc(O)c2CCO)C(C(=O)NCCc2cccc(F)c2)c2cccnc2)cc1	ALP-POS-305f6ec3-51	ALP-POS-305f6ec3-51						99.5						False	False
CC(C)(C)c1ccc(N(C(=O)c2c[nH]c(=O)[nH]2)C(C(=O)NCCc2cccc(F)c2)c2cccnc2)cc1	ALP-POS-305f6ec3-52	ALP-POS-305f6ec3-52						15.9177746369786	4.79811764830908					False	False	Ugi
COCCn1nc(C(=O)N(c2ccc(C(C)(C)C)cc2)C(C(=O)NCCc2cccc(F)c2)c2cccnc2)ccc1=O	ALP-POS-305f6ec3-53	ALP-POS-305f6ec3-53						99.5						False	False
Cn1cnc(C(=O)N(c2ccc(C(C)(C)C)cc2)C(C(=O)NCCc2cccc(F)c2)c2cccnc2)n1	ALP-POS-305f6ec3-55	ALP-POS-305f6ec3-55						74.1510131536458	4.12988291066349					False	False	Ugi
Cn1cc(C(=O)N(c2ccc(C(C)(C)C)cc2)C(C(=O)NCCc2cccc(F)c2)c2cccnc2)n(C)c1=O	ALP-POS-305f6ec3-56	ALP-POS-305f6ec3-56						99.5						False	False	Ugi
Cn1c(C(=O)N(c2ccc(C(C)(C)C)cc2)C(C(=O)NCCc2cccc(F)c2)c2cccnc2)c[nH]c1=O	ALP-POS-305f6ec3-57	ALP-POS-305f6ec3-57						99.5						False	False	Ugi
CC(C)(C)c1ccc(N(C(=O)c2nc(CN3CCOCC3)cs2)C(C(=O)NCCc2cccc(F)c2)c2cccnc2)cc1	ALP-POS-305f6ec3-58	ALP-POS-305f6ec3-58						99.5						False	False
CC(C)(C)c1ccc(N(C(=O)c2cc(=O)[nH][nH]2)C(C(=O)NCCc2cccc(F)c2)c2cccnc2)cc1	ALP-POS-305f6ec3-59	ALP-POS-305f6ec3-59						39.7009452090415	4.401199153333					False	False	Ugi
CC(=O)N1CCN(CC(=O)Nc2cnccc2C2CC2)CC1	EDJ-MED-3c65e9ce-2	EDJ-MED-3c65e9ce-2						99.5						False	False	3-aminopyridine-like
CC(=O)N1CCN(CC(=O)Nc2cnccc2-c2ccccc2)CC1	EDJ-MED-3c65e9ce-3	EDJ-MED-3c65e9ce-3						99.5						False	False	3-aminopyridine-like
Cc1ccncc1NC(=O)CN1CCC(C)CC1	EDJ-MED-3c65e9ce-4	EDJ-MED-3c65e9ce-4						49.1501397208653	4.30847524324559					False	False	3-aminopyridine-like
O=C(Nc1cncc2ccccc12)[C@@H]1COc2ccc(Cl)cc21	EDJ-MED-12c115cc-1	EDJ-MED-12c115cc-1						0.555010228616704	6.25569901292983					False	False	3-aminopyridine-like
O=C(Nc1cncc2ccccc12)[C@H]1COc2ccc(Cl)cc21	EDJ-MED-12c115cc-2	EDJ-MED-12c115cc-2						26.9463464391542						False	False	3-aminopyridine-like
NS(=O)(=O)c1[nH]ncc1C(=O)NC[C@@]1(C(=O)Nc2cncc3ccccc23)CCOc2ccc(Cl)cc21	EDJ-MED-4c7486ba-8	EDJ-MED-4c7486ba-8						1.99007714482579	5.70113008795071					False	False	3-aminopyridine-like
O=C(NC[C@@]1(C(=O)Nc2cncc3ccccc23)CCOc2ccc(Cl)cc21)[C@]1(O)CCSC1	EDJ-MED-4c7486ba-9	EDJ-MED-4c7486ba-9						1.93745420034216	5.71276855502747					False	False	3-aminopyridine-like
O=C(NCc1cccs1)[C@@H](c1ccccc1)N1Cc2ccccc2C1=O	LON-WEI-f8a636e2-1	LON-WEI-f8a636e2-1			81.9848509853906			99.5						False	False	Ugi
O=C1CCCN1Cc1cccc(C(=O)N2CCC(C3CCNC3)CC2)c1	LON-WEI-b2874fec-1	LON-WEI-b2874fec-1			99			99.5						False	False
Cc1ccc(Nc2ccccc2C(=O)N2CCC(C3CCNC3)CC2)cc1	LON-WEI-b2874fec-2	LON-WEI-b2874fec-2			99			99.5						False	False
CS(=O)(=O)Nc1ccc(Cl)cc1C(=O)N1CCC(C2CCNC2)CC1	LON-WEI-b2874fec-3	LON-WEI-b2874fec-3			99			99.5						False	False
O=C1CCc2cc(C(=O)N3CCC(C4CCNC4)CC3)ccc2N1	LON-WEI-b2874fec-4	LON-WEI-b2874fec-4			99			99.5						False	False
Cc1cc(C(=O)N2CCC(C3CCNC3)CC2)cc(S(=O)(=O)N(C)C)c1C	LON-WEI-b2874fec-5	LON-WEI-b2874fec-5			99			99.5						False	False
Cc1c(C(=O)N2CCC(C3CCNC3)CC2)cccc1-c1ccccn1	LON-WEI-b2874fec-6	LON-WEI-b2874fec-6			99			99.5						False	False
CCCOc1c(Cl)cc(C(=O)N2CCC(C3CCNC3)CC2)cc1OCC	LON-WEI-b2874fec-7	LON-WEI-b2874fec-7			99			99.5						False	False
CC(C)OCc1cc(C(=O)N2CCC(C3CCNC3)CC2)ccc1F	LON-WEI-b2874fec-8	LON-WEI-b2874fec-8						99.5						False	False
O=C(c1cccc(N2CCCNC2=O)c1)N1CCC(C2CCNC2)CC1	LON-WEI-b2874fec-9	LON-WEI-b2874fec-9			99			99.5						False	False
CN1CCN(c2ccc(F)cc2C(=O)N2CCC(C3CCNC3)CC2)CC1	LON-WEI-b2874fec-10	LON-WEI-b2874fec-10			99			99.5						False	False
Cc1cc(C(=O)N2CCC(C3CCNC3)CC2)cc(C)c1OC(F)F	LON-WEI-b2874fec-11	LON-WEI-b2874fec-11			99			99.5						False	False
CS(=O)(=O)c1ccccc1C(=O)N1CCC(C2CCNC2)CC1	LON-WEI-b2874fec-12	LON-WEI-b2874fec-12			99			99.5						False	False
CCc1ccc(S(C)(=O)=O)cc1C(=O)N1CCC(C2CCNC2)CC1	LON-WEI-b2874fec-13	LON-WEI-b2874fec-13			99			99.5						False	False
O=C(c1ccc2[nH]c(C(F)F)nc2c1)N1CCC(C2CCNC2)CC1	LON-WEI-b2874fec-14	LON-WEI-b2874fec-14			99			99.5						False	False
O=C(Nc1ccccc1)[C@@H](c1ccccc1)N1Cc2ccccc2C1=O	LON-WEI-b2874fec-15	LON-WEI-b2874fec-15			99.8016702935524			99.5						False	False	Ugi
O=C(Nc1ccc(Cl)cc1)[C@@H](c1ccccc1)N1Cc2ccccc2C1=O	LON-WEI-b2874fec-16	LON-WEI-b2874fec-16			65.0200250558461			99.5						False	False	Ugi
Cc1cccc(NC(=O)[C@@H](c2ccccc2)N2Cc3ccccc3C2=O)n1	LON-WEI-b2874fec-17	LON-WEI-b2874fec-17			99			99.5						False	False	Ugi
O=C(Nc1ccncc1)[C@@H](c1ccccc1)N1Cc2ccccc2C1=O	LON-WEI-b2874fec-18	LON-WEI-b2874fec-18			99			99.5						False	False	Ugi
O=C(Nc1ccc(F)cc1)[C@@H](c1ccccc1)N1Cc2ccccc2C1=O	LON-WEI-b2874fec-19	LON-WEI-b2874fec-19			99			99.5						False	False	Ugi
COCCNC(=O)[C@@H](c1ccccc1)N1Cc2ccccc2C1=O	LON-WEI-b2874fec-20	LON-WEI-b2874fec-20			99			99.5						False	False	Ugi
O=C(NCC1=[SH]C=CC1)[C@@H](c1ccccc1)N1Cc2ccccc2C1=O	LON-WEI-b2874fec-21	LON-WEI-b2874fec-21			81.9848509853906			99.5						False	False	Ugi
O=C(NCCc1ccccc1)[C@@H](c1ccccc1)N1Cc2ccccc2C1=O	LON-WEI-b2874fec-22	LON-WEI-b2874fec-22			99			99.5						False	False	Ugi
N#Cc1ccccc1NC(=O)[C@@H](c1ccccc1)N1Cc2ccccc2C1=O	LON-WEI-b2874fec-23	LON-WEI-b2874fec-23			57.8523267173352			99.5						False	False	Ugi
O=C(Nc1cccc(F)c1)[C@@H](c1ccccc1)N1Cc2ccccc2C1=O	LON-WEI-b2874fec-24	LON-WEI-b2874fec-24			59.9176645016122			99.5						False	False	Ugi
O=C(Nc1cccnc1)[C@@H](c1ccccc1)N1Cc2ccccc2C1=O	LON-WEI-b2874fec-25	LON-WEI-b2874fec-25			59.5944471866455			99.5						False	False	Ugi
CNCC1CCCN(C(=O)[C@@H](c2ccccc2)N2Cc3ccccc3C2=O)C1	LON-WEI-b2874fec-26	LON-WEI-b2874fec-26			99			99.5						False	False
CN(C)C(=O)C(CNC(=O)[C@@H](c1ccccc1)N1Cc2ccccc2C1=O)c1ccccc1	LON-WEI-b2874fec-27	LON-WEI-b2874fec-27			99			99.5						False	False	Ugi
O=c1[nH]c(Cc2cccc(C(F)(F)F)c2)nc2cnccc12	JOH-UNI-61f30276-2	JOH-UNI-61f30276-2						99.5						False	False
O=c1[nH]c(Cc2cccc(S(F)(F)(F)(F)F)c2)nc2cnccc12	JOH-UNI-61f30276-3	JOH-UNI-61f30276-3						99.5						False	False
CC(C(N)=O)c1cc(Cl)cc(CC(=O)Nc2cncc3ccccc23)c1	MAT-POS-281d2ee9-1	MAT-POS-281d2ee9-1						2.62182402613532	5.5813964610224					False	False	3-aminopyridine-like
O=C(Cc1cc(Cl)cc(-c2nnn[nH]2)c1)Nc1cncc2ccccc12	MAT-POS-281d2ee9-3	MAT-POS-281d2ee9-3						21.3950102628657	4.66968750085545					False	False	3-aminopyridine-like
O=C(Nc1cncc2ccccc12)[C@@H]1CCNc2ccc(Cl)cc21	EDJ-MED-92e193ae-1	EDJ-MED-92e193ae-1						0.230226280809107	6.63784510225746					False	False	3-aminopyridine-like
O=C(Nc1cncc2ccccc12)[C@H]1CCNc2ccc(Cl)cc21	EDJ-MED-92e193ae-2	EDJ-MED-92e193ae-2						99.5						False	False	3-aminopyridine-like
O=C(NCCc1cccc(F)c1)C(c1cccnc1)N(C(=O)c1cnc[nH]1)C1CCN(c2ccccc2F)C1	ALP-POS-e980f4ea-26	ALP-POS-e980f4ea-26						99						False	False	Ugi
O=C(NCCc1cccc(F)c1)C(c1cccnc1)N(C(=O)c1cnc[nH]1)C1CCN(c2ccccc2)C1	ALP-POS-e980f4ea-31	ALP-POS-e980f4ea-31						99						False	False	Ugi
O=C(NCCc1cccc(F)c1)C(c1cccnc1)N(C(=O)c1cnc[nH]1)c1ccc(OC2CCOC2)cc1	ALP-POS-e980f4ea-32	ALP-POS-e980f4ea-32						25.8154409880476	4.58812045178895					False	False	Ugi
CC(c1ccccc1)N(C(=O)c1cnc[nH]1)C(C(=O)NCCc1cccc(F)c1)c1cccnc1	ALP-POS-e980f4ea-54	ALP-POS-e980f4ea-54						99						False	False	Ugi
Cc1ccccc1C(C)N(C(=O)c1cnc[nH]1)C(C(=O)NCCc1cccc(F)c1)c1cccnc1	ALP-POS-e980f4ea-58	ALP-POS-e980f4ea-58						99						False	False	Ugi
O=C(NCCc1cccc(F)c1)C(c1cccnc1)N(C(=O)c1cnc[nH]1)C1CCCC2(CCC2)C1	ALP-POS-e980f4ea-61	ALP-POS-e980f4ea-61						99						False	False	Ugi
O=C(Nc1cncc2ccccc12)[C@]1(O)CCOc2ccc(Cl)cc21	EDG-MED-971238d3-1	EDG-MED-971238d3-1						0.987977937661895	6.00525275344747					False	False	3-aminopyridine-like
N[C@@]1(C(=O)Nc2cncc3ccccc23)CCOc2ccc(Cl)cc21	EDG-MED-971238d3-4	EDG-MED-971238d3-4						47.5305471595249	4.32302718618926					False	False	3-aminopyridine-like
NC[C@@]1(C(=O)Nc2cncc3ccccc23)CCOc2ccc(Cl)cc21	EDG-MED-971238d3-5	EDG-MED-971238d3-5						5.02056838977594	5.29924711262199					False	False	3-aminopyridine-like
O=C(Nc1cncc2ccccc12)C1CCOc2c(O)cc(Cl)cc21	ALP-POS-ce760d3f-1	ALP-POS-ce760d3f-1						0.579210691334059	6.23716343033209					False	False	3-aminopyridine-like
O=C(Nc1cncc2cnccc12)[C@H]1CCOc2ccc(Cl)cc21	ALP-POS-ce760d3f-2	ALP-POS-ce760d3f-2			1.29106287470906									False	False	3-aminopyridine-like
O=C(Nc1cncc2ccncc12)[C@H]1CCOc2ccc(Cl)cc21	ALP-POS-ce760d3f-3	ALP-POS-ce760d3f-3						0.991406537761962	6.00374822149645					False	False	3-aminopyridine-like
O=C(Nc1c[n+]([O-])cc2ccccc12)[C@H]1CCOc2ccc(Cl)cc21	ALP-POS-ce760d3f-4	ALP-POS-ce760d3f-4						25.6758159959137	4.59047574532012					False	False	3-aminopyridine-like
O=C1C(c2ccc(Cl)cc2)CCCN1c1cncc2ccccc12	ALP-POS-ce760d3f-8	ALP-POS-ce760d3f-8			16.536515466195			78.2094424667852	4.10674081006472					False	False	3-aminopyridine-like
O=C1NC2(CCOc3ccc(Cl)cc32)C(=O)N1c1cncc2ccccc12	VLA-UCB-29506327-1	VLA-UCB-29506327-1			0.364473533359906			1.31599737331982	5.88074497755629					False	False	3-aminopyridine-like
COc1ccccc1OCCNC(=O)c1cc(=O)cc[nH]1	MAT-POS-8fd29122-1	MAT-POS-8fd29122-1			99			99.5						False	False
O=C(c1cc(=O)cc[nH]1)N1CCN(c2cccc(Cl)c2)CC1	MAT-POS-8fd29122-2	MAT-POS-8fd29122-2			58.9293542488995			99.5						False	False
O=C(Cc1ccc(Cl)c(Cl)c1)Nc1cncc2ccccc12	MAT-POS-23a8a11a-1	MAT-POS-23a8a11a-1			0.131608009806636			0.261212789643882	6.58300556271174					False	False	3-aminopyridine-like
O=C1CC(C(=O)N2CCN(c3cccc(Cl)c3)CC2)c2ccccc2N1	MAT-POS-450cb4f9-1	MAT-POS-450cb4f9-1						20.9058364465061	4.67973245156084					False	False
COc1ccccc1OCCNC(=O)c1cc(=O)ccn1C	PET-UNK-752bebd6-1	PET-UNK-752bebd6-1						99.5						False	False
COC(=O)/C=C/C(=O)N(C(=O)[C@@H]1CCOc2ccc(Cl)cc21)c1cncc2ccccc12	DAR-DIA-5ff57136-9	DAR-DIA-5ff57136-9						0.49950255040538	6.30146228997222					False	False	3-aminopyridine-like
O=C(Nc1cncc2ccc(F)cc12)C1CCOc2ccc(Cl)cc21	ALP-POS-696356e4-1	ALP-POS-696356e4-1			0.469243168838424			0.766615617326261	6.11542233763902					False	False	3-aminopyridine-like
CCN(C(=O)c1ccco1)C(C(=O)NCCc1cccc(F)c1)c1cccnc1	KHR-WEI-75c61062-1	KHR-WEI-75c61062-1						99.5						False	False	Ugi
CN(C(=O)c1ccco1)C(C(=O)NCCc1cccc(F)c1)c1cccnc1	KHR-WEI-75c61062-2	KHR-WEI-75c61062-2						99.5						False	False	Ugi
O=C(NCCc1cccc(F)c1)C(c1cccnc1)N(Cc1ccccc1)C(=O)c1c[nH]cn1	BRU-THA-92256091-7	BRU-THA-92256091-7						99						False	False	Ugi
O=C(NCCc1cccc(F)c1)C(c1cccnc1)N(Cc1cccnc1)C(=O)c1c[nH]cn1	BRU-THA-92256091-11	BRU-THA-92256091-11						99						False	False	Ugi
O=C(NCCc1cccc(F)c1)C(c1cccnc1)N(C(=O)c1c[nH]cn1)C1CCCCCC1	BRU-THA-92256091-13	BRU-THA-92256091-13						99						False	False	Ugi
CC(C)S(=O)(=O)c1ccc(N(C(=O)c2c[nH]cn2)C(C(=O)NCCc2cccc(F)c2)c2cccnc2)cc1	BRU-THA-92256091-14	BRU-THA-92256091-14						99						False	False	Ugi
O=C(NCCc1cccc(F)c1)C(c1cccnc1)N(C(=O)c1c[nH]cn1)c1ccc(OC(F)F)cc1	BRU-THA-92256091-16	BRU-THA-92256091-16						22.1334497786516	4.65495089049805					False	False	Ugi
CC(C)Oc1ccc(N(C(=O)c2c[nH]cn2)C(C(=O)NCCc2cccc(F)c2)c2cccnc2)cc1	BRU-THA-92256091-17	BRU-THA-92256091-17						0.712447221373591	6.14724730298992					False	False	Ugi
COc1ccc(N(C(=O)c2c[nH]cn2)C(C(=O)NCCc2cccc(F)c2)c2cccnc2)cc1	BRU-THA-92256091-19	BRU-THA-92256091-19						93.7197064670285	4.02816908029647					False	False	Ugi
CS(=O)(=O)Cc1ccc(N(C(=O)c2c[nH]cn2)C(C(=O)NCCc2cccc(F)c2)c2cccnc2)cc1	BRU-THA-92256091-20	BRU-THA-92256091-20						41.1150967010396	4.38599868396062					False	False	Ugi
COCc1ccc(N(C(=O)c2c[nH]cn2)C(C(=O)NCCc2cccc(F)c2)c2cccnc2)cc1	BRU-THA-92256091-23	BRU-THA-92256091-23						62.8710673345657	4.20154916676008					False	False	Ugi
COc1ccccc1CN(C(=O)c1c[nH]cn1)C(C(=O)NCCc1cccc(F)c1)c1cccnc1	BRU-THA-92256091-28	BRU-THA-92256091-28						99						False	False	Ugi
CCOc1ccc(N(C(=O)c2c[nH]cn2)C(C(=O)NCCc2cccc(F)c2)c2cccnc2)cn1	BRU-THA-92256091-31	BRU-THA-92256091-31						99						False	False	Ugi
COc1cc(N(C(=O)c2c[nH]cn2)C(C(=O)NCCc2cccc(F)c2)c2cccnc2)ccc1S(=O)(=O)N(C)C	BRU-THA-92256091-44	BRU-THA-92256091-44						99						False	False
O=C(NCCc1cccc(F)c1)C(c1cccnc1)N(C(=O)c1c[nH]cn1)C1CCC2OCCC2C1	BRU-THA-92256091-47	BRU-THA-92256091-47						99						False	False	Ugi
O=C(NCCc1cccc(F)c1)C(c1cccnc1)N(C(=O)c1c[nH]cn1)C1CCC2(CCO2)CC1	BRU-THA-92256091-49	BRU-THA-92256091-49						99						False	False	Ugi
O=C(NCCc1cccc(F)c1)C(c1cccnc1)N(C(=O)c1c[nH]cn1)c1ccc2ncsc2c1	BRU-THA-92256091-51	BRU-THA-92256091-51						99						False	False	Ugi
O=C(NCCc1cccc(F)c1)C(c1cccnc1)N(C(=O)c1c[nH]cn1)c1ccc2c(c1)COCC2	BRU-THA-92256091-54	BRU-THA-92256091-54						99						False	False	Ugi
Cn1ncc2cc(N(C(=O)c3c[nH]cn3)C(C(=O)NCCc3cccc(F)c3)c3cccnc3)ccc21	BRU-THA-92256091-60	BRU-THA-92256091-60						99						False	False	Ugi
Cn1cnc2cc(N(C(=O)c3c[nH]cn3)C(C(=O)NCCc3cccc(F)c3)c3cccnc3)ccc21	BRU-THA-92256091-61	BRU-THA-92256091-61						99						False	False	Ugi
Cn1ccc2cc(N(C(=O)c3c[nH]cn3)C(C(=O)NCCc3cccc(F)c3)c3cccnc3)ccc21	BRU-THA-92256091-65	BRU-THA-92256091-65						99						False	False	Ugi
Cc1nc2ccc(N(C(=O)c3c[nH]cn3)C(C(=O)NCCc3cccc(F)c3)c3cccnc3)cc2o1	BRU-THA-92256091-67	BRU-THA-92256091-67						99						False	False	Ugi
O=C(NCCc1cccc(F)c1)C(c1cccnc1)N(C(=O)c1c[nH]cn1)c1cnc(C2CCC2)nc1	BRU-THA-92256091-75	BRU-THA-92256091-75						99						False	False	Ugi
O=C(NCCc1cccc(F)c1)C(c1cccnc1)N(C(=O)c1c[nH]cn1)c1ccc2c(c1)CCCS2(=O)=O	BRU-THA-92256091-76	BRU-THA-92256091-76						99						False	False	Ugi
O=C(NCCc1cccc(F)c1)C(c1cccnc1)N(C(=O)c1c[nH]cn1)c1ccc2c(c1)CCC(=O)N2CC(F)F	BRU-THA-92256091-77	BRU-THA-92256091-77						47.7649783613839	4.32089041466341					False	False
CN1C(=O)CCc2cc(N(C(=O)c3c[nH]cn3)C(C(=O)NCCc3cccc(F)c3)c3cccnc3)ccc21	BRU-THA-92256091-78	BRU-THA-92256091-78						99						False	False	Ugi
O=C(NCCc1cccc(F)c1)C(c1cccnc1)N(C(=O)c1c[nH]cn1)c1cccc(C2COC2)c1	BRU-THA-92256091-79	BRU-THA-92256091-79						99						False	False	Ugi
O=C(NCCc1cccc(F)c1)C(c1cccnc1)N(C(=O)c1c[nH]cn1)c1ccc(C2COC2)cc1	BRU-THA-92256091-80	BRU-THA-92256091-80						22.6971238146488	4.64402917322835					False	False	Ugi
O=C(NCCc1cccc(F)c1)C(c1cccnc1)N(C(=O)c1c[nH]cn1)c1ccc(Cn2cccn2)cc1	BRU-THA-92256091-86	BRU-THA-92256091-86						35.4776839816408	4.450044739089					False	False	Ugi
O=C(NCCc1cccc(F)c1)C(c1cccnc1)N(C(=O)c1c[nH]cn1)c1cccc(Oc2cccnn2)c1	BRU-THA-92256091-92	BRU-THA-92256091-92						99						False	False	Ugi
O=C1CC(C(=O)Nc2cncc3ccccc23)c2cc(Cl)ccc2N1	MIC-UNK-45817b9b-1	MIC-UNK-45817b9b-1						0.445777049061976	6.35088229503551					False	False	3-aminopyridine-like
O=C(Nc1cncc2ccccc12)C1CCN(Cc2ccccc2)c2ccc(Cl)cc21	RAL-THA-8416115c-1	RAL-THA-8416115c-1						1.06433619987004	5.97292116650963					False	False	3-aminopyridine-like
O=C(Nc1cncc2ccccc12)C1CCN(Cc2ncc[nH]2)c2ccc(Cl)cc21	RAL-THA-8416115c-5	RAL-THA-8416115c-5						0.780118365068963	6.10783949808347					False	False	3-aminopyridine-like
O=C(Nc1cncc2ccccc12)C1CCN(Cc2ccn[nH]2)c2ccc(Cl)cc21	RAL-THA-8416115c-6	RAL-THA-8416115c-6						0.803119953758729	6.09521958378129					False	False	3-aminopyridine-like
CN(C)C(=O)CN1CCC(C(=O)Nc2cncc3ccccc23)c2cc(Cl)ccc21	RAL-THA-8416115c-9	RAL-THA-8416115c-9						2.54297041267788	5.59465869278752					False	False	3-aminopyridine-like
O=C(Nc1cncc2ccccc12)C1CCN(Cc2ncn[nH]2)c2ccc(Cl)cc21	RAL-THA-8416115c-13	RAL-THA-8416115c-13						1.4037515788245	5.85270974227144					False	False	3-aminopyridine-like
NC(=O)N1CCC(C(=O)Nc2cncc3ccccc23)c2cc(Cl)ccc21	RAL-THA-4aa06b95-1	RAL-THA-4aa06b95-1						0.998370717309451	6.00070816553968					False	False	3-aminopyridine-like
COCCN1CCC(C(=O)Nc2cncc3ccccc23)c2cc(Cl)ccc21	RAL-THA-4aa06b95-7	RAL-THA-4aa06b95-7						0.563812212178669	6.24886552153932					False	False	3-aminopyridine-like
COc1ccccc1OCCNC(=O)C1CC(=O)Nc2ccccc21	MAT-POS-35d3f55a-1	MAT-POS-35d3f55a-1						99.5						False	False
O=C(c1cncc2ccccc12)N1CCN(c2cccc(Cl)c2)CC1	MAT-POS-54c4bf04-3	MAT-POS-54c4bf04-3			0.833229685585151			1.60457755961468	5.79463928579903					False	False
CC1CN(C(=O)c2cc(=O)[nH]c3ccccc23)CCN1c1cccc(Cl)c1	MAT-POS-54c4bf04-4	MAT-POS-54c4bf04-4			99			14.7443805057112	4.83137346988079					False	False	quinolones
COc1ccc(Cl)cc1OCCNC(=O)c1cc(=O)[nH]c2cccc(OC)c12	MAT-POS-3b536971-1	MAT-POS-3b536971-1			0.190025474921216			0.873922371600277	6.05852714297537					False	False	quinolones
COc1cccc2[nH]c(=O)cc(C(=O)N3CCN(c4cccc(Cl)c4)CC3)c12	MAT-POS-3b536971-2	MAT-POS-3b536971-2			1.84452785598073			4.68428775682128	5.3293564339752					False	False	quinolones
CC(=O)N1CCC(C(=O)Nc2cncc3ccccc23)c2cc(Cl)ccc21	ALP-POS-966f8da6-2	ALP-POS-966f8da6-2						0.936346993694344	6.02856317955212					False	False	3-aminopyridine-like
O=C(Cc1cncc2ccccc12)N1CCOc2ccc(Cl)cc21	JOH-UNI-ea1df7a8-1	JOH-UNI-ea1df7a8-1			3.65576605228134			6.04725234461936	5.21844190842579					False	False	3-aminopyridine-like
O=C(Nc1c[n+]([O-])cc2ccccc12)[C@@H]1CCOc2ccc(Cl)cc21	EDJ-MED-eff36d94-1	EDJ-MED-eff36d94-1						99.5						False	False	3-aminopyridine-like
N#Cc1ccc2cncc(NC(=O)C3CCOc4ccc(Cl)cc43)c2c1	BEN-DND-c852c98b-1	BEN-DND-c852c98b-1						2.7500508472819	5.56065927617345					False	False	3-aminopyridine-like
CS(=O)(=O)c1ccc2cncc(NC(=O)C3CCOc4ccc(Cl)cc43)c2c1	BEN-DND-c852c98b-5	BEN-DND-c852c98b-5						0.963929595604952	6.01595468534704					False	False	3-aminopyridine-like
O=C(Nc1cncc2c1CNCC2)C1CCOc2ccc(Cl)cc21	BEN-DND-c852c98b-10	BEN-DND-c852c98b-10						6.16250556327173	5.21024267565027					False	False	3-aminopyridine-like
O=C(Nc1cncc2ccccc12)N1CCOc2ccc(Cl)cc21	BEN-DND-f2e727cd-1	BEN-DND-f2e727cd-1						11.3881755887077	4.94354584529932					False	False	3-aminopyridine-like
O=C(Nc1cncc2ccccc12)C1CNCc2ccc(Cl)cc21	BEN-DND-f2e727cd-5	BEN-DND-f2e727cd-5						1.95339355753679	5.70921024895616					False	False	3-aminopyridine-like
O=C(Nc1cncc2cnccc12)[C@@H]1CCOc2ccc(Cl)cc21	BEN-DND-4f474d93-1	BEN-DND-4f474d93-1						3.09876271931265	5.50881167759695					False	False	3-aminopyridine-like
O=C(Nc1cncc2ccncc12)[C@@H]1CCOc2ccc(Cl)cc21	BEN-DND-4f474d93-2	BEN-DND-4f474d93-2						7.46299982070923						False	False	3-aminopyridine-like
COc1cccc2[nH]c(=O)cc(C(=O)NCCOc3ccccc3OCC3CC3)c12	EDJ-MED-bbe8e3da-2	EDJ-MED-bbe8e3da-2						1.92203025262235	5.71623978084877					False	False	quinolones
COc1cc(Cl)cc2c1OCC[C@@H]2C(=O)Nc1cncc2ccccc12	MAT-POS-43fe65f4-1	MAT-POS-43fe65f4-1			10.2038220799419									False	False	3-aminopyridine-like
Cc1ccc(N(Cc2cscn2)C(=O)Cc2cncc3ccccc23)cc1	ALP-POS-c3a96089-1	ALP-POS-c3a96089-1			13.6386181800297			8.08866515254016	5.09212314275334					False	False	3-aminopyridine-like
Cc1ccc(N(Cc2cscn2)C(=O)Cc2cncc3ccccc23)nc1	ALP-POS-c3a96089-2	ALP-POS-c3a96089-2						99.5						False	False	3-aminopyridine-like
CC(=O)Nc1ccc(N(Cc2cccc(Cl)c2)C(=O)Cc2cncc3ccccc23)cn1	ALP-POS-c3a96089-4	ALP-POS-c3a96089-4						0.667371124689378	6.17563258800091					False	False	3-aminopyridine-like
CCC(=O)Nc1ccc(N(Cc2ccccc2)C(=O)n2nnc3ccccc32)cc1	ALP-POS-a1bdc92a-1	ALP-POS-a1bdc92a-1			99			99.5						False	False
O=C(Cc1cncc2ccccc12)Nc1cccc(Cl)c1	PET-UNK-8922bd3c-1	PET-UNK-8922bd3c-1			7.20093069658843			6.47075796400635	5.18904484447733					False	False	3-aminopyridine-like
O=C(Nc1cncc2ccccc12)C1CCOc2c(O)ccc(Cl)c21	ALP-UNI-4b8a177c-1	ALP-UNI-4b8a177c-1			99			99.5						False	False	3-aminopyridine-like
O=C(Nc1c[nH]c(=O)c2ccccc12)C1CCOc2ccc(Cl)cc21	JOH-UNI-f51e3bbc-1	JOH-UNI-f51e3bbc-1			83.7227319714572			99.5						False	False	3-aminopyridine-like
O=C1CC2(CCOc3ccc(Cl)cc32)C(=O)N1c1cncc2ccccc12	BEN-BAS-c2bc0d80-6	BEN-BAS-c2bc0d80-6						0.485865063914067	6.31348432772196					False	False	3-aminopyridine-like
O=C1CC(C(=O)Nc2cncc3ccccc23)c2cc(Br)ccc2N1	MAT-POS-8d5af1ef-1	MAT-POS-8d5af1ef-1			1.12199394314129			1.12287772417431	5.949667533683					False	False	3-aminopyridine-like
O=C(c1cc(=O)[nH]c2ccccc12)N1CCN(c2cccc(Cl)c2)C(=O)C1	ERI-UCB-d6de1f3c-1	ERI-UCB-d6de1f3c-1			9.61327340379036			15.821231423339	4.80075971682142					False	False	quinolones
O=C(c1cncc2ccccc12)N1CCN(c2cccc(Cl)c2)C(=O)C1	ERI-UCB-d6de1f3c-2	ERI-UCB-d6de1f3c-2			5.53265669179029			9.18999391075753	5.03668477637507					False	False
CO[C@@]1(C(=O)Nc2cncc3ccccc23)CCOc2ccc(Cl)cc21	PET-UNK-29afea89-2	PET-UNK-29afea89-2						0.083964088266327	7.07590642349268					False	False	3-aminopyridine-like
Cc1cc(C(F)(F)F)nc2c1c(N)nn2C(=O)C1CCOc2ccc(Cl)cc21	ALP-POS-6495d03e-6	ALP-POS-6495d03e-6			57.7859847477592			99.5						False	False
Nc1nn(C(=O)Cc2cccc(Cl)c2)c2cccnc12	ALP-POS-6495d03e-7	ALP-POS-6495d03e-7			99			99.5						False	False
COc1ccc2c(N)nn(C(=O)C3CCOc4ccc(Cl)cc43)c2c1	ALP-POS-79636100-2	ALP-POS-79636100-2			62.0900509520026									False	False
Cc1cc(C(F)(F)F)nc2c1c(N)nn2C(=O)Cc1cccc(Cl)c1	ALP-POS-79636100-3	ALP-POS-79636100-3			99			99.5						False	False
C=CC(=O)N(c1ccc(I)cc1)C(C(=O)Nc1ccc(Cl)cc1)c1cncnc1	ALP-POS-568d9d36-1	ALP-POS-568d9d36-1			2.752391386984			26.2744066398215	4.5804670829481					True	False	Ugi
Nc1nn(C(=O)Cc2cccc(Cl)c2)c2cc(F)ccc12	ALP-POS-902f21bb-1	ALP-POS-902f21bb-1			99			99.5						False	False
Nc1nn(C(=O)C2CCOc3ccc(Cl)cc32)c2ccncc12	ALP-POS-902f21bb-2	ALP-POS-902f21bb-2			95.2435080436778			87.1704808920427	4.05963055814208					False	False
CC(=O)c1ccccc1C(=O)N(c1ccc(C(C)(C)C)cc1)C(C(=O)NCCc1cccc(F)c1)c1cccnc1	ALP-POS-02c6a514-6	ALP-POS-02c6a514-6						99.5						False	False
CC(C)(C)c1ccc(N(C(=O)c2ccco2)C(C(=O)NCCc2cccc(F)c2)c2snc3ccccc23)cc1	ALP-POS-02c6a514-9	ALP-POS-02c6a514-9						5.33429769001942	5.27292275138983					False	False
Nc1ccc2[nH]c(C(=O)N(C(=O)c3ccco3)C(C(=O)NCCc3cccc(F)c3)c3cccnc3)cc2c1	ALP-POS-02c6a514-10	ALP-POS-02c6a514-10						99.5						False	False	Ugi
CC(C)(C)c1ccc(N(C(=O)c2ccccc2)C(C(=O)NCCc2cccc(F)c2)c2cccnc2)cc1	ALP-POS-02c6a514-11	ALP-POS-02c6a514-11						99.5						False	False	Ugi
COc1cncc(C(C(=O)NCCc2cccc(F)c2)N(C(=O)c2ccco2)c2ccc(C(C)(C)C)cc2)c1C	ALP-POS-02c6a514-13	ALP-POS-02c6a514-13						99.5						False	False	Ugi
CC(C)(C)c1ccc(N(C(=O)C2CCCO2)C(C(=O)NCCc2cccc(F)c2)c2cccnc2)cc1	ALP-POS-02c6a514-17	ALP-POS-02c6a514-17						5.56195529503814	5.25477250615799					False	False	Ugi
CC(C)(C)c1ccc(N(C(=O)c2ccco2)C(C(=O)NCCc2cccc(F)c2)c2coc3ccccc23)cc1	ALP-POS-02c6a514-19	ALP-POS-02c6a514-19						99.5						False	False	Ugi
Cn1cncc1C(=O)N(c1ccc(C(C)(C)C)cc1)C(C(=O)NCCc1cccc(F)c1)c1cccnc1	ALP-POS-02c6a514-22	ALP-POS-02c6a514-22						99.5						False	False	Ugi
CC(C)(C)c1ccc(N(C(=O)c2ccncc2)C(C(=O)NCCc2cccc(F)c2)c2cccnc2)cc1	ALP-POS-02c6a514-26	ALP-POS-02c6a514-26						99.5						False	False	Ugi
Cn1nc(C(C(=O)NCCc2cccc(F)c2)N(C(=O)c2ccco2)c2ccc(C(C)(C)C)cc2)c2ccccc21	ALP-POS-02c6a514-31	ALP-POS-02c6a514-31						99.5						False	False
CC(C)(C)c1ccc(N(C(=O)c2ccco2)C(C(=O)NCCc2cccc(F)c2)c2cncc3ccccc23)cc1	ALP-POS-02c6a514-32	ALP-POS-02c6a514-32						0.402512793338854	6.39522031159879					False	False	Ugi
CC(C)(C)c1ccc(N(C(=O)c2cccc(C#N)c2)C(C(=O)NCCc2cccc(F)c2)c2cccnc2)cc1	ALP-POS-02c6a514-33	ALP-POS-02c6a514-33						99.5						False	False	Ugi
CC(C)(C)c1ccc(N(C(=O)c2ccco2)C(C(=O)NCCc2cccc(F)c2)c2cnc3ccccn23)cc1	ALP-POS-02c6a514-34	ALP-POS-02c6a514-34						37.4742492333521	4.42626705913555					False	False	Ugi
COc1ccccc1C(=O)N(c1ccc(C(C)(C)C)cc1)C(C(=O)NCCc1cccc(F)c1)c1cccnc1	ALP-POS-02c6a514-40	ALP-POS-02c6a514-40						99.5						False	False	Ugi
Cc1ccncc1C(C(=O)NCCc1cccc(F)c1)N(C(=O)c1ccco1)c1ccc(C(C)(C)C)cc1	ALP-POS-02c6a514-44	ALP-POS-02c6a514-44						0.111945707146193	6.95099255593458					False	False	Ugi
CC(C)(C)c1ccc(N(C(=O)c2cn3ccccc3n2)C(C(=O)NCCc2cccc(F)c2)c2cccnc2)cc1	ALP-POS-02c6a514-45	ALP-POS-02c6a514-45						18.2038870169188	4.73983586862164					False	False	Ugi
CC(C)(C)c1ccc(N(C(=O)c2ncc[nH]2)C(C(=O)NCCc2cccc(F)c2)c2cccnc2)cc1	ALP-POS-02c6a514-46	ALP-POS-02c6a514-46						5.2855279530574	5.27691162602017					False	False	Ugi
CC(C)(C)c1ccc(N(C(=O)c2ccco2)C(C(=O)NCCc2cccc(F)c2)c2n[nH]c3ccccc23)cc1	ALP-POS-02c6a514-48	ALP-POS-02c6a514-48						99.5						False	False	Ugi
CC(C)(C)c1ccc(N(C(=O)c2nccs2)C(C(=O)NCCc2cccc(F)c2)c2cccnc2)cc1	ALP-POS-02c6a514-49	ALP-POS-02c6a514-49						0.800298769007714	6.0967478511225					False	False	Ugi
CC(C)(C)c1ccc(N(C(=O)c2cocn2)C(C(=O)NCCc2cccc(F)c2)c2cccnc2)cc1	ALP-POS-02c6a514-50	ALP-POS-02c6a514-50						0.556690293129698	6.254386351312					False	False	Ugi
CC(C)(C)c1ccc(N(C(=O)C2CCCN2)C(C(=O)NCCc2cccc(F)c2)c2cccnc2)cc1	ALP-POS-02c6a514-51	ALP-POS-02c6a514-51						99.5						False	False	Ugi
CC(C)(C)c1ccc(N(C(=O)c2ccn[nH]2)C(C(=O)NCCc2cccc(F)c2)c2cccnc2)cc1	ALP-POS-02c6a514-52	ALP-POS-02c6a514-52						1.77934713772641	5.74973931594531					False	False	Ugi
CN(C)C(=O)CNC(=O)C(c1cccnc1)N(C(=O)c1ccco1)c1ccc(C(C)(C)C)cc1	ALP-POS-02c6a514-53	ALP-POS-02c6a514-53						10.9306371139744	4.9613545235929					False	False	Ugi
CC(C)(C)c1ccc(N(C(=O)c2ccco2)C(C(=O)NCCN2CCOCC2)c2cccnc2)cc1	ALP-POS-02c6a514-55	ALP-POS-02c6a514-55						2.18774292479817	5.66000371200083					False	False	Ugi
CC(C)(C)c1ccc(N(C(=O)c2ccco2)C(C(=O)Nc2ccccc2)c2cccnc2)cc1	ALP-POS-02c6a514-56	ALP-POS-02c6a514-56						11.2085795544034	4.95044942137217					False	False	Ugi
CC(C)(C)c1ccc(N(C(=O)c2ccco2)C(C(=O)NCc2ccccc2)c2cccnc2)cc1	ALP-POS-02c6a514-57	ALP-POS-02c6a514-57						4.36168240740624	5.36034596042913					False	False	Ugi
CC1CC(CCN(C(=O)c2ccco2)C(C(=O)NCCc2cccc(F)c2)c2cccnc2)CC(C)(C)C1	ALP-POS-b0bc6a46-1	ALP-POS-b0bc6a46-1						99.5						False	False	Ugi
O=C(NCCc1cccc(F)c1)C(c1cccnc1)N(Cc1ccccc1)C(=O)c1ccco1	ALP-POS-b0bc6a46-2	ALP-POS-b0bc6a46-2						99.5						False	False	Ugi
CCOC1CC2(C1)CC2N(C(=O)c1ccco1)C(C(=O)NCCc1cccc(F)c1)c1cccnc1	ALP-POS-b0bc6a46-4	ALP-POS-b0bc6a46-4						99.5						False	False	Ugi
O=C(NCCc1cccc(F)c1)C(c1cccnc1)N(C(=O)c1ccco1)c1ccc(C2CCCC2)cc1	ALP-POS-b0bc6a46-5	ALP-POS-b0bc6a46-5						0.281678424764268	6.55024641664456					False	False	Ugi
O=C(NCCc1cccc(F)c1)C(c1cccnc1)N(Cc1cc(C(F)(F)F)cs1)C(=O)c1ccco1	ALP-POS-b0bc6a46-7	ALP-POS-b0bc6a46-7						99.5						False	False	Ugi
COc1ccccc1N(C(=O)c1ccco1)C(C(=O)NCCc1cccc(F)c1)c1cccnc1	ALP-POS-b0bc6a46-8	ALP-POS-b0bc6a46-8						99.5						False	False	Ugi
O=C(NCCc1cccc(F)c1)C(c1cccnc1)N(Cc1ccccc1C1CCC1)C(=O)c1ccco1	ALP-POS-b0bc6a46-10	ALP-POS-b0bc6a46-10						1.9293414590257	5.71459090317664					False	False	Ugi
CC(C)c1cc(N(C(=O)c2ccco2)C(C(=O)NCCc2cccc(F)c2)c2cccnc2)ccc1C(F)(F)F	ALP-POS-b0bc6a46-11	ALP-POS-b0bc6a46-11						99.5						False	False
CC(C)(C)c1cnc(N(C(=O)c2ccco2)C(C(=O)NCCc2cccc(F)c2)c2cccnc2)s1	ALP-POS-b0bc6a46-12	ALP-POS-b0bc6a46-12						3.94023777003746	5.40447757028114					False	False	Ugi
O=C(NCCc1cccc(F)c1)C(c1cccnc1)N(C(=O)c1ccco1)c1cccc(CSC2CCOCC2)c1	ALP-POS-b0bc6a46-13	ALP-POS-b0bc6a46-13						99.5						False	False
COc1ccc(N(C(=O)c2ccco2)C(C(=O)NCCc2cccc(F)c2)c2cccnc2)cc1NC(=O)C1CCCCC1	ALP-POS-b0bc6a46-14	ALP-POS-b0bc6a46-14						62.7027513065601	4.20271340253385					False	False
O=C(NCCc1cccc(F)c1)C(c1cccnc1)N(C(=O)c1ccco1)c1ccc(-c2n[nH]c3c2COCC3)cc1	ALP-POS-b0bc6a46-16	ALP-POS-b0bc6a46-16						43.0300953085258	4.36622769198575					False	False
COC(=O)CCSc1cc(Cl)ccc1N(C(=O)c1ccco1)C(C(=O)NCCc1cccc(F)c1)c1cccnc1	ALP-POS-b0bc6a46-17	ALP-POS-b0bc6a46-17						16.6406317542108	4.77883018993475					False	False
COc1ccc(N(C(=O)c2ccco2)C(C(=O)NCCc2cccc(F)c2)c2cccnc2)cc1OCCO	ALP-POS-b0bc6a46-18	ALP-POS-b0bc6a46-18						99.5						False	False	Ugi
O=C(NCCc1cccc(F)c1)C(c1cccnc1)N(Cc1c(O)ccc2c1CCCC2)C(=O)c1ccco1	ALP-POS-b0bc6a46-19	ALP-POS-b0bc6a46-19						12.0753434624764	4.91810050763758					False	False	Ugi
CSc1ccc(CN(C(=O)c2ccco2)C(C(=O)NCCc2cccc(F)c2)c2cccnc2)cc1C#N	ALP-POS-b0bc6a46-20	ALP-POS-b0bc6a46-20						54.89068116021	4.26050137985265					False	False	Ugi
O=C(NCCc1cccc(F)c1)C(c1cccnc1)N(C(=O)c1ccco1)[C@H]1C[C@H](c2cc(F)cc(F)c2)C1	ALP-POS-b0bc6a46-21	ALP-POS-b0bc6a46-21						99.5						False	False	Ugi
COc1ccc(N(C(=O)c2ccco2)C(C(=O)NCCc2cccc(F)c2)c2cccnc2)cc1	ALP-POS-b0bc6a46-22	ALP-POS-b0bc6a46-22						30.4976776389087	4.51573323039116					False	False	Ugi
CC(=O)c1ccc(N(C(=O)c2ccco2)C(C(=O)NCCc2cccc(F)c2)c2cccnc2)cc1	ALP-POS-b0bc6a46-23	ALP-POS-b0bc6a46-23						56.2819512358489	4.24963085444496					False	False	Ugi
N#Cc1ccc(N(C(=O)c2ccco2)C(C(=O)NCCc2cccc(F)c2)c2cccnc2)cc1	ALP-POS-b0bc6a46-24	ALP-POS-b0bc6a46-24						10.3951776243351	4.98316808539846					False	False	Ugi
COc1cc(C)ccc1N(C(=O)c1ccco1)C(C(=O)NCCc1cccc(F)c1)c1cccnc1	ALP-POS-b0bc6a46-25	ALP-POS-b0bc6a46-25						99.5						False	False	Ugi
O=C(NCCc1cccc(F)c1)C(c1cccnc1)N(C(=O)c1ccco1)C1CCCC(c2ccc(F)c(F)c2)C1	ALP-POS-b0bc6a46-26	ALP-POS-b0bc6a46-26						99.5						False	False
N#Cc1cc(N(C(=O)c2ccco2)C(C(=O)NCCc2cccc(F)c2)c2cccnc2)ccc1Oc1ccc(C(F)(F)F)cc1	ALP-POS-b0bc6a46-27	ALP-POS-b0bc6a46-27						99.5						False	False
O=C(NCCc1cccc(F)c1)C(c1cccnc1)N(C(=O)c1ccco1)C1CCN(c2ccccc2)CC1	ALP-POS-b0bc6a46-28	ALP-POS-b0bc6a46-28						79.6127987176393	4.09901710857349					False	False	Ugi
COC(=O)C(C)(CN(C(=O)c1ccco1)C(C(=O)NCCc1cccc(F)c1)c1cccnc1)c1ccccc1F	ALP-POS-b0bc6a46-29	ALP-POS-b0bc6a46-29						99.5						False	False
Nc1nn(C(=O)C2CCOc3ccc(Cl)cc32)c2cc(F)ccc12	ALP-POS-e2fddb0f-2	ALP-POS-e2fddb0f-2			53.2515909038562			99.5						False	False
Nc1nn(C(=O)Cc2cccc(Cl)c2)c2ccc(F)cc12	ALP-POS-cd485364-1	ALP-POS-cd485364-1			94.2012158207499			99.5						False	False
Nc1cncc2c1CCCN2C(=O)Cc1cccc(Cl)c1	ALP-POS-cd485364-2	ALP-POS-cd485364-2			54.2264641394258			32.5061024206567	4.48803510059545					False	False	3-aminopyridine-like	x12202
O=C1N[C@]2(CCOc3ccc(Cl)cc32)C(=O)N1c1cncc2ccccc12	VLA-UCB-34f3ed0c-11	VLA-UCB-34f3ed0c-11						20.5023213195521	4.68819696434921					False	False	3-aminopyridine-like
C=CC(=O)N(c1ccc(C(C)(C)C)cc1)[C@H](C(=O)NCCc1cccc(F)c1)c1cccnc1	PAU-WEI-5b8d5051-1	PAU-WEI-5b8d5051-1						2.85772910118083	5.54397894259839					True	False	Ugi
O=C(Nc1cncc2ccccc12)C1=CCCc2ccc(Cl)cc21	MAT-POS-0c8fa4a7-1	MAT-POS-0c8fa4a7-1			0.081067237214767			0.233267258722188	6.63214621428875					False	False	3-aminopyridine-like
COc1ccc2c(c1)c(N)nn2C(=O)Cc1cccc(Cl)c1	MAT-POS-0c8fa4a7-2	MAT-POS-0c8fa4a7-2			99			99.5						False	False
Nc1nn(C(=O)Cc2cccc(Cl)c2)c2ccccc12	MAT-POS-0c8fa4a7-3	MAT-POS-0c8fa4a7-3			99			99.5						False	False
Nc1nn(C(=O)Cc2cccc(Cl)c2)c2cccc(F)c12	MAT-POS-0c8fa4a7-4	MAT-POS-0c8fa4a7-4			52.6458561743571			99.5						False	False
COc1ccc2c(N)nn(C(=O)Cc3cccc(Cl)c3)c2c1	MAT-POS-53907a1c-1	MAT-POS-53907a1c-1			99			99.5						False	False
Cc1ccncc1NC(=O)N(CCC1CCCCC1)c1cc(Cl)cc(OC(C)C)c1	MAT-POS-53907a1c-2	MAT-POS-53907a1c-2			99			24.5600847569785	4.6097701387758					False	False	3-aminopyridine-like
O=C1CC(Oc2cc(Cl)cc(N(CCC3CCCCC3)C(=O)Nc3cncc4ccccc34)c2)N1	MAT-POS-53907a1c-3	MAT-POS-53907a1c-3			1.57531222114502			0.10465323293339	6.9802473509522					False	False	3-aminopyridine-like
Cc1nc(CN2C(=O)C(=O)c3cc(Br)ccc32)cs1	LOR-NOR-c954e7ad-1	LOR-NOR-c954e7ad-1			18.0242769895913			99.5						False	False	Isatins
CCCCN1C(=O)C(=O)c2cc(Br)cc(C)c21	LOR-NOR-c954e7ad-2	LOR-NOR-c954e7ad-2			57.5528135121661			99.5						False	False	Isatins
CC(C)CCN1C(=O)C(=O)c2cc(Br)ccc21	LOR-NOR-c954e7ad-3	LOR-NOR-c954e7ad-3			24.2785993845437			99.5						False	False	Isatins
CCc1ccc2c(c1)C(=O)C(=O)N2CC(=O)O	LOR-NOR-c954e7ad-4	LOR-NOR-c954e7ad-4			99			99.5						False	False	Isatins
O=C(O)CN1C(=O)C(=O)c2cc([N+](=O)[O-])ccc21	LOR-NOR-c954e7ad-5	LOR-NOR-c954e7ad-5			99			99.5						False	False	Isatins
O=C1C(=O)N(Cc2ccccc2)c2ccc([N+](=O)[O-])cc21	LOR-NOR-c954e7ad-6	LOR-NOR-c954e7ad-6			26.9074188886736			99.5						False	False	Isatins
CN1CCC(C(=O)Nc2cncc3ccccc23)c2cc(Cl)ccc21	MIC-UNK-91acba05-6	MIC-UNK-91acba05-6						0.442977048918269	6.35361877442334					False	False	3-aminopyridine-like
Cc1ccc(N(Cc2cccc(Cl)c2)C(=O)Cn2nnc3ccccc32)cc1	CHO-MSK-00c5269a-1	CHO-MSK-00c5269a-1			3.3022889726015			2.33427847396582	5.6318473348834					False	False	3-aminopyridine-like
COc1ccc(N(Cc2cccc(Cl)c2)C(=O)Cn2nnc3ccccc32)cc1	CHO-MSK-00c5269a-2	CHO-MSK-00c5269a-2			5.65406321457831			1.13776187397317	5.94394862338991					False	False	3-aminopyridine-like	x12177
O=C(Cn1nnc2ccccc21)N(Cc1cccc(Cl)c1)c1ccc(N2CCOCC2)cc1	CHO-MSK-00c5269a-4	CHO-MSK-00c5269a-4			3.78709723716912			3.70094298650442	5.43168760521487					False	False	3-aminopyridine-like
O=C(Cn1nnc2ccccc21)N(Cc1cccc(Cl)c1)c1ccc(N2CCCCC2)cc1	CHO-MSK-00c5269a-5	CHO-MSK-00c5269a-5			6.01954300721099			3.64673511092023	5.43809578152956					False	False	3-aminopyridine-like
O=C(Cc1cncc2ccccc12)N(CCC1CCCCC1)Cc1cccs1	ALP-POS-64a710fa-1	ALP-POS-64a710fa-1			3.02150920692578			9.8611344907795	5.00607311804639					False	False
CN(C)CCCN(Cc1cccs1)C(=O)Cc1cncc2ccccc12	ALP-POS-64a710fa-2	ALP-POS-64a710fa-2			99			99.5						False	False
O=C(Cc1cccc(Cl)c1)Nc1cncc2c1CCC2	MAT-POS-199e2e7c-1	MAT-POS-199e2e7c-1			4.64891486609542			5.16341400207183	5.28706305186407					False	False	3-aminopyridine-like	x12000
O=C(Nc1cncc2ccccc12)C1COc2c(Cl)cccc21	FRA-DIA-c7e803f4-1	FRA-DIA-c7e803f4-1			5.35933483776231			4.7574956193286	5.32262160293633					False	False	3-aminopyridine-like
O=C(Cc1cccc(Cl)c1)Nc1nnc2ccccn12	PET-UNK-e44ffd04-1	PET-UNK-e44ffd04-1			93.8621436135832			99.5						False	False	3-aminopyridine-like	x12026
O=C(Cc1cc(Cl)cc(-c2nnc[nH]2)c1)Nc1cncc2ccccc12	RAL-THA-1d44ff04-8	RAL-THA-1d44ff04-8						5.29593810074718	5.27605709959952					False	False	3-aminopyridine-like
COc1ccc2c(NC(=O)Cc3cccc(Cl)c3)noc2c1	EDJ-MED-c8e7a002-1	EDJ-MED-c8e7a002-1			99			99.5						False	False	3-aminopyridine-like
COc1ccc2n[nH]c(NC(=O)Cc3cccc(Cl)c3)c2c1	EDJ-MED-c8e7a002-2	EDJ-MED-c8e7a002-2			99			99.5						False	False	3-aminopyridine-like
COc1ccc2c(NC(=O)Cc3cccc(Cl)c3)[nH]nc2c1	EDJ-MED-c8e7a002-3	EDJ-MED-c8e7a002-3			52.0493973733507			99.5						False	False	3-aminopyridine-like
Cc1ccn2cnnc2c1NC(=O)Cc1cccc(Cl)c1	EDJ-MED-c8e7a002-4	EDJ-MED-c8e7a002-4			83.3781317147818			75.2573815369256	4.12345089635162					False	False	3-aminopyridine-like
Cc1cc(C(F)(F)F)nc2n[nH]c(NC(=O)Cc3cccc(Cl)c3)c12	EDJ-MED-c8e7a002-5	EDJ-MED-c8e7a002-5			81.9779355790229			99.5						False	False	3-aminopyridine-like
Cc1nn(C)c2[nH]nc(NC(=O)Cc3cccc(Cl)c3)c12	EDJ-MED-c8e7a002-6	EDJ-MED-c8e7a002-6			99			99.5						False	False	3-aminopyridine-like
O=C(Cc1cccc(Cl)c1)Nc1n[nH]c2ccc(F)cc12	EDJ-MED-c8e7a002-9	EDJ-MED-c8e7a002-9			88.5840142651519			99.5						False	False	3-aminopyridine-like
O=C(Cc1cccc(Cl)c1)Nc1[nH]nc2cc(F)ccc12	EDJ-MED-c8e7a002-10	EDJ-MED-c8e7a002-10			91.4887190568217			99.5						False	False	3-aminopyridine-like
O=C(Cc1cccc(Cl)c1)Nc1n[nH]c2ccccc12	EDJ-MED-c8e7a002-11	EDJ-MED-c8e7a002-11			99			99.5						False	False	3-aminopyridine-like
O=C(Cc1cccc(Cl)c1)Nc1cccc2cn[nH]c12	EDJ-MED-c8e7a002-12	EDJ-MED-c8e7a002-12			99			99.5						False	False	3-aminopyridine-like
O=C(Cc1cccc(Cl)c1)Nc1[nH]nc2cccc(F)c12	EDJ-MED-c8e7a002-13	EDJ-MED-c8e7a002-13			81.756295431075			99.5						False	False	3-aminopyridine-like
O=C(Cc1cccc(Cl)c1)Nc1[nH]nc2cccnc12	EDJ-MED-c8e7a002-14	EDJ-MED-c8e7a002-14			99			99.5						False	False	3-aminopyridine-like
O=C(Cc1cccc(Cl)c1)Nc1n[nH]c2ccnc(Br)c12	EDJ-MED-c8e7a002-15	EDJ-MED-c8e7a002-15			99			99.5						False	False	3-aminopyridine-like
O=C(Cc1cccc(Cl)c1)Nc1n[nH]c2ccncc12	EDJ-MED-c8e7a002-16	EDJ-MED-c8e7a002-16			99			99.5						False	False	3-aminopyridine-like
O=C1CC(NC(=O)C2CCOc3ccc(Cl)cc32)CCN1	ALP-POS-8b8a49e1-4	ALP-POS-8b8a49e1-4			99									False	False	3-aminopyridine-like
O=C(Nc1[nH]nc2cccc(F)c12)C1CCOc2ccc(Cl)cc21	JAG-UCB-52b62a6f-5	JAG-UCB-52b62a6f-5			99			99.5						False	False	3-aminopyridine-like
O=C(Nc1[nH]nc2ccccc12)C1CCOc2ccc(Cl)cc21	JAG-UCB-52b62a6f-6	JAG-UCB-52b62a6f-6			99			99.5						False	False	3-aminopyridine-like
O=C(Nc1[nH]nc2cccnc12)C1CCOc2ccc(Cl)cc21	JAG-UCB-52b62a6f-7	JAG-UCB-52b62a6f-7			99			99.5						False	False	3-aminopyridine-like
COc1ccc2n[nH]c(NC(=O)C3CCOc4ccc(Cl)cc43)c2c1	JAG-UCB-52b62a6f-8	JAG-UCB-52b62a6f-8			99									False	False	3-aminopyridine-like
O=C(Nc1[nH]nc2cc(F)ccc12)C1CCOc2ccc(Cl)cc21	JAG-UCB-52b62a6f-9	JAG-UCB-52b62a6f-9			99									False	False	3-aminopyridine-like
COc1ccc2c(NC(=O)C3CCOc4ccc(Cl)cc43)noc2c1	JAG-UCB-52b62a6f-10	JAG-UCB-52b62a6f-10			53.4126868300955			61.502193910527	4.21110939176538					False	False	3-aminopyridine-like
Cc1ccn2cnnc2c1NC(=O)C1CCOc2ccc(Cl)cc21	JAG-UCB-52b62a6f-11	JAG-UCB-52b62a6f-11			99			99.5						False	False	3-aminopyridine-like	x12136
COc1ccc2c(NC(=O)C3CCOc4ccc(Cl)cc43)[nH]nc2c1	JAG-UCB-52b62a6f-12	JAG-UCB-52b62a6f-12			99			99.5						False	False	3-aminopyridine-like
O=C(Nc1cccc2cn[nH]c12)C1CCOc2ccc(Cl)cc21	JAG-UCB-52b62a6f-13	JAG-UCB-52b62a6f-13			99			99.5						False	False	3-aminopyridine-like
O=C(Nc1n[nH]c2ccnc(Br)c12)C1CCOc2ccc(Cl)cc21	JAG-UCB-52b62a6f-15	JAG-UCB-52b62a6f-15			74.1728477002879			99.5						False	False	3-aminopyridine-like
O=C(Nc1n[nH]c2ccncc12)C1CCOc2ccc(Cl)cc21	JAG-UCB-52b62a6f-16	JAG-UCB-52b62a6f-16						70.2526422607212	4.15333733693646					False	False	3-aminopyridine-like
Cc1cc(C(F)(F)F)nc2n[nH]c(NC(=O)C3CCOc4ccc(Cl)cc43)c12	JAG-UCB-52b62a6f-19	JAG-UCB-52b62a6f-19			98.0886186125777			25.9776427916361	4.58540025930725					False	False	3-aminopyridine-like
O=C(Nc1cc[nH]c(=O)c1)C1CCOc2ccc(Cl)cc21	BEN-DND-b89db3f2-2	BEN-DND-b89db3f2-2			99			99.5						False	False	3-aminopyridine-like
O=C(Cc1cc(Cl)ccc1F)Nc1cncc2ccccc12	PET-UNK-dd44aeb6-1	PET-UNK-dd44aeb6-1						0.706793757909663	6.15070729464541					False	False	3-aminopyridine-like
O=C(Cc1cc(Cl)ccc1Cl)Nc1cncc2ccccc12	PET-UNK-dd44aeb6-2	PET-UNK-dd44aeb6-2						1.02026752375836	5.99128593720042					False	False	3-aminopyridine-like
Cc1ccncc1NC(=O)Cc1cc(Cl)cc(OCCN2CCOCC2C)c1	MAT-POS-500ca5bf-1	MAT-POS-500ca5bf-1		23.88				99.5						False	False	3-aminopyridine-like
O=C(Cc1cccc(Cl)c1)N[C@H]1CCNC1=O	MAT-POS-500ca5bf-2	MAT-POS-500ca5bf-2		0	99									False	False	Ugi
Cn1cc(CN(C(=O)Cn2nnc3ccccc32)c2ccc(N3CCCCC3)cc2)cn1	ALP-POS-7c842ab8-1	ALP-POS-7c842ab8-1			99			99.5						False	False	3-aminopyridine-like
C=CC(=O)N(C(=O)[C@@H]1CCOc2ccc(Cl)cc21)c1cncc2ccccc12	VLA-UCB-50c39ae8-7	VLA-UCB-50c39ae8-7						0.828004352300473	6.08196738039494					True	False	3-aminopyridine-like
O=C(Cc1cc(Cl)cc(CC2CC(=O)N2)c1)Nc1cncc2ccccc12	EDJ-MED-50011917-1	EDJ-MED-50011917-1			4.42081986336331			4.56705471277886	5.34036378556497					False	False	3-aminopyridine-like
C[C@@H]1C[C@H](C(=O)Nc2cncc3ccccc23)c2cc(Cl)ccc2O1	MAT-POS-8a69d52e-2	MAT-POS-8a69d52e-2			2.6550653352339			0.679289733897792	6.16794494884992					False	False	3-aminopyridine-like
C[C@H]1C[C@H](C(=O)Nc2cncc3ccccc23)c2cc(Cl)ccc2O1	MAT-POS-8a69d52e-3	MAT-POS-8a69d52e-3			99			52.0706138640358	4.28340730236671					False	False	3-aminopyridine-like
C[C@H]1COc2ccc(Cl)cc2[C@H]1C(=O)Nc1cncc2ccccc12	MAT-POS-8a69d52e-5	MAT-POS-8a69d52e-5			79.5696593953718			99.5						False	False	3-aminopyridine-like
C[C@@H]1COc2ccc(Cl)cc2[C@H]1C(=O)Nc1cncc2ccccc12	MAT-POS-8a69d52e-6	MAT-POS-8a69d52e-6			35.1263570604639			99.5						False	False	3-aminopyridine-like
C[C@@H]1COc2ccc(Cl)cc2[C@@H]1C(=O)Nc1cncc2ccccc12	MAT-POS-8a69d52e-7	MAT-POS-8a69d52e-7			1.82970930704949			1.71348824265682	5.76611887119722					False	False	3-aminopyridine-like	x12073
O=C(Nc1cncc2ccccc12)C1CCN(Cc2cnc[nH]2)c2ccc(Cl)cc21	ALP-UNI-b33a865d-1	ALP-UNI-b33a865d-1						1.11673521507318	5.95204978862522							3-aminopyridine-like
O=C(NC1N=Nc2ccccc21)C1CCOc2ccc(Cl)cc21	DAR-DIA-6a508060-7	DAR-DIA-6a508060-7			99			99.5								3-aminopyridine-like
COc1ccccc1OCCNC(=O)c1cncc2ccccc12	MAR-UCB-f313ec4d-2	MAR-UCB-f313ec4d-2			5.78067892421072			3.24130452816033	5.48928016406603					False	False		x11813
COc1ccccc1OCCC(=O)Nc1cncc2ccccc12	MAR-UCB-f313ec4d-3	MAR-UCB-f313ec4d-3			85.41109109827			96.4820045672596						False	False
COc1ccccc1NCCNC(=O)c1cc(=O)[nH]c2ccccc12	MAR-UCB-f313ec4d-4	MAR-UCB-f313ec4d-4			99			99.5						False	False	quinolones
O=C(c1cncc2ccccc12)N1CCN(c2ccccc2)CC1	MAR-UCB-f313ec4d-6	MAR-UCB-f313ec4d-6			7.25369628860307			5.44560364628271	5.26395397160723					False	False		x11812
O=C(c1cc(=O)[nH]c2ccccc12)N1CCN(c2cccc(Cl)c2)CC1	ERI-UCB-a0b0dbcb-2	ERI-UCB-a0b0dbcb-2		65.66	2.18951627736414			2.16405915669962	5.66473087153356					False	False	quinolones
O=C(c1cc(=O)[nH]c2ccccc12)N1CCN(c2cccc(C(F)(F)F)c2)CC1	ERI-UCB-a0b0dbcb-4	ERI-UCB-a0b0dbcb-4		70.965	5.64647491316649			3.7997194894517	5.42024846356211					False	False	quinolones	x11616
COc1ccccc1OC1CCN(C(=O)c2cc(=O)[nH]c3ccccc23)C1	ERI-UCB-a0b0dbcb-6	ERI-UCB-a0b0dbcb-6			99			99.5						False	False	quinolones
COc1ccccc1NC1CN(C(=O)c2cc(=O)[nH]c3ccccc23)C1	ERI-UCB-a0b0dbcb-8	ERI-UCB-a0b0dbcb-8			99			99.5						False	False	quinolones	x12025
COc1ccccc1OC1CN(C(=O)c2cc(=O)[nH]c3ccccc23)C1	ERI-UCB-a0b0dbcb-9	ERI-UCB-a0b0dbcb-9			99			99.5						False	False	quinolones	x12064
COc1cccc(CN2CCN(C(=O)c3cc(=O)[nH]c4ccccc34)CC2)c1	ERI-UCB-a0b0dbcb-11	ERI-UCB-a0b0dbcb-11			99			27.3389013417572	4.56321894224806					False	False	quinolones
O=C(c1cc(=O)[nH]c2ccccc12)N1CCN(Cc2cccc(Cl)c2)CC1	ERI-UCB-a0b0dbcb-12	ERI-UCB-a0b0dbcb-12		50.93				4.57134210135622	5.33995627659476					False	False	quinolones
O=C(c1cc(=O)[nH]c2ccccc12)N1CCN(Cc2cccc(C(F)(F)F)c2)CC1	ERI-UCB-a0b0dbcb-13	ERI-UCB-a0b0dbcb-13		24.82				34.1673366064665	4.46638887376772					False	False	quinolones
C=CC(=O)N(C(=O)[C@H]1CCOc2ccc(Cl)cc21)c1cncc2ccccc12	VLA-UCB-05e51b3f-10	VLA-UCB-05e51b3f-10						1.4470634019677	5.83951244018608					True	False	3-aminopyridine-like
O=C(Cc1cncc2ccccc12)N(CCC1CCCCC1)c1cccc(Cl)c1	MAT-POS-173a45da-1	MAT-POS-173a45da-1			1.02108749221712			2.11245923161491	5.67521166375367					False	False	3-aminopyridine-like
Cc1ccncc1NC(=O)Cc1cc(Cl)cc(OCc2n[nH]c3ccccc23)c1	MAT-POS-173a45da-2	MAT-POS-173a45da-2		9.6				99.5						False	False	3-aminopyridine-like
O=C(Cc1cc(Cl)ccn1)Nc1cncc2ccccc12	PET-UNK-3c72d439-1	PET-UNK-3c72d439-1			11.3806891066097			3.39726824812966	5.46887015990565					False	False	3-aminopyridine-like	x11810
O=C(Cc1cc(Cl)cc(Cc2ccn[nH]2)c1)Nc1cncc2ccccc12	PET-UNK-372a2f82-1	PET-UNK-372a2f82-1			9.39101340194937			5.0407871491875	5.2975016405672					False	False	3-aminopyridine-like
C[C@]1(C(=O)Nc2cncc3ccccc23)CCOc2ccc(Cl)cc21	MAT-POS-8e4737f4-1	MAT-POS-8e4737f4-1			23.9762260413896			19.4982866141812	4.71000355000669					False	False	3-aminopyridine-like
O=C(Nc1cncc2ccccc12)[C@H]1COc2ccc(Cl)cc2C1	MAT-POS-8e4737f4-2	MAT-POS-8e4737f4-2			37.7208020932735			99.5						False	False
O=C(Cc1cccc(Cl)c1)Nc1cncc2c1CCCN2	MAT-POS-14ad9fe9-1	MAT-POS-14ad9fe9-1			4.03950730516133			7.27197662949492	5.1383475255091					False	False	3-aminopyridine-like
O=C(Cc1cccc(Cl)n1)Nc1cncc2ccccc12	MAT-POS-afd4d4fd-2	MAT-POS-afd4d4fd-2			99			40.6503980473087	4.39093519745237					False	False	3-aminopyridine-like
CNC(=O)Nc1ccc(N(Cc2ccsc2)C(=O)Cn2nnc3ccccc32)cc1	ROB-IMP-e811baff-1	ROB-IMP-e811baff-1			15.327260645172			1.4204296117065	5.84758028253581					False	False	3-aminopyridine-like	x11798
CN(C)c1ccc(N(Cc2ccsc2)C(=O)Cc2cncc3ccccc23)cc1	PET-UNK-1901c25b-1	PET-UNK-1901c25b-1			0.834210571880253			0.284634014246283	6.5457132022251					False	False	3-aminopyridine-like	x11790
O=C(Nc1cncc2ccccc12)C1CCCc2ccc(Cl)cc21	ALP-POS-477dc5b7-1	ALP-POS-477dc5b7-1			0.289492916958435			0.323872348281018	6.48962612979658					False	False	3-aminopyridine-like
O=C(Nc1cncc2ccccc12)C1CCNc2ccc(Cl)cc21	ALP-POS-477dc5b7-2	ALP-POS-477dc5b7-2			0.720403461534071			0.258756865710846	6.58710811805376					False	False	3-aminopyridine-like	x12171
O=C(Nc1cncc2ccccc12)C1(CCC2CC2)CCOc2ccc(Cl)cc21	ALP-POS-477dc5b7-3	ALP-POS-477dc5b7-3			93.92335837548			40.7111309604709	4.39028683269627					False	False	3-aminopyridine-like
C[C@@H]1C[C@@H](C(=O)Nc2cncc3ccccc23)c2cc(Cl)ccc2O1	EDJ-MED-e4b030d8-2	EDJ-MED-e4b030d8-2			0.523710411123616			0.231301767856905	6.63582104787113					False	False	3-aminopyridine-like
C[C@H]1C[C@@H](C(=O)Nc2cncc3ccccc23)c2cc(Cl)ccc2O1	EDJ-MED-e4b030d8-3	EDJ-MED-e4b030d8-3			45.4032725521044			20.0766576250445	4.69730858713571					False	False	3-aminopyridine-like
COc1cc(Cl)cc2c1OCC[C@H]2C(=O)Nc1cncc2ccccc12	EDJ-MED-e4b030d8-7	EDJ-MED-e4b030d8-7			99			99.5						False	False	3-aminopyridine-like
Cc1c(Cl)ccc2c1[C@H](C(=O)Nc1cncc3ccccc13)CCO2	EDJ-MED-e4b030d8-8	EDJ-MED-e4b030d8-8						3.66880944274428	5.43547484482999					False	False	3-aminopyridine-like
C[C@H]1COc2ccc(Cl)cc2[C@@H]1C(=O)Nc1cncc2ccccc12	EDJ-MED-e4b030d8-11	EDJ-MED-e4b030d8-11			0.163838978664385			0.156279222961337	6.80609875680509					False	False	3-aminopyridine-like
O=C(Nc1cncc2ccccc12)[C@@H]1COc2ccc(Cl)cc2C1	EDJ-MED-e4b030d8-12	EDJ-MED-e4b030d8-12			3.55605049566827			99.5						False	False
C[C@@]1(C(=O)Nc2cncc3ccccc23)CCOc2ccc(Cl)cc21	EDJ-MED-e4b030d8-13	EDJ-MED-e4b030d8-13			0.090791852403725			0.283626273282572	6.54725354142573					False	False	3-aminopyridine-like	x12207
O=C(Nc1cncc2ccccc12)C1CCOc2ccc(Br)cc21	MAT-POS-11b63608-1	MAT-POS-11b63608-1		90.59	1.44280957655627			0.850902886213773	6.07012000323875					False	False	3-aminopyridine-like
Cc1ccncc1NC(=O)[C@@H](C)OC(F)F	MAT-POS-5d20d11c-1	MAT-POS-5d20d11c-1			99									False	False		x11708
O=C(Cc1cc(Cl)cc2c1OCC2)Nc1cncc2ccccc12	MAT-POS-bbbbc21a-3	MAT-POS-bbbbc21a-3		78.32	0.491900161130178			1.44887030485255	5.83897048851626					False	False	3-aminopyridine-like	x11831
O=C(Nc1cncc2ccccc12)[C@@H]1CCOc2ccc(Cl)cc21	MAT-POS-b3e365b9-1	MAT-POS-b3e365b9-1		52.82	0.24551638243261			0.189591527375618	6.72218107467851					False	False	3-aminopyridine-like	x11612
O=C(Nc1cncc2ccccc12)[C@H]1CCOc2ccc(Cl)cc21	MAT-POS-b3e365b9-2	MAT-POS-b3e365b9-2		83.315	58.7942997010406			49.8						False	False	3-aminopyridine-like
Cc1ccncc1NC(=O)[C@H]1CCOc2ccc(Cl)cc21	MAT-POS-b3e365b9-3	MAT-POS-b3e365b9-3			6.37918472226103			4.94627841590604	5.30572144173764					False	False	3-aminopyridine-like
Cc1ccncc1NC(=O)[C@@H]1CCOc2ccc(Cl)cc21	MAT-POS-b3e365b9-4	MAT-POS-b3e365b9-4			99			99.5						False	False	3-aminopyridine-like	x11809
O=C(Cc1cccc(Cl)c1)Nn1nnc2ccccc21	MAT-POS-bfb445d4-2	MAT-POS-bfb445d4-2			31.0430348120063			5.80242437708152	5.23639051098927					False	False	3-aminopyridine-like	x11789
CC(C)(C)c1ccc(N(C(=O)c2ccco2)[C@H](C(=O)NCCc2cccc(F)c2)c2cccnc2)cc1	MAT-POS-f2460aef-1	MAT-POS-f2460aef-1		100	0.414393806500753			0.100286852879975	6.99875599714829					False	False	Ugi	N0050
CC(C)(C)c1ccc(N(C(=O)c2ccco2)[C@@H](C(=O)NCCc2cccc(F)c2)c2cccnc2)cc1	MAT-POS-f2460aef-2	MAT-POS-f2460aef-2		100	14.4674395678281			15.6245734741331	4.80619182936684					False	False	Ugi
CC(C)(C)c1ccc(N(C(=O)c2c[nH]cn2)C(C(=O)NCCc2cccc(F)c2)c2cccnc2)cc1	MAT-POS-f2460aef-3	MAT-POS-f2460aef-3		100	1.0495685400918			0.291719378179007	6.53503472083821					False	False	Ugi
CC(C)(C)c1ccc(N(C(=O)c2ccc(Cl)o2)C(C(=O)NCCc2cccc(F)c2)c2cccnc2)cc1	MAT-POS-f2460aef-4	MAT-POS-f2460aef-4		69.315	0.514712537176535			0.314847770015297	6.50189937834566					False	False	Ugi
CC(C)(C)c1ccc(N(C(=O)c2cn[nH]c2)C(C(=O)NCCc2cccc(F)c2)c2cccnc2)cc1	MAT-POS-f2460aef-5	MAT-POS-f2460aef-5		100	4.8354868722776			5.83005522359895	5.23432733148615					False	False	Ugi
CC(C)C[C@H](NC(=O)OCc1ccccc1)C(=O)N[C@@H](CC1CCNC1=O)C(O)S(=O)(=O)O	JOH-MSK-46727e7b-1	JOH-MSK-46727e7b-1			0.025859553073007			0.030060413586471	7.52200504846347					False	False
COc1ccc(OC)c(CNC(=O)Nc2cn(C)c(=O)c3ccccc23)c1	LON-WEI-4d77710c-1	LON-WEI-4d77710c-1			99	24.9925446510315	3.39723098278046							False	False
O=S(=O)(Cc1ccccc1F)c1oc(-c2ccc(F)cc2)nc1S(=O)(=O)c1ccccc1	LON-WEI-4d77710c-2	LON-WEI-4d77710c-2			0.099211751018426	49.0266246795654	95.8849830627441	0.397483464596546	6.40068093338196					False	False
CC(C)N(C(=O)Cc1c(O)c2ccccc2[nH]c1=O)C(C)C	LON-WEI-4d77710c-3	LON-WEI-4d77710c-3			99	-0.198083061724901	-0.251331090927124							False	False
Cc1ccc(NC(=O)Nc2cn(CC(C)C)c(=O)c3ccccc23)c(Br)c1	LON-WEI-4d77710c-4	LON-WEI-4d77710c-4			99	8.15548419952393	9.66134190559387							False	False	3-aminopyridine-like
COc1ccc(NC(=O)Nc2cn(C)c(=O)c3ccccc23)cc1OC	LON-WEI-4d77710c-5	LON-WEI-4d77710c-5			99	1.60383385419846	10.7774229049683							False	False	3-aminopyridine-like
CC(=O)c1cccc(NC(=O)Nc2cn(C)c(=O)c3ccccc23)c1	LON-WEI-4d77710c-6	LON-WEI-4d77710c-6			99	22.3982961177826	11.9382319450378							False	False	3-aminopyridine-like
CCOC(=O)c1c(C)n(S(C)(=O)=O)c2ccc(N(C(=O)c3ccco3)S(C)(=O)=O)cc12	LON-WEI-4d77710c-8	LON-WEI-4d77710c-8			0.147204451466279	67.4675178527832	98.6112861633301	0.281743663714076	6.55014584225597					False	False
Cc1cc(NC(=O)Nc2cn(CC(C)C)c(=O)c3ccccc23)no1	LON-WEI-4d77710c-9	LON-WEI-4d77710c-9			99	54.68157351017	7.974440574646							False	False	3-aminopyridine-like
O=C(NCc1ccc2c(c1)OCO2)c1nc(S(=O)(=O)Cc2ccccc2)ncc1Cl	LON-WEI-4d77710c-10	LON-WEI-4d77710c-10			0.509154628209789	98.5090522766113	99.8317337036133	1.39702780099354	5.85479495129602					False	False
COC(=O)c1c(C)n(S(C)(=O)=O)c2ccc(N(C(=O)c3ccco3)S(C)(=O)=O)cc12	LON-WEI-4d77710c-11	LON-WEI-4d77710c-11			0.334573607749843	47.7145900726318	97.810432434082	0.934925861095043	6.02922282698195					False	False
CCOC(=O)c1ccc(NC(=O)Nc2cn(C)c(=O)c3ccccc23)cc1	LON-WEI-4d77710c-12	LON-WEI-4d77710c-12			99	17.1033010482788	4.90095829963684							False	False	3-aminopyridine-like
CC(C)Cn1cc(NC(=O)NCC2CCCO2)c2ccccc2c1=O	LON-WEI-4d77710c-13	LON-WEI-4d77710c-13			99	-0.419595308601856	6.75186371803284							False	False
COc1ccc(NC(=O)Nc2cn(C)c(=O)c3ccccc23)c(OC)c1	LON-WEI-4d77710c-18	LON-WEI-4d77710c-18			99	7.05644309520721	17.8977632522583							False	False	3-aminopyridine-like
O=C(O)[C@@H](c1ccccc1)N1Cc2ccccc2C1=O	LON-WEI-4d77710c-19	LON-WEI-4d77710c-19			1.15658614724692	96.3152275085449	99.3950996398926	1.78039855111307	5.74948276781788					False	False
CC(C)Cn1cc(NC(=O)NCCc2c[nH]c3ccccc23)c2ccccc2c1=O	LON-WEI-4d77710c-20	LON-WEI-4d77710c-20			99	1.66347193717957	6.69009554386139							False	False
Cc1cccnc1NC(=O)Nc1cn(CC(C)C)c(=O)c2ccccc12	LON-WEI-4d77710c-21	LON-WEI-4d77710c-21			99	-0.204472899436951	-1.15867936611176							False	False	3-aminopyridine-like
CC(C)Cn1cc(NC(=O)Nc2cccnc2)c2ccccc2c1=O	LON-WEI-4d77710c-22	LON-WEI-4d77710c-22			99	6.09797596931458	6.62619781494141							False	False	3-aminopyridine-like
Cn1cc(NC(=O)Nc2cccc(C(F)(F)F)c2)c2ccccc2c1=O	LON-WEI-4d77710c-23	LON-WEI-4d77710c-23				-2.90521824359894	0.168264150619507							False	False	3-aminopyridine-like
CCOC(=O)c1cc(-c2ccccc2)sc1NC(=O)Cc1csc(-c2ccccc2)n1	LON-WEI-4d77710c-24	LON-WEI-4d77710c-24			2.68928825055437	91.7635765075684	97.8849830627441	4.65507654390049	5.33207317347527					False	False	3-aminopyridine-like
CCCc1c(C)[nH]c2[nH]n(-c3ccccc3)c(=O)c2c1=O	LON-WEI-4d77710c-26	LON-WEI-4d77710c-26			99	4.23003187775612	2.80937159061432							False	False
CC(C)Cn1cc(NC(=O)NC2CCCCCC2)c2ccccc2c1=O	LON-WEI-4d77710c-27	LON-WEI-4d77710c-27			99	4.7859423160553	2.29818958044052							False	False	3-aminopyridine-like
COc1ccc(OC)c(CNC(=O)Nc2cn(CC(C)C)c(=O)c3ccccc23)c1	LON-WEI-4d77710c-28	LON-WEI-4d77710c-28			99	18.4771027565002	0.630457937717438							False	False
CCOC(=O)Cc1csc(NC(=O)Nc2cn(CC(C)C)c(=O)c3ccccc23)n1	LON-WEI-4d77710c-29	LON-WEI-4d77710c-29			99	23.1693289279938	2.55378055945039							False	False	3-aminopyridine-like
CC(C)Cn1cc(NC(=O)Nc2nc3ccccc3s2)c2ccccc2c1=O	LON-WEI-4d77710c-30	LON-WEI-4d77710c-30			99	3.78700733184814	12.1853032112122							False	False	3-aminopyridine-like
N#Cc1ccc(CN2CCC(C3CCNC3)CC2)cc1	LON-WEI-4d77710c-32	LON-WEI-4d77710c-32			1.36061636247478	97.1203384399414	98.869010925293	2.05849169019131	5.68645088184179					False	False
COc1cc2c(cc1OC)C(C)N(C(=O)Nc1cn(C)c(=O)c3ccccc13)CC2	LON-WEI-4d77710c-33	LON-WEI-4d77710c-33			99	51.1522884368896	5.22683703899384							False	False
COc1cc(Cl)c(C)cc1NC(=O)Nc1cn(C)c(=O)c2ccccc12	LON-WEI-4d77710c-36	LON-WEI-4d77710c-36			99	23.7167191505432	5.81256651878357							False	False	3-aminopyridine-like
CCN(CC)S(=O)(=O)c1ccc(NC(=O)Nc2cn(C)c(=O)c3ccccc23)cc1	LON-WEI-4d77710c-37	LON-WEI-4d77710c-37			99	0.771033048629761	-1.2119275778532							False	False	3-aminopyridine-like
CC(CCc1ccco1)NC(=O)Nc1cn(C)c(=O)c2ccccc12	LON-WEI-4d77710c-39	LON-WEI-4d77710c-39			99	32.5686888694763	67.9488792419434	44.4815602697578	4.35181998750825					False	False
CC(C)Cn1cc(NC(=O)NCCC2=CCCCC2)c2ccccc2c1=O	LON-WEI-4d77710c-40	LON-WEI-4d77710c-40			99	25.6975493431091	0.930777430534363							False	False
COc1ccc(N2C(=O)CCS2(=O)=O)cc1S(=O)(=O)Nc1cccc2cccnc12	LON-WEI-4d77710c-41	LON-WEI-4d77710c-41			99	65.3461112976074	37.37380027771							False	False
CC(C)Cn1cc(NC(=O)NC2CCCc3ccccc32)c2ccccc2c1=O	LON-WEI-4d77710c-42	LON-WEI-4d77710c-42			99	26.3919048309326	12.2023425102234							False	False	3-aminopyridine-like
COc1cc(Cl)c(C)cc1NC(=O)Nc1cn(CC(C)C)c(=O)c2ccccc12	LON-WEI-4d77710c-43	LON-WEI-4d77710c-43			99	5.69968032836914	9.0308837890625							False	False	3-aminopyridine-like
CC(C)Cn1cc(NC(=O)NCc2ccco2)c2ccccc2c1=O	LON-WEI-4d77710c-44	LON-WEI-4d77710c-44				50.5495204925537	90.3003196716309	29.6429810673398	4.52807812336496					False	False
COc1ccc(OC)c(CCNC(=O)Nc2cn(CC(C)C)c(=O)c3ccccc23)c1	LON-WEI-4d77710c-48	LON-WEI-4d77710c-48			99	1.12034076452255	2.49840253591537							False	False
Cn1cc(NC(=O)NCc2ccccn2)c2ccccc2c1=O	LON-WEI-4d77710c-49	LON-WEI-4d77710c-49			99	-2.84345039725304	-6.89882826805115							False	False
Cc1noc(C)c1CCNC(=O)Nc1cn(CC(C)C)c(=O)c2ccccc12	LON-WEI-4d77710c-51	LON-WEI-4d77710c-51			99	38.9648551940918	94.5239601135254	27.6581201096714	4.55817734171555					False	False
CC(C)Cn1cc(NC(=O)N2CCCN(Cc3ccccc3F)C2)c2ccccc2c1=O	LON-WEI-4d77710c-53	LON-WEI-4d77710c-53				-1.36954199522734	-3.78061766922474							False	False
CC(C)Cn1cc(NC(=O)NCc2ccc3c(c2)OCO3)c2ccccc2c1=O	LON-WEI-4d77710c-55	LON-WEI-4d77710c-55			99	15.2736954689026	11.1714587211609							False	False
COC(=O)c1sccc1NC(=O)Nc1cn(CC(C)C)c(=O)c2ccccc12	LON-WEI-4d77710c-56	LON-WEI-4d77710c-56			99	-3.98296046257019	-0.958466410636902							False	False	3-aminopyridine-like
COc1ccc2nc(NC(=O)Nc3cn(CC(C)C)c(=O)c4ccccc34)sc2c1	LON-WEI-4d77710c-58	LON-WEI-4d77710c-58			99	21.3184226751328	17.5676245689392							False	False	3-aminopyridine-like
O=[N+]([O-])c1cnc(Sc2nnc(-c3ccco3)n2-c2ccc(OCc3ccccc3)cc2)s1	LON-WEI-4d77710c-61	LON-WEI-4d77710c-61			0.659520060815243	31.7550582885742	94.3769950866699	7.29510086983517	5.13696869871091					False	False
Nc1n[nH]c2cc(O)nc(O)c12	LON-WEI-4d77710c-62	LON-WEI-4d77710c-62			99	6.1448347568512	30.8647499084473							False	False
COC(=O)c1c(C)nn(-c2ccccc2)c1-c1cc(C)on1	LON-WEI-4d77710c-63	LON-WEI-4d77710c-63			99	18.7625124454498	3.15654939413071							False	False
O=S(=O)(Nc1ccccc1SCc1cccc(Cl)c1F)c1cc(Cl)sc1Cl	LON-WEI-4d77710c-64	LON-WEI-4d77710c-64			1.9190594882535	90.3365249633789	81.2673072814941	2.22863699412757	5.65196066471219					False	False
CC(C)(C)c1ccc(-c2nnc(Sc3cnc([N+](=O)[O-])s3)o2)cc1	LON-WEI-4d77710c-65	LON-WEI-4d77710c-65			0.16420786881836	8.30457901954651	69.8785934448242	4.16350789851685	5.38054060711256					False	False
COC(=O)c1c(C)nn(C(=O)c2cccs2)c1-c1snnc1C	LON-WEI-4d77710c-66	LON-WEI-4d77710c-66			0.521719931052696	34.9691152572632	77.0372695922852	5.72029234102757	5.24258177560369					False	False
O=[N+]([O-])c1cnc(Sc2nnc(-c3ccc(Cl)cc3)o2)s1	LON-WEI-4d77710c-67	LON-WEI-4d77710c-67			0.319066780470385	28.9222574234009	71.2034072875977	0.880806677614068	6.05511940152955					False	False
O=C(Nc1cccc(C(F)(F)F)c1)Nc1ccccc1Sc1ncc([N+](=O)[O-])s1	LON-WEI-4d77710c-69	LON-WEI-4d77710c-69			0.218571601053188	55.8679447174072	76.3493041992188	6.26234482950641	5.20326302208662					False	False	3-aminopyridine-like
N#Cc1cnn(C(=O)c2cccs2)c1C1CC1	LON-WEI-4d77710c-70	LON-WEI-4d77710c-70			0.363179070085028	33.1906280517578	68.952075958252	3.23765979947937	5.48976878713636					False	False
O=[N+]([O-])c1cnc(Sc2nccc(-c3cccnc3)n2)s1	LON-WEI-4d77710c-71	LON-WEI-4d77710c-71			1.43695729595452	9.62939286231995	37.4802980422974							False	False
Cc1cc(C)c(C#N)c(Sc2ncnc3c2nnn3Cc2ccccc2)n1	LON-WEI-4d77710c-73	LON-WEI-4d77710c-73			0.255405291533163	78.9627246856689	97.7358856201172	0.649330990296828	6.18753386927613					False	False
CCOC(=O)c1ccc(NC(=O)CC2SC(=O)N(c3ccccc3)C2=O)cc1	LON-WEI-4d77710c-74	LON-WEI-4d77710c-74			0.634918726892142	78.9691123962402	80.7028732299805	2.39920425917854	5.61993277626816					False	False	3-aminopyridine-like
Cc1ccccc1NC(=O)CC1SC(=O)N(c2ccccc2)C1=O	LON-WEI-4d77710c-75	LON-WEI-4d77710c-75			0.658113873254842	92.5686874389648	94.905216217041	0.443178538136843	6.35342127940423					False	False	3-aminopyridine-like
c1ccc(-c2cc(Sc3nnc(-c4cccs4)o3)n3ncnc3n2)cc1	LON-WEI-4d77710c-76	LON-WEI-4d77710c-76			0.152483084612334	47.137378692627	96.6560134887695	0.221232268882523	6.6551515266643					False	False
CN(C)c1ccc(N(Cc2ccn[nH]2)C(=O)Cn2nnc3ccccc32)cc1	PET-UNK-7374c256-2	PET-UNK-7374c256-2			90.7575726862538			15.9360966541782	4.79761804486861					False	False	3-aminopyridine-like	x11797
Cc1noc(COc2cc(Cl)cc(CC(=O)Nc3cnccc3C)c2)n1	CHO-MSK-6e55470f-5	CHO-MSK-6e55470f-5			24.258437305056			23.9245321229901	4.62115654669179					False	False	3-aminopyridine-like	x11723
Cc1ccncc1NC(=O)Cc1cc(Cl)cc(OCc2nnc(C3CCCCC3)o2)c1	CHO-MSK-6e55470f-7	CHO-MSK-6e55470f-7		100	13.3323922112639			20.6463997946966	4.6851556672817					False	False	3-aminopyridine-like
COc1cc(COc2cc(Cl)cc(CC(=O)Nc3cnccc3C)c2)ccc1OC(F)F	CHO-MSK-6e55470f-14	CHO-MSK-6e55470f-14			7.39426368864955			99.5						False	False	3-aminopyridine-like
CCOC(=O)c1c(COc2cc(Cl)cc(CC(=O)Nc3cnccc3C)c2)oc2ccccc12	CHO-MSK-6e55470f-17	CHO-MSK-6e55470f-17			99			99.5						False	False	3-aminopyridine-like
Cc1ccncc1NC(=O)Cc1cc(Cl)cc(OCc2cc(-c3ccc(Cl)cc3)no2)c1	CHO-MSK-6e55470f-19	CHO-MSK-6e55470f-19		41.78	48.7708834296308			99.5						False	False	3-aminopyridine-like
Cc1ccncc1NC(=O)Cc1cc(Cl)cc(OCc2ccc(OCc3ccccc3F)cc2)c1	CHO-MSK-6e55470f-21	CHO-MSK-6e55470f-21			99									False	False	3-aminopyridine-like
COc1ccc(-c2cc(COc3cc(Cl)cc(CC(=O)Nc4cnccc4C)c3)on2)cc1	CHO-MSK-6e55470f-22	CHO-MSK-6e55470f-22		67.345	13.7881333585795			71.4886533715913	4.14576288364161					False	False	3-aminopyridine-like
Cc1ccncc1NC(=O)Cc1cc(Cl)cc(OCc2nn(C(=O)OC(C)(C)C)c3ccccc23)c1	CHO-MSK-6e55470f-24	CHO-MSK-6e55470f-24			99			99.5						False	False	3-aminopyridine-like
CN(C)c1ccc(N(Cc2cscn2)C(=O)Cn2nnc3ccccc32)cc1	ALP-POS-87c86d55-1	ALP-POS-87c86d55-1			14.2969782860163			4.85167897949968	5.31410794276923					False	False	3-aminopyridine-like	x12143
CCC(=O)Nc1ccc(N(Cc2cscn2)C(=O)Cn2nnc3ccccc32)cc1	ALP-POS-87c86d55-2	ALP-POS-87c86d55-2			46.0774142582884			24.9602678738497	4.60275075811179					False	False	3-aminopyridine-like
O=C1OC(c2cccs2)=N/C1=C\c1ccc(N2CCOCC2)s1	MAT-POS-fa06b69f-6	MAT-POS-fa06b69f-6		91.695	0.706178521208012			0.695682513663216	6.1575889127197					False	False
CCC(=O)Nc1ccc(N(Cc2ccccc2)C(=O)Nn2nnc3ccccc32)cc1	ALP-POS-a3de0cb1-1	ALP-POS-a3de0cb1-1			3.72689140247364			3.58898828085666	5.44502795976863					False	False	3-aminopyridine-like
COc1ccc(C(Cc2ccsc2)C(=O)Nc2n[nH]c3ccccc23)cc1	ALP-POS-a3de0cb1-3	ALP-POS-a3de0cb1-3			99			99.5						False	False	3-aminopyridine-like
Cc1ccc(C(Cc2cnn(C)c2)C(=O)Nc2n[nH]c3ccccc23)cc1	ALP-POS-a3de0cb1-5	ALP-POS-a3de0cb1-5						99.5						False	False	3-aminopyridine-like
Cc1ccc(C(Cc2ccccc2)C(=O)Nc2nnn3ccccc23)cc1	ALP-POS-a3de0cb1-6	ALP-POS-a3de0cb1-6			99			99.5						False	False	3-aminopyridine-like
CN(C)c1ccc(C(Cc2ccsc2)C(=O)Nn2cnc3ccccc32)cc1	ALP-POS-a3de0cb1-7	ALP-POS-a3de0cb1-7			99			99.5						False	False	3-aminopyridine-like
CN(C)c1ccc(C(Cc2ccsc2)C(=O)Nc2nnc3ccccn23)cc1	ALP-POS-a3de0cb1-10	ALP-POS-a3de0cb1-10			99			99.5						False	False	3-aminopyridine-like
O=C(Nn1cnc2ccccc21)C(Cc1cccc(Cl)c1)c1ccc(N2CCOCC2)cc1	ALP-POS-a3de0cb1-12	ALP-POS-a3de0cb1-12			99			99.5						False	False	3-aminopyridine-like
O=C(Nn1nnc2ccccc21)C(Cc1cccc(Cl)c1)c1ccc(N2CCCCC2=O)cc1	ALP-POS-a3de0cb1-13	ALP-POS-a3de0cb1-13			81.8242006260075			50.9204838311659	4.29310747846286					False	False	3-aminopyridine-like
COc1ccc(C(Cc2cnn(C)c2)C(=O)Nc2c[nH]c3ccccc23)cc1	ALP-POS-a3de0cb1-14	ALP-POS-a3de0cb1-14			99			99.5						False	False	3-aminopyridine-like
COc1ccc(N(Cc2ccccc2)C(=O)Cc2c[nH]c3ccccc23)cc1	ALP-POS-a3de0cb1-15	ALP-POS-a3de0cb1-15			99			99.5						False	False	3-aminopyridine-like
O=C1CCCCN1c1ccc(N(Cc2ccccc2)C(=O)Cc2n[nH]c3ccccc23)cc1	ALP-POS-a3de0cb1-16	ALP-POS-a3de0cb1-16						39.4352117028288	4.404115823378					False	False	3-aminopyridine-like
O=C(Cc1nnn2ccccc12)N(Cc1ccccc1)c1ccc(N2CCCCC2)cc1	ALP-POS-8ed8d9ec-13	ALP-POS-8ed8d9ec-13						99.5						False	False	3-aminopyridine-like
CC(=O)N1CCN(CC(=O)Nc2cncc3ccccc23)CC1	ALP-POS-6747fa38-1	ALP-POS-6747fa38-1		42.445	72.5481524161938			71.6880958870563						False	False	3-aminopyridine-like	x11541
COC(=O)C(C(=O)Nc1cnccc1C)c1cccc(Cl)c1	MAT-POS-1e5f28a7-1	MAT-POS-1e5f28a7-1			17.0913969381816			23.7122950305224	4.62502641013587					False	False	3-aminopyridine-like	x11488
O=C(Nc1cncc2ccccc12)C1COc2ccc(Cl)cc21	MAT-POS-f7918075-2	MAT-POS-f7918075-2		76.965	0.509058523942252			0.764138838013884	6.11682772636506					False	False	3-aminopyridine-like
O=C(Cc1cccc(Cl)c1)Nc1cncc2ccncc12	MAT-POS-f7918075-5	MAT-POS-f7918075-5			2.13050080931241			4.2732635771199	5.36924031884712					False	False	3-aminopyridine-like	x11499
O=C(Cc1cccc(Cl)c1)Nc1cncc2nc[nH]c12	MAT-POS-f7918075-8	MAT-POS-f7918075-8		79.45	7.96693326437447			13.260878543169	4.87742770264231					False	False	3-aminopyridine-like	x11742
CN(C)c1ccc(N(Cc2ccccc2)C(=O)Cn2nnc3ccccc32)cc1	ALP-POS-6d04362c-1	ALP-POS-6d04362c-1			1.56501528531884			5.05326533859932	5.2964278970786					False	False	3-aminopyridine-like	x12419
CN(C)c1ccc(N(Cc2cccc(Cl)c2)C(=O)Cn2nnc3ccccc32)cc1	ALP-POS-6d04362c-2	ALP-POS-6d04362c-2			0.39149145875568			0.496758543375736	6.30385465505049					False	False	3-aminopyridine-like	x12423
O=C(Cn1nnc2ccccc21)N(Cc1ccsc1)c1ccc(N2CCCCC2)cc1	ALP-POS-6d04362c-3	ALP-POS-6d04362c-3			6.28758667565775			6.56136227397528	5.18300598278151					False	False	3-aminopyridine-like
O=C(Cn1nnc2ccccc21)N(Cc1ccsc1)c1ccc(N2CCOCC2)cc1	ALP-POS-6d04362c-4	ALP-POS-6d04362c-4			21.3174444702804			11.6228762710328	4.9346863853653					False	False	3-aminopyridine-like
O=C(Cn1nnc2ccccc21)N(Cc1ccccc1)c1ccc(N2CCOCC2)cc1	ALP-POS-6d04362c-5	ALP-POS-6d04362c-5			18.167063158319			19.761051641457	4.70418994689775					False	False	3-aminopyridine-like
Cc1ccncc1NC(=O)Cc1cc(Cl)cc(-c2ccc(C3CC3(F)F)cc2)c1	MAT-POS-f42f3716-1	MAT-POS-f42f3716-1			2.83199981233682			8.4388464044622	5.07371691764192					False	False	3-aminopyridine-like
Cc1ccncc1NC(=O)Cc1cc(Cl)cc(-c2ccc(S(C)(=O)=O)cc2Cl)c1	MAT-POS-f42f3716-2	MAT-POS-f42f3716-2			19.5479753444984			99.5						False	False	3-aminopyridine-like
COC(=O)c1ccc(-c2cc(Cl)cc(CC(=O)Nc3cnccc3C)c2)c(OC)c1	MAT-POS-f42f3716-3	MAT-POS-f42f3716-3			11.9880261374133			12.7033086203346	4.89608315082255					False	False	3-aminopyridine-like
CCc1cc(F)ccc1-c1cc(Cl)cc(CC(=O)Nc2cnccc2C)c1	MAT-POS-f42f3716-4	MAT-POS-f42f3716-4			26.0030085902275			31.5625341311681	4.50082813489861					False	False	3-aminopyridine-like
Cc1ccncc1NC(=O)Cc1cc(Cl)cc(-c2ccc(C3(C)CCO3)cc2)c1	MAT-POS-f42f3716-5	MAT-POS-f42f3716-5			15.2682137300019			8.95275099425365	5.04804349451139					False	False	3-aminopyridine-like
Cc1ccncc1NC(=O)Cc1cc(Cl)cc(-c2ccc(C)c(F)c2F)c1	MAT-POS-f42f3716-6	MAT-POS-f42f3716-6			56.1804820389735			31.9195200835421	4.49594364697783					False	False	3-aminopyridine-like	x11564
Cc1ccncc1NC(=O)Cc1cc(Cl)cc(-c2cnn(C)c2C(F)F)c1	MAT-POS-f42f3716-7	MAT-POS-f42f3716-7			16.0044171853473			19.2678988431931	4.71516564240527					False	False	3-aminopyridine-like
Cc1ccncc1NC(=O)Cc1cc(Cl)cc(/C=C(/c2ccccc2)C(F)(F)F)c1	MAT-POS-f42f3716-8	MAT-POS-f42f3716-8			15.3224521348787			22.7683429872964	4.64266857490349					False	False	3-aminopyridine-like
CCOC(=O)c1cc(-c2cc(Cl)cc(CC(=O)Nc3cnccc3C)c2)n[nH]1	MAT-POS-f42f3716-9	MAT-POS-f42f3716-9			99			99.5						False	False	3-aminopyridine-like
Cc1ccncc1NC(=O)Cc1cc(Cl)cc(NC2CCCC2O)c1	MAT-POS-044491d2-1	MAT-POS-044491d2-1		61.545	38.8559273180772			19.7024998044106	4.70547866813353					False	False	3-aminopyridine-like	x11764
Cc1ccncc1NC(=O)Cc1cc(Cl)cc(NC2CCC(F)(F)C2O)c1	MAT-POS-044491d2-2	MAT-POS-044491d2-2			25.7053180122178			23.0317714669393	4.63767265740141					False	False	3-aminopyridine-like
Cc1ccncc1NC(=O)Cc1cc(Cl)cc(NC2CC2C(F)(F)F)c1	MAT-POS-044491d2-3	MAT-POS-044491d2-3			19.7246218664881			25.3164231365994	4.59659765417483					False	False	3-aminopyridine-like	x12321
Cc1ccncc1NC(=O)Cc1cc(Cl)cc(NC2(C)CCC(F)(F)CC2)c1	MAT-POS-044491d2-6	MAT-POS-044491d2-6			45.4843496005853			14.7270755104771	4.83188348640655					False	False	3-aminopyridine-like
Cc1ccncc1NC(=O)Cc1cc(Cl)cc(NCC(C)(C)C#N)c1	MAT-POS-044491d2-7	MAT-POS-044491d2-7			32.8780025006978			36.5317412118329	4.43732962752339					False	False	3-aminopyridine-like	x12300
Cc1cc(C)[n+](C)c(C#N)n1	AAR-RCN-9f0de475-1	AAR-RCN-9f0de475-1			99			99.5						False	False
COc1cc(OC)[n+](C)c(C#N)n1	AAR-RCN-390aeb1f-1	AAR-RCN-390aeb1f-1			99			99.5						False	False
O=C(COc1cccc(Cl)c1)Nc1cncc2ccccc12	ALP-POS-f13221e1-2	ALP-POS-f13221e1-2			6.0162641495594			11.1724691059171	4.95185083757593					False	False
O=C(CCc1cccc(Cl)c1)Nc1cncc2ccccc12	ALP-POS-f13221e1-3	ALP-POS-f13221e1-3			19.3230329250384			20.7934211073791	4.68207405103291					False	False
Cc1ccncc1NC(=O)CCc1cccc(Cl)c1	ALP-POS-f13221e1-4	ALP-POS-f13221e1-4			99			99.5						False	False		x11513
Cn1cc(NC(=O)Cc2cccc(Cl)c2)c2ccccc2c1=O	MAT-POS-4211dce8-1	MAT-POS-4211dce8-1			99			99.5						False	False	3-aminopyridine-like
OCCn1c(CSc2nc3ccccc3o2)nc2ccc(Cl)cc21	MAT-POS-e10a589d-1	MAT-POS-e10a589d-1			99			0.326702579740179	6.48584743619337					False	False
N#Cc1ncn(CC(=O)Nc2ccc(Br)cc2Cl)n1	MAT-POS-e10a589d-4	MAT-POS-e10a589d-4			2.86906590573353			15.7308966623793	4.80324652185065					False	False	3-aminopyridine-like
Cn1nc(-c2ccc(C(F)(F)F)cc2)nc2c(=O)n(C)c(=O)nc1-2	MAT-POS-1e0c1c67-1	MAT-POS-1e0c1c67-1			99			2.40060245811437	5.61967975353813					False	False
C[n+]1ccn(CCCc2cccc(Cl)c2)c1C#N	AAR-RCN-dbf5c5ee-1	AAR-RCN-dbf5c5ee-1			99			99.5						False	False
C[n+]1ccn(CCc2cccc(Cl)c2)c1C#N	AAR-RCN-521d1733-1	AAR-RCN-521d1733-1						99.5						False	False
N#Cc1nccn1CCCc1cccc(Cl)c1	AAR-RCN-845f9611-1	AAR-RCN-845f9611-1			99			99.5						False	False
CC(Cn1ccnc1C#N)c1cccc(Cl)c1	AAR-RCN-78cf61f7-1	AAR-RCN-78cf61f7-1			99			99.5						False	False
CC1(C)OB(c2cnc(C#N)nc2)OC1(C)C	AAR-RCN-67438d21-1	AAR-RCN-67438d21-1			99			99.5						False	False
N#Cc1nccc(Cl)n1	AAR-RCN-37d0aa00-1	AAR-RCN-37d0aa00-1			99			99.5						False	False
N#Cc1ncc(Cl)cn1	AAR-RCN-934be69e-1	AAR-RCN-934be69e-1			99			99.5						False	False
N#Cc1ncc(F)cn1	AAR-RCN-ec065b93-1	AAR-RCN-ec065b93-1			99			99.5						False	False
Cc1cc(C)nc(C#N)n1	AAR-RCN-8752a6eb-1	AAR-RCN-8752a6eb-1			99			99.5						False	False
N#Cc1nccn1CCc1cccc(Cl)c1	AAR-RCN-28a8122f-1	AAR-RCN-28a8122f-1			99			99.5						False	False
N#Cc1ncc(Br)cn1	AAR-RCN-98de6bc7-1	AAR-RCN-98de6bc7-1			99			99.H.H.H.H.H.H.H.H.H.H.H.H.H.H.H.H.H.H.H.H.H.H.H.H.H.H.H.H.H.H.H.H.H.H.H.H.H.H.H.H.H.H.H.H.H.H.H.H.H.H.H.H.H.H.H.H.H.H.H.H.H.H.H.H.H.H.H.H.H.H.H.H.H.H.H.H.H.H.H.H.H.H.H.H.H.H.H.H.H.H.H.H.H.H.H.H.H.H.H.H.H.H.H.H.H.H.H.H.H.H.H.H.H.H.H.H.H.H.H.H.H.H.H.H.H.H.H.H.H.H.H.H.H.H.H.H.H.H.H.H.H.H.H.H.H.H.H.H.H.H.H.H.H.H.H.H.H.H.H.H.H.H.H.H.H.H.H.H.H.H.H.H.H.H.H.H.H.H.H.H.H.H.H.H.H.H.H.H.H.H.H.H.H.H.H.H.H.H.…						99.5						False	False
CCC(=O)Nc1ccc(N(C)C(=O)Cn2nnc3ccccc32)cc1	EDJ-MED-06d94977-1	EDJ-MED-06d94977-1			99			99.5						False	False	3-aminopyridine-like
CN(Cc1cccc(Cl)c1)C(=O)Cn1nnc2ccccc21	EDJ-MED-06d94977-2	EDJ-MED-06d94977-2			99			99.5						False	False		x11432
C#Cc1cccc(CC(=O)Nc2cncc3ccccc23)c1	PET-UNK-c9c1e0d8-2	PET-UNK-c9c1e0d8-2						9.38335267142178	5.0276419604968					False	False	3-aminopyridine-like	x11458
O=C1C(c2cccc(Cl)c2)CCCN1c1cncc2ccccc12	PET-UNK-c9c1e0d8-3	PET-UNK-c9c1e0d8-3			0.731634494909759			1.14150135208733	5.94252356975962					False	False	3-aminopyridine-like
O=C1C(c2cccc(Cl)c2)CCN1c1cncc2ccccc12	PET-UNK-c9c1e0d8-4	PET-UNK-c9c1e0d8-4			0.865708218995716			1.26810244659748	5.89684565954992					False	False	3-aminopyridine-like	N0066
COc1ccc(Cl)cc1CC(=O)Nc1cncc2ccccc12	MAT-POS-3b92565d-1	MAT-POS-3b92565d-1		79.31	1.34684352431561			1.20235588644035	5.91996696607632					False	False	3-aminopyridine-like	x11609
O=C(Cc1cc(Cl)cc(OC2CC(=O)N2)c1)Nc1cc(=O)[nH]c2ccccc12	MAT-POS-3b92565d-6	MAT-POS-3b92565d-6			99			83.2810282152651	4.07945392152034					False	False	3-aminopyridine-like
Cc1ccncc1NC(=O)Cc1cc(Cl)cc(OCc2ncc[nH]2)c1	RAL-THA-6b94ceba-1	RAL-THA-6b94ceba-1			99			99.5						False	False	3-aminopyridine-like
Cc1ccncc1NC(=O)Cc1cc(Cl)cc(OCc2ncn[nH]2)c1	RAL-THA-6b94ceba-2	RAL-THA-6b94ceba-2			81.0153491822493			37.0307548055458	4.43143743554595					False	False	3-aminopyridine-like
CC(=O)NCc1cc(Cl)cc(CC(=O)Nc2cnccc2C)c1	RAL-THA-6b94ceba-5	RAL-THA-6b94ceba-5			55.5209755206289			41.3300365217479	4.38373421094896					False	False	3-aminopyridine-like	x11801
CNC(=O)c1cc(Cl)cc(CC(=O)Nc2cnccc2C)c1	RAL-THA-6b94ceba-7	RAL-THA-6b94ceba-7			43.8929194412483			51.489236676764	4.28828354650111					False	False	3-aminopyridine-like
Cc1ccncc1NC(=O)Cc1cc(Cl)cc(-c2ncc[nH]2)c1	RAL-THA-6b94ceba-9	RAL-THA-6b94ceba-9			99			99.5						False	False	3-aminopyridine-like
Cc1ccncc1NC(=O)Cc1cc(Cl)cc(CNS(C)(=O)=O)c1	RAL-THA-6b94ceba-12	RAL-THA-6b94ceba-12			32.2114042831828			16.5862090330616	4.78025286558259					False	False	3-aminopyridine-like
Cc1ccncc1NC(=O)Cc1cc(Cl)cc(S(N)(=O)=O)c1	RAL-THA-6b94ceba-13	RAL-THA-6b94ceba-13		63.995	13.0920597103547			14.6132551725431	4.83525303211452					False	False	3-aminopyridine-like
O=C(Cc1cccc(Cl)c1)Nc1cncc2c1CCCC2	EDJ-MED-a364e151-1	EDJ-MED-a364e151-1			1.84189968986135			99.5						False	False	3-aminopyridine-like	x11431
COc1ccc2c(c1F)NC(=O)C2=O	LOR-NOR-f9b26152-1	LOR-NOR-f9b26152-1		7.79448934601614		-1.1490525	3.0164465							False	False	Isatins
Cn1cc(NC(=O)NCCc2ccc(Cl)cc2)c2ccccc2c1=O	MAT-POS-2492181e-1	MAT-POS-2492181e-1			99	-6.46858358383179	-3.21618747711182							False	False
CC(C)Cn1cc(NC(=O)NCCc2ccc(Cl)cc2)c2ccccc2c1=O	MAT-POS-2492181e-4	MAT-POS-2492181e-4			95.9468919193535	22.5367406606674	-1.58253458142281							False	False
Cn1cc(NC(=O)NCCc2ccsc2)c2ccccc2c1=O	MAT-POS-2492181e-5	MAT-POS-2492181e-5			99	14.515441775322	8.35569715499878							False	False
CC(C)Cn1cc(NC(=O)NCCCN2CCC(C)CC2)c2ccccc2c1=O	MAT-POS-2492181e-6	MAT-POS-2492181e-6			98.2441997611257	-1.81682646274567	-1.61448347568512							False	False
CCCCN(CCNC(=O)Nc1cn(C)c(=O)c2ccccc12)Cc1ccco1	MAT-POS-b5746674-34	MAT-POS-b5746674-34			99	6.21938228607178	12.5111818313599							False	False
Cn1cc(NC(=O)N2CCN(C(=O)c3ccco3)CC2)c2ccccc2c1=O	MAT-POS-b5746674-36	MAT-POS-b5746674-36			99	-4.83067083358765	-2.87965911626816							False	False
Cn1cc(NC(=O)N(Cc2ccco2)CC2CCCO2)c2ccccc2c1=O	MAT-POS-b5746674-37	MAT-POS-b5746674-37			99	2.80511167645454	0.168264091014862							False	False
CC(C)OCCCN(Cc1ccco1)C(=O)Nc1cn(C)c(=O)c2ccccc12	MAT-POS-b5746674-38	MAT-POS-b5746674-38			99	-0.4025559425354	0.922257423400879							False	False		x12350
CCc1ccccc1N(CC)C(=O)Nc1cn(C)c(=O)c2ccccc12	MAT-POS-b5746674-42	MAT-POS-b5746674-42			99	-3.05644288659096	22.3088388442993							False	False	3-aminopyridine-like
COC(=O)c1c(NCCCc2ccccc2)c2cc(F)ccc2[nH]c1=O	MAT-POS-b5746674-78	MAT-POS-b5746674-78			68.5514856513709	20.5495207309723	7.56123530864716							False	False
CCOC(=O)N1CCC(NC(=O)Nc2cn(C)c(=O)c3ccccc23)CC1	MAT-POS-b5746674-97	MAT-POS-b5746674-97			99	-1.0777422785759	1.91693288087845							False	False	3-aminopyridine-like
Cn1cc(NC(=O)NCCCN2CCc3ccccc3C2)c2ccccc2c1=O	MAT-POS-b5746674-98	MAT-POS-b5746674-98			99	-2.25346100330353	1.39084124565125							False	False
CC(C)Cn1cc(NC(=O)NCCCN2CCCC2=O)c2ccccc2c1=O	MAT-POS-b5746674-100	MAT-POS-b5746674-100			99	-2.54100102186203	3.77209794521332							False	False
CC(C)Cn1cc(NC(=O)N2CCC(c3ccccc3)C2)c2ccccc2c1=O	MAT-POS-b5746674-101	MAT-POS-b5746674-101			99	-2.21299254894257	0.973375886678696							False	False
CCCCN(CCCNC(=O)Nc1cn(CC(C)C)c(=O)c2ccccc12)c1ccccc1	MAT-POS-b5746674-102	MAT-POS-b5746674-102			82.690761107176	-4.25559103488922	-3.25452601909637							False	False
CC(C)Cn1cc(NC(=O)N2CCC(Cc3ccccc3)CC2)c2ccccc2c1=O	MAT-POS-b5746674-107	MAT-POS-b5746674-107			99	-4.26837050914764	3.4334397315979							False	False
Cc1ccc(CN2CCC(CNC(=O)Nc3cn(CC(C)C)c(=O)c4ccccc34)C2)cc1	MAT-POS-b5746674-108	MAT-POS-b5746674-108			92.3348086970453	-3.00532481074333	0.926517605781555							False	False
CC(C)Cn1cc(NC(=O)NCCN2CCOCC2)c2ccccc2c1=O	MAT-POS-b5746674-109	MAT-POS-b5746674-109			99	-1.08413207530975	-1.81469655036926							False	False
COc1cccc(C2=N/C(=C/c3sccc3C)C(=O)O2)c1	MAT-POS-ea426761-9	MAT-POS-ea426761-9		77.585	5.07117256469473			1.17008367822022	5.9317830786899					False	False
COc1cccc(C(=O)Nc2n[nH]c(SCc3ccc(Cl)cc3)n2)c1	MAT-POS-ea426761-10	MAT-POS-ea426761-10			0.200179269447946	8.77316284179688	32.4664525985718							False	False
O=c1oc(Nc2ccccc2)nc2ccccc12	MAT-POS-ea426761-13	MAT-POS-ea426761-13			0.362832409926165	68.5644302368164	90.432373046875	1.56933679127308	5.8042838436053					False	False
O=C(Cc1ccsc1)N1CCN(c2cc(-c3cccs3)n[nH]2)CC1	MAT-POS-ea426761-45	MAT-POS-ea426761-45			78.2085433800363	13.0521831512451	42.1874332427979							False	False
CCCCc1nc(-c2nccn2CC(F)(F)F)c[nH]1	MAT-POS-ea426761-49	MAT-POS-ea426761-49			99			23.0520465897136	4.63729051135187					False	False
CCCCc1nc(-c2nccn2CCc2ccccn2)c[nH]1	MAT-POS-ea426761-52	MAT-POS-ea426761-52			99			21.7432931923489	4.66267467796128					False	False
CCCCc1nc(-c2nccn2Cc2ccoc2)c[nH]1	MAT-POS-ea426761-53	MAT-POS-ea426761-53						14.3421475927193	4.84338581255709					False	False
O=C(Cc1cccc(Cl)c1)Nc1nncc2ccccc12	EDJ-MED-50fe53e8-1	EDJ-MED-50fe53e8-1						21.6513749569535	4.66451451883685					False	False	3-aminopyridine-like	x11508
O=C(Cc1cccc(Cl)c1)Nc1cnnc2ccccc12	EDJ-MED-50fe53e8-2	EDJ-MED-50fe53e8-2			99			99.5						False	False	3-aminopyridine-like
O=C(Cc1cccc(Cl)c1)Nc1ncn2ccccc12	EDJ-MED-50fe53e8-3	EDJ-MED-50fe53e8-3			99			99.5						False	False	3-aminopyridine-like	x11493
COc1ccc2cncc(NC(=O)Cc3cccc(Cl)c3)c2c1	EDJ-MED-00c1612e-1	EDJ-MED-00c1612e-1			0.549993865056918			0.897800405241959	6.04682020290596					False	False	3-aminopyridine-like
O=C(Cc1cccc(Cl)c1)Nc1cnccc1-c1ccccc1	ALP-POS-0c2c77e1-1	ALP-POS-0c2c77e1-1			25.1337812588461			40.8917363574677	4.38836444790846					False	False	3-aminopyridine-like	x11507
O=C(Cc1cc(Cl)cc(OC2CC(=O)N2)c1)Nc1cncc2ccccc12	ALP-POS-3b848b35-2	ALP-POS-3b848b35-2			0.157256567141676			0.202959221682447	6.692591211236					False	False	3-aminopyridine-like
CC(C)(C)c1ccc(N(C(=O)c2ccco2)C(C(=O)NCCc2cccc(F)c2)c2cccnc2)cc1	LON-WEI-2e27a2e5-1	LON-WEI-2e27a2e5-1			0.452567910973816			2.53315524259927	5.59633819396853					False	False	Ugi
CC(C)(C)c1ccc(N(C(=O)c2cccnc2)C(C(=O)NCCc2cccc(F)c2)c2cccnc2)cc1	LON-WEI-2e27a2e5-2	LON-WEI-2e27a2e5-2			99	-5.553523	-6.337255							False	False	Ugi
Cn1cc(NC(=O)Nc2ccccn2)c2ccccc2c1=O	MAT-POS-af71705c-1	MAT-POS-af71705c-1		0		-2.1668265	-0.72719225							False	False	3-aminopyridine-like
CC(C)Cn1cc(NC(=O)NC2=NN(c3ccccc3)CC2)c2ccccc2c1=O	MAT-POS-af71705c-2	MAT-POS-af71705c-2		-5.9729374959991		1.3688324	5.448779							False	False	3-aminopyridine-like
CNc1ccc(N(C(=O)Cn2nnc3ccccc32)c2cccc(Cl)c2)cc1	MAT-POS-06036648-5	MAT-POS-06036648-5			10.5596773527493			5.33746386623639	5.27266505206008					False	False	3-aminopyridine-like
COC(=O)C(c1ccccc1Cl)N1CCC(S)/C(=C/C(=O)O)C1	JOH-UNI-591f77bd-1	JOH-UNI-591f77bd-1			99	-2.050877	1.772847275							False	False
O=C(Nc1nncn1C1CC1)C1CCOc2ccccc21	EDJ-MED-0e996074-1	EDJ-MED-0e996074-1			99	-1.26865595	2.1527435							False	False	3-aminopyridine-like	x11159
C=CC(=O)N(Cc1cccc(Cl)c1)C(C(=O)NCCc1cccc(F)c1)c1cnccc1C	MAT-POS-c0143b99-1	MAT-POS-c0143b99-1			99			99.5						True	False	Ugi
CC(C)(C)NC(=O)C(Nc1ccc(CCC#N)cc1)c1cccnc1	MAT-POS-3d050446-1	MAT-POS-3d050446-1	0			1.817219	14.20962			0.99	0.99			False	False
COc1ccc(Cl)cc1OCCNC(=O)c1cc(=O)[nH]c2ccccc12	ALP-POS-05819dc4-1	ALP-POS-05819dc4-1			0.691763482954651			99.5						False	False	quinolones
Cc1ccncc1OCCNC(=O)C(C)(C)c1cccc(Cl)c1	WIL-UNI-2e73223c-4	WIL-UNI-2e73223c-4			99			99.5						False	False
Cc1ccncc1NC(=O)C(C(=O)c1cc(=O)[nH]c2ccccc12)c1cccc(Cl)c1	ALP-POS-ddb41b15-1	ALP-POS-ddb41b15-1			22.8724126543909			15.7999881042112	4.80134324002516					False	False	3-aminopyridine-like
CN(C)c1cncc(CN(C(=O)c2cc(=O)[nH]c3ccccc23)c2cccc(Cl)c2)c1	ALP-POS-ddb41b15-3	ALP-POS-ddb41b15-3			99			57.7127722621655	4.23872806363548					False	False	quinolones
COc1cccc(CCN(C(=O)c2cc(=O)[nH]c3ccccc23)c2cccc(Cl)c2)c1	ALP-POS-ddb41b15-4	ALP-POS-ddb41b15-4			99			4.07314444816202	5.3900701880168					False	False	quinolones
Cn1c(C(NC(=O)Cc2cc3ccccc3[nH]2)c2cccc(Cl)c2)nc2ccccc21	ALP-POS-ddb41b15-8	ALP-POS-ddb41b15-8			31.3591677594536			99.5						False	False
COc1cccc(C(NC(=O)Cc2cccc(Cl)c2)c2nc3ccccc3[nH]2)c1	ALP-POS-ddb41b15-9	ALP-POS-ddb41b15-9						99.5						False	False
O=C1CC(NC(=O)Cc2cccc(Cl)c2)C(=O)N1	MIC-UNK-fc94cdb5-1	MIC-UNK-fc94cdb5-1			99			99.5						False	False	Ugi
O=C(Cc1cccc(Cl)c1)NC1CCCNC1=O	MIC-UNK-4c7b8ba7-1	MIC-UNK-4c7b8ba7-1			99			99.5						False	False	Ugi
O=C1CC(NC(=O)Cc2cccc(Cl)c2)CN1	MIC-UNK-42806bd5-2	MIC-UNK-42806bd5-2			99									False	False	3-aminopyridine-like
O=C1CC(NC(=O)C2CCOc3ccc(Cl)cc32)CN1	MIC-UNK-42806bd5-3	MIC-UNK-42806bd5-3						99.5						False	False	3-aminopyridine-like
O=C1Nc2cc(N3CCCC3)ccc2C1=O	LOR-NOR-30067bb9-1	LOR-NOR-30067bb9-1		0		7.4592515	37.262335							False	False	Isatins
Cc1cccc(COC(=O)c2cccc3c2NC(=O)C3=O)c1	LOR-NOR-30067bb9-2	LOR-NOR-30067bb9-2		83.6881761292176	17.287607689674	-1.0989013	0.0383509							False	False	Isatins
O=C1C(=O)N(CCCOc2ccc(Cl)cc2)c2ccccc21	LOR-NOR-30067bb9-3	LOR-NOR-30067bb9-3		7.22822162612196		-0.218305185	3.4707575							False	False	Isatins
COc1ccccc1OCCN1C(=O)C(=O)c2cc(Br)cc(C)c21	LOR-NOR-30067bb9-4	LOR-NOR-30067bb9-4		48.0703003527665		-2.6358875	-0.70654175							False	False	Isatins
Cc1ccc(OCCN2C(=O)C(=O)c3cccc(Cl)c32)cc1	LOR-NOR-30067bb9-5	LOR-NOR-30067bb9-5		77.0005936615092	2.14630206011913	0.3156575	5.6538095							False	False	Isatins
CCOc1ccccc1CN1C(=O)C(=O)c2cc(Br)ccc21	LOR-NOR-30067bb9-6	LOR-NOR-30067bb9-6		72.1822186261689	12.40770499455	0.56641345	3.6403865							False	False	Isatins
COc1ccc(CN2C(=O)C(=O)c3cc(Br)cc(C)c32)cc1OC	LOR-NOR-30067bb9-7	LOR-NOR-30067bb9-7		99.2708394698826	1.23059687370182	-2.837967	0.559038305							False	False	Isatins
Cc1cccc(NC(=O)CN2C(=O)C(=O)c3ccccc32)c1	LOR-NOR-30067bb9-8	LOR-NOR-30067bb9-8		53.6831043978543	42.3633050879897	-4.736337	-1.4204585							False	False	Ugi
CCc1cccc(CC)c1NC(=O)CN1C(=O)C(=O)c2cc(OC)ccc21	LOR-NOR-30067bb9-9	LOR-NOR-30067bb9-9		12.9625676671743		-6.583081	-0.84077							False	False	Ugi
N#Cc1ccc(CN2C(=O)C(=O)c3cccc(Br)c32)c(F)c1	LOR-NOR-30067bb9-10	LOR-NOR-30067bb9-10		72.113644347676	14.2904857819151	-1.68449	-0.39088455							False	False	Isatins
N#Cc1cccc(CN2C(=O)C(=O)c3cccc(Br)c32)c1	LOR-NOR-30067bb9-11	LOR-NOR-30067bb9-11		91.1822971287567	0.017013118748323	-5.4237035	-2.3821817							False	False	Isatins
CC(C)(C)NC(=O)CN1C(=O)C(=O)c2cccc(Br)c21	LOR-NOR-30067bb9-12	LOR-NOR-30067bb9-12		0		-2.411682	1.27590535							False	False	Ugi
O=C1Nc2ccc(OCCF)cc2C1=O	LOR-NOR-30067bb9-13	LOR-NOR-30067bb9-13		56.1676041500567	45.2373840282432	-6.8589125	-2.9249945							False	False	Isatins
COC(=O)c1cc(Br)cc2c1NC(=O)C2=O	LOR-NOR-30067bb9-15	LOR-NOR-30067bb9-15		61.7045178833531	42.332413548167	-5.733461	-5.375027							False	False	Isatins
N#CCCCOC(=O)c1cccc2c1NC(=O)C2=O	LOR-NOR-30067bb9-16	LOR-NOR-30067bb9-16		0		-3.6492365	-1.219854							False	False	Isatins
Cc1cccc(C)c1NC(=O)CN1C(=O)C(=O)c2ccccc21	LOR-NOR-30067bb9-17	LOR-NOR-30067bb9-17		0		-5.560882	-2.0886498							False	False	Ugi
O=C1C(=O)N(Cc2ncon2)c2ccc(Br)cc21	LOR-NOR-30067bb9-18	LOR-NOR-30067bb9-18		94.0515123163933	3.79449231210987	-1.8791945	-2.395457							False	False	Isatins
O=C1CC(Oc2cc(Cl)cc(CC(=O)Nn3cnc4ccccc4c3=O)c2)N1	JAN-GHE-74b8b0cb-1	JAN-GHE-74b8b0cb-1			99			99.5						False	False	3-aminopyridine-like
O=C1CC(Oc2cc(Cl)cc(CC(=O)Nn3cnc4ccccc43)c2)N1	MAT-POS-c478e61b-1	MAT-POS-c478e61b-1			99			82.1185141893301	4.08555891713404					False	False	3-aminopyridine-like
COc1cc(Cl)cc(CC(=O)Nc2cnccc2C)c1	MAT-POS-c9973a83-1	MAT-POS-c9973a83-1			43.6028044902446	24.617285	48.298705	36.7822826346147	4.43436132281799					False	False	3-aminopyridine-like	x11271
Cc1nnc(NC(=O)C2COc3ccc(Cl)cc32)n1C1CC1	JAG-UCB-47403a7c-1	JAG-UCB-47403a7c-1		0		-63.170465	-2.4054615							False	False	3-aminopyridine-like
O=C(COc1ccccc1F)Nc1ncnc2[nH]cnc12	COM-UCB-8c7d23dc-1	COM-UCB-8c7d23dc-1			99	-6.5428075	-3.69242							False	False
O=C1C(Nc2ncnc3[nH]cnc23)CCN1Cc1ccccc1	COM-UCB-8c7d23dc-6	COM-UCB-8c7d23dc-6			99	-6.2633755	-5.3573265							False	False
Cn1c(-c2ccc(NC(=O)C3CCCCC(=O)N3)cc2)nc2ccccc21	COM-UCB-8c7d23dc-7	COM-UCB-8c7d23dc-7			99	-3.326542	-2.9704775							False	False	Ugi
Cc1[nH]c2ncnc(NC(=O)c3cc4ccccc4c(=O)o3)c2c1C	COM-UCB-8c7d23dc-12	COM-UCB-8c7d23dc-12			99	-7.3240935	-4.980234							False	False
O=C1CCCCC(C(=O)Nc2ccc(-c3nc[nH]n3)cc2F)N1	COM-UCB-8c7d23dc-13	COM-UCB-8c7d23dc-13			99	-4.074652	-3.070475							False	False	Ugi
O=C(Nc1c[nH]nc1-c1ccccn1)c1cccc2nccn12	COM-UCB-8c7d23dc-15	COM-UCB-8c7d23dc-15			99	2.589647	9.0147005							False	False
Cc1[nH]c2ncnc(NC(=O)C3CCN(c4ccc(Cl)cn4)CC3)c2c1C	COM-UCB-8c7d23dc-16	COM-UCB-8c7d23dc-16			99	-8.154911	-5.2087325							False	False
Cc1[nH]c2ncnc(NC(=O)c3cccc4c3oc(=O)n4C)c2c1C	COM-UCB-8c7d23dc-18	COM-UCB-8c7d23dc-18				2.858798	6.1040345							False	False
COc1c(Cl)cccc1OCCNC(=O)c1cc(=O)[nH]c2ccccc12	ALP-POS-3fc1724e-1	ALP-POS-3fc1724e-1			16.5435311000115			6.38861008225905	5.19459361746981					False	False	quinolones
Cc1ccncc1NC(=O)Cc1cc(Cl)cc(C2COC2)c1	WIL-MOD-03b86a88-2	WIL-MOD-03b86a88-2			56.9033370753229			19.0908832386134	4.71917397853234					False	False	3-aminopyridine-like
Cc1ccncc1NC(=O)Cc1cc(Cl)cc(OC2COC2)c1	WIL-MOD-03b86a88-4	WIL-MOD-03b86a88-4			15.281680336001			15.9533573095944	4.79714790774166					False	False	3-aminopyridine-like
Cc1ccncc1NC(=O)Cc1cc(Cl)cc(NS(C)(=O)=O)c1	WIL-MOD-03b86a88-5	WIL-MOD-03b86a88-5		54.615				21.7971619825337	4.66160004839358					False	False	3-aminopyridine-like
Cc1ccncc1NC(=O)Cc1cc(Cl)cc(NS(N)(=O)=O)c1	WIL-MOD-03b86a88-6	WIL-MOD-03b86a88-6		87.94	14.4718080952543			11.2565912024338	4.94859310558645					False	False	3-aminopyridine-like	x11743
O=C(Nc1nncn1C1CC1)[C@@H]1CCOc2ccc(Cl)cc21	JAG-UCB-119787ef-1	JAG-UCB-119787ef-1		-10.4420452240504	99	-7.384095	19.45136			0.99	0.99	99		False	False	3-aminopyridine-like	x10898
O=C(Nc1nncn1C1CC1)[C@H]1CCOc2ccc(Cl)cc21	MAT-POS-968e8d9c-1	MAT-POS-968e8d9c-1		-19.4052100089496	99	-13.293248	-7.609566			1.01	1	99		False	False	3-aminopyridine-like	x10906
CC1(C(=O)Nc2nncn2C2CC2)CCOc2ccccc21	BRU-THA-a358fbdd-2	BRU-THA-a358fbdd-2		0		-3.0621725	0.030976							False	False	3-aminopyridine-like	x11233
O=C(Nc1nncn1C1CC1)C1CCOc2c(F)cccc21	BRU-THA-a358fbdd-7	BRU-THA-a358fbdd-7			99	2.365354	3.561115							False	False	3-aminopyridine-like
Cc1nnc(NC(=O)[C@@H]2COc3ccc(Cl)cc32)n1C1CC1	JAG-UCB-c61058a9-1	JAG-UCB-c61058a9-1								1	1			False	False	3-aminopyridine-like
O=C(Nc1cc(=O)[nH]c2ccccc12)C1CCOc2ccc(Cl)cc21	JAG-UCB-c61058a9-45	JAG-UCB-c61058a9-45			48.0181836737102			99.5						False	False	3-aminopyridine-like
CN(C)S(=O)(=O)c1cccc(C(=O)Nc2c(-c3ccccc3)nc3sccn23)c1	TAT-ENA-80bfd3e5-1	TAT-ENA-80bfd3e5-1			99			0.974820504615991	6.01107534433352					False	False
Cc1c(C(=O)CCl)c2ccccn2c1C(=O)c1ccc(F)cc1	TAT-ENA-80bfd3e5-4	TAT-ENA-80bfd3e5-4		94.7	0.706488890689948			0.719126347692144	6.14319479906801					False	False		x11590
CSC1=C(C#N)C2(CCCCC2)C(C#N)=C(NC(=O)CCl)N1	TAT-ENA-80bfd3e5-7	TAT-ENA-80bfd3e5-7		97.515	1.52251430800769			1.14078610355593	5.94279577780229					False	True		x11579
Cc1cc(C(=O)CCl)c(C)n1CC1COc2ccccc2O1	TAT-ENA-80bfd3e5-32	TAT-ENA-80bfd3e5-32		82.18	4.15300297004997			2.81797537437076	5.55006280640822					False	False
CCN(c1ccccc1)S(=O)(=O)c1ccc(OC)c(NC(=O)CCl)c1	TAT-ENA-80bfd3e5-36	TAT-ENA-80bfd3e5-36		61.24	6.95658919314865			3.22879883713307	5.49095901185633					False	True
Cc1cc(C(=O)CCl)c(C)n1NC(=O)c1n[nH]c(=O)c2ccccc12	TAT-ENA-80bfd3e5-37	TAT-ENA-80bfd3e5-37		42.295				6.05320330927433	5.2180147391697					False	False		x11587
CN(CC(=O)Nc1ccccc1Br)C(=O)CCl	TAT-ENA-80bfd3e5-42	TAT-ENA-80bfd3e5-42		52.275				5.90361378109118	5.22888206213139					False	True	Ugi
CS(=O)(=O)Nc1cccc(C2=NN(C(=O)CCl)C(c3ccccc3)C2)c1	TAT-ENA-80bfd3e5-45	TAT-ENA-80bfd3e5-45		57.59				5.83065926333165	5.23428233748114					False	True
Cc1ccncc1NC(=O)C1CCOc2ccc(Cl)cc21	BRU-CON-c4e3408a-1	BRU-CON-c4e3408a-1						7.78346625148741	5.10882695331287					False	False	3-aminopyridine-like
CN(C)c1ncccc1N(C)C(=O)C1CCOc2ccc(Cl)cc21	LON-WEI-0a73fcb8-1	LON-WEI-0a73fcb8-1		0		1.4194385	-4.9626175			1	0.99			False	False	3-aminopyridine-like
COc1ncccc1N(C)C(=O)C1CCOc2ccc(Cl)cc21	LON-WEI-0a73fcb8-2	LON-WEI-0a73fcb8-2		0		-2.6059165	2.540904			1	0.98			False	False	3-aminopyridine-like
O=C(Nc1nc2ccc(F)cn2n1)C1CCOc2ccc(Cl)cc21	LON-WEI-0a73fcb8-3	LON-WEI-0a73fcb8-3		0		-28.5025485	7.5793695			1	0.99			False	False	3-aminopyridine-like
Cc1nnc(CNC(=O)C2CCOc3ccc(Cl)cc32)n1C1CC1	LON-WEI-0a73fcb8-4	LON-WEI-0a73fcb8-4		0		6.907574	0.2817205			1	1			False	False
CN(C(=O)C1CCOc2ccc(Cl)cc21)c1ccc(Cl)cn1	LON-WEI-0a73fcb8-5	LON-WEI-0a73fcb8-5		0		0.541770499999999	9.8818955			0.99	0.98			False	False	3-aminopyridine-like
CC(C)c1scnc1NC(=O)C1CCOc2ccc(Cl)cc21	LON-WEI-0a73fcb8-6	LON-WEI-0a73fcb8-6		0		10.033592	6.853396			1	0.99			False	False	3-aminopyridine-like
O=C(Nc1cnccc1CO)C1CCOc2ccc(Cl)cc21	LON-WEI-0a73fcb8-7	LON-WEI-0a73fcb8-7		58.930355553955	66.3508066283698	64.546535	84.22906	13.6719871340003	4.86416835897919	0.94	0.93	99		False	False	3-aminopyridine-like	x10942
O=C(Cn1ccnc1[N+](=O)[O-])NCc1ccccc1	LON-WEI-1908424e-1	LON-WEI-1908424e-1				-7.122139	4.0908545							False	False
COc1ccc(NC(=O)c2ccc(C(=N)N(C)C)cc2)c(C(=O)Nc2ccc(Cl)cn2)c1	LON-WEI-1908424e-2	LON-WEI-1908424e-2				-17.2940675	-3.350746							False	False
Nc1cc(C(F)(F)F)c(-c2nc(N3CCOCC3)nc(N3CCOCC3)n2)cn1	LON-WEI-1908424e-3	LON-WEI-1908424e-3				5.187622	5.9733985							False	False
C[C@@H]1COCCN1c1cc(C2([S@](C)(=N)=O)CC2)nc(-c2cncc3[nH]ccc23)n1	LON-WEI-1908424e-4	LON-WEI-1908424e-4				-0.8207505	3.823635							False	False
C[C@@H](Cn1ccc(-c2ccc(C#N)c(Cl)c2)n1)NC(=O)c1cc([C@@H](C)O)[nH]n1	LON-WEI-1908424e-5	LON-WEI-1908424e-5				3.1559275	-11.867232							False	False
COc1cc(OC)nc(O[C@H](C(=O)O)C(OC)(c2ccccc2)c2ccccc2)n1	LON-WEI-1908424e-6	LON-WEI-1908424e-6				-28.351026	2.418483							False	False
O=C(Nc1cnn2ccc(N3CCC[C@@H]3c3cc(F)ccc3F)nc12)N1CC[C@H](O)C1	LON-WEI-1908424e-7	LON-WEI-1908424e-7				-17.237255	-4.2364735							False	False
CC(C)CCC(=O)C[C@H]1c2ccccc2C(=O)N1c1ccc2ccc(Cl)nc2n1	LON-WEI-1908424e-8	LON-WEI-1908424e-8				4.2592315	-0.67555405							False	False
O=C(N[C@@H](Cc1cc(=O)[nH]c2ccccc12)C(=O)O)c1ccc(Cl)cc1	LON-WEI-1908424e-9	LON-WEI-1908424e-9				1.24084305	-22.3142995							False	False
CN(C)C(=O)c1cc2cnc(Nc3ccc(N4CCNCC4)cn3)nc2n1C1CCCC1	LON-WEI-1908424e-10	LON-WEI-1908424e-10				-3.840633	-4.062331							False	False
CC1(C)CN(C(=O)c2ccc(-c3cccc4nc(NC(=O)C5CC5)nn34)cc2)C1	LON-WEI-1908424e-11	LON-WEI-1908424e-11				-1.134699	0.8376869							False	False
CC(=O)/C(C#N)=C(\O)Nc1ccc(C(F)(F)F)cc1	LON-WEI-1908424e-12	LON-WEI-1908424e-12		22.2211172153464		-2.888324	-3.0009605							False	False
O=C(O)CNC(=O)c1ncc(-c2cccc(Cl)c2)cc1O	LON-WEI-1908424e-13	LON-WEI-1908424e-13				1.4307071	-1.7534375							False	False
Cc1cc(Cn2nnc3c(-c4ccco4)nc(N)nc32)ccc1N	LON-WEI-1908424e-14	LON-WEI-1908424e-14				1.89116455	-1.3315919							False	False
CCn1c(=O)c(-c2cc[nH]n2)cc2c(C)nc(N)nc21	LON-WEI-1908424e-15	LON-WEI-1908424e-15				-0.487367	4.3760885							False	False
NC(=O)C[S@@+]([O-])C(c1ccccc1)c1ccccc1	LON-WEI-1908424e-16	LON-WEI-1908424e-16				-1.7611005	-1.9215755							False	False
O=C(OCC(O)CO)c1ccccc1Nc1ccnc2cc(Cl)ccc12	LON-WEI-1908424e-17	LON-WEI-1908424e-17				3.819704	-5.0141114							False	False
C[C@@H]1CC[C@@H](c2ccoc2)N2C1CC[C@@]1(CS[C@@]3(CC[C@H]4[C@H](C)CC[C@@H](c5ccoc5)N4[C@@H]3O)C1)[C@@H]2O	LON-WEI-1908424e-18	LON-WEI-1908424e-18				-19.372106	-23.4267099							False	False
CC(C)n1c(NC(=O)C2CCOc3ccccc32)nc2ccccc21	NAU-LAT-8502cac5-1	NAU-LAT-8502cac5-1		8.84813556244548		27.889964	-2.1181502							False	False	3-aminopyridine-like
O=C(Nc1nncn1C1CC1)C1COc2ccc(Cl)cc21	NAU-LAT-8502cac5-2	NAU-LAT-8502cac5-2		0		18.34206	25.475325							False	False	3-aminopyridine-like	x11186
CC1(C)CC(C(=O)Nc2nncn2C2CC2)c2ccccc2O1	NAU-LAT-8502cac5-5	NAU-LAT-8502cac5-5		0		-0.70971947	-5.0222125			1	0.98			False	False	3-aminopyridine-like
O=C(Nc1nncn1-c1ccccc1)C1COc2ccc(Cl)cc21	NAU-LAT-8502cac5-6	NAU-LAT-8502cac5-6		0		10.89166	19.9646							False	False	3-aminopyridine-like	x11231
Cc1ccn2cnnc2c1NC(=O)C1CCOc2ccccc21	NAU-LAT-8502cac5-7	NAU-LAT-8502cac5-7				-11.243765	-4.737055							False	False	3-aminopyridine-like
O=C(Nc1nncn1C1CC1)C1CCS(=O)(=O)c2ccccc21	NAU-LAT-8502cac5-8	NAU-LAT-8502cac5-8			26.8437541947822	37.58834	74.639425	68.8611797518784	4.16202554109487					False	False	3-aminopyridine-like
CC(C)n1cnnc1CNC(=O)C1CCOc2ccccc21	NAU-LAT-8502cac5-9	NAU-LAT-8502cac5-9		0		-4.107972	-1.11070135							False	False
O=C(Cc1cccc(Cl)c1)Nc1cncc2ccccc12	ADA-UCB-6c2cb422-1	ADA-UCB-6c2cb422-1		84.9102154859423	1.05671848570431	93.50417	84.803335	0.728189436932629	6.13775562520315	1	0.86	99		False	False	3-aminopyridine-like	x10959
Cc1ccncc1CC(=O)Nc1cccc2c1CNCC2	ADA-UCB-6c2cb422-3	ADA-UCB-6c2cb422-3			99	-1.08081085	2.763474							False	False	3-aminopyridine-like	x11354
O=C(CCNC(=O)c1c[nH]c2ccccc12)Nc1ccc(-n2cnc3ccccc32)cc1	IAN-BAS-5394d4c4-1	IAN-BAS-5394d4c4-1		43.915		-3.483332	8.0781235			0.82	0.54			False	False
Cn1cc(S(N)(=O)=O)cc1CC(=O)Nc1cccc(C(=O)NCc2ccccn2)c1	IAN-BAS-36ca50f1-1	IAN-BAS-36ca50f1-1		0		-21.517416	-0.595988693			1	1			False	False	3-aminopyridine-like
COc1ccc(Cl)cc1N1CCN(Cc2cc(=O)[nH]c3ccccc23)C1=O	JAG-UCB-c37fbdcd-1	JAG-UCB-c37fbdcd-1		0		-1.817243	4.68913625							False	False
COc1ccc(Cl)cc1N1C(=O)CN(Cc2cc(=O)[nH]c3ccccc23)C1=O	JAG-UCB-c37fbdcd-2	JAG-UCB-c37fbdcd-2			99			99.5						False	False
O=C(Cc1cncc2ccccc12)Nc1cc(Cl)cc(OC2CCC(=O)N2)c1	ERI-UCB-ce40166b-6	ERI-UCB-ce40166b-6			19.3643667628901			38.3737944050524	4.41596525559183					False	False	3-aminopyridine-like
O=C1CC(Oc2cc(Cl)cc(OCCNC(=O)c3cc(=O)[nH]c4ccccc34)c2)N1	ERI-UCB-ce40166b-17	ERI-UCB-ce40166b-17			1.18013641260052			1.10393292635693	5.95705731301804					False	False	quinolones	N0029
C=CC(=O)N1CC(NCc2c[nH]c3ccc(C#N)cc23)C1	JAN-GHE-c863d918-1	JAN-GHE-c863d918-1		0		-2.1541965	15.3691825							True	False
Cc1ccncc1NC(=O)Cc1ccc2[nH]ccc2c1	VLA-UCB-00f2c2b3-1	VLA-UCB-00f2c2b3-1		0		2.8551305	-2.3296125			1	1			False	False	3-aminopyridine-like
Cc1ccncc1NC(=O)Cc1ccc2[nH]ncc2c1	VLA-UCB-00f2c2b3-2	VLA-UCB-00f2c2b3-2			99	-1.10744532	0.2476566							False	False	3-aminopyridine-like
O=C(Cc1cccc(Cl)c1)Nc1cccc2[nH]ncc12	VLA-UCB-00f2c2b3-7	VLA-UCB-00f2c2b3-7			23.6029100682607			99.5						False	False	3-aminopyridine-like	x11424
Cc1ccncc1N(CC#N)C(=O)Cc1cccc(Cl)c1	PET-UNK-bbe8d7ff-2	PET-UNK-bbe8d7ff-2						99.5						False	False	3-aminopyridine-like
O=C1/C(=C/c2ccc(O)cc2)c2ccccc2C(=O)N1Cc1ccc2c(c1)OCO2	LON-WEI-ff7b210a-1	LON-WEI-ff7b210a-1		20.0621391868428		6.205082	-3.715534			0.62	0.48			False	False
CS(=O)(=O)c1oc(-c2ccc(F)cc2)nc1S(=O)(=O)c1ccc(Cl)cc1	LON-WEI-ff7b210a-2	LON-WEI-ff7b210a-2		0		10.7549715	10.9514805			0.78	0.45			False	False
CCOc1ccccc1/C=C1/C(=O)NC(=O)c2ccccc21	LON-WEI-ff7b210a-3	LON-WEI-ff7b210a-3		39.5552300282755		-36.40847	4.82409			0.97	0.68			False	False
CS(=O)(=O)c1ncc(Cl)c(C(=O)Nc2ccccc2Cc2ccccc2)n1	LON-WEI-ff7b210a-4	LON-WEI-ff7b210a-4		100	0.8260412488453	96.305875	94.71566	0.503205927885174	6.29825425144066	0.96	0.79			False	False
CCOC(=O)c1nc(S(C)(=O)=O)ncc1Cl	LON-WEI-ff7b210a-5	LON-WEI-ff7b210a-5		100	1.03908215531443	96.92779	98.471745	1.60098376592204	5.79561307183224	0.99	0.99	99		False	False
COc1ccc(C(=O)Nc2cccc(/C=C3/C(=O)NC(=O)c4ccccc43)c2)cc1	LON-WEI-ff7b210a-6	LON-WEI-ff7b210a-6		34.1688694888783		-3.54643	-22.917935			0.48	0.54			False	False
Sc1nc2ccccc2c2nc(CCc3ccccc3)nn12	LON-WEI-ff7b210a-7	LON-WEI-ff7b210a-7		0		-0.8371955	-6.9687145			0.93	0.89			False	False
NC1=Nc2nc3ccccc3n2C(c2ccc(-c3nc4ccccc4s3)o2)N1	LON-WEI-ff7b210a-8	LON-WEI-ff7b210a-8		38.84		-25.190615	-3.3372365			0.53	0.23			False	False
O=C(c1ccccc1)N1CCN(C(=O)c2nn(-c3ccccc3C(F)(F)F)cc2O)CC1	LON-WEI-ff7b210a-9	LON-WEI-ff7b210a-9		0		-48.0490375	-1.4381795			0.99	0.95			False	False
CCn1c(CSc2nc(C)c(C)n2CC2CCCO2)nc2cc(S(=O)(=O)N(C)C)ccc21	LON-WEI-ff7b210a-10	LON-WEI-ff7b210a-10			99	-23.584988	-3.5939468			0.85	0.84			False	False
O=C(CSC1=NCCS1)c1cc(Cl)ccc1Cl	LON-WEI-ff7b210a-11	LON-WEI-ff7b210a-11		44.82		5.2414415	2.864349			0.77	0.64			False	False
CN(C)c1ccc(N(Cc2ccsc2)C(=O)Cn2nnc3ccccc32)cc1	ALP-POS-d2866bdf-1	ALP-POS-d2866bdf-1		90.2864920436047	5.36883150229248	84.433275	90.45516	1.79372477414291	5.74624419353312	0.92	0.48	99		False	False	3-aminopyridine-like	x10876
O=C(Cc1cccc(Cl)c1)Nc1cn[nH]c1	MIC-UNK-66895286-1	MIC-UNK-66895286-1			99			99.5						False	False	3-aminopyridine-like	x11532
Cc1[nH]ncc1CC(=O)Nc1cccc(Cl)c1	MIC-UNK-66895286-3	MIC-UNK-66895286-3			99			54.6063912992571	4.26275652316423					False	False	3-aminopyridine-like	x11540
Cc1nn(-c2ccccc2)c(Nc2cccc(C(F)(F)F)c2)c1NS(C)(=O)=O	ROD-LAS-d5538ff9-1	ROD-LAS-d5538ff9-1		-10.6262275272336		3.1847435	-5.8246045			0.95	0.97			False	False
O=C(N/N=C/c1c[nH]cn1)C1CCCCC1	ROD-LAS-d5538ff9-3	ROD-LAS-d5538ff9-3		-16.293980838048		-3.9456995	2.160745			1.01	1			False	False
O=C(CNc1c(-c2ccccc2)nc2ccccn12)N/N=C/c1cccc2ccccc12	ROD-LAS-d5538ff9-4	ROD-LAS-d5538ff9-4		7.53357986099914		13.8240395	17.760345			0.5	0.5			False	False
Cc1[nH]c2ccccc2c1/C=N/N(C)C(=O)c1ccc2c(c1)OCO2	ROD-LAS-d5538ff9-5	ROD-LAS-d5538ff9-5		-6.6570775033041		2.2030155	-13.38719335			0.78	0.77			False	False
CN1C(=O)/C(=N\NC(=O)c2ccc3c(c2)OCO3)c2ccccc21	ROD-LAS-d5538ff9-6	ROD-LAS-d5538ff9-6		-12.8267717046604		-16.891353	-60.557115			0.97	0.75			False	False
Cc1csc(C(=O)N/N=C/c2cccnc2)c1N	ROD-LAS-d5538ff9-7	ROD-LAS-d5538ff9-7		-6.31769136649031		-0.85959905	-19.770775			0.99	0.93			False	False
CCCc1cc2c(cc1S(=O)(=O)N1CCN(c3ccccc3)CC1)OCO2	ROD-LAS-d5538ff9-8	ROD-LAS-d5538ff9-8		68.2615419312851	15.9694284131323	8.44098	-17.11682			0.91	0.92			False	False
O=C(Nc1ccccc1)Nc1cnc2ccc([N+](=O)[O-])cc2n1	ROD-LAS-d5538ff9-9	ROD-LAS-d5538ff9-9		0.772104290490553		-15.33656	9.05632			0.86	0.84			False	False	3-aminopyridine-like
Cc1cc2c(N)nc(=O)n(CC(=O)Nc3cccc(Cl)c3)c2s1	JAG-UCB-77729364-1	JAG-UCB-77729364-1			99			99.5						False	False	3-aminopyridine-like
C=CC(=O)N(c1ccc(C(C)(C)C)cc1)C(C(=O)NCCc1cccc(F)c1)c1cncc(Cl)c1	LON-WEI-babf2c61-1	LON-WEI-babf2c61-1		60.6090700793835	2.11280087889777	24.173945	57.862985	11.4797690157034	4.94006685028427	0.71	0.32	99		True	False	Ugi
C=CC(=O)N(c1ccc(C(C)(C)C)cc1)C(C(=O)NCCc1cccc(F)c1)c1cncc(C)c1	LON-WEI-babf2c61-2	LON-WEI-babf2c61-2		0	99	49.015955	78.2	11.6180539881968	4.93486660972229	0.8	0.28	99		True	False	Ugi
C=CC(=O)N(c1ccc(C(C)(C)C)cc1)C(C(=O)NCCc1cccc(F)c1)c1cncc(C#N)c1	LON-WEI-babf2c61-3	LON-WEI-babf2c61-3		89.1550352498329	2.46751520366239	49.56658	87.0571	7.47776972047852	5.12622791316754	0.57	0.46	99		True	False	Ugi
C=CC(=O)N(c1ccc(C(C)(C)C)cc1)C(C(=O)NCCc1cccc(F)c1)c1cncc(O)c1	LON-WEI-babf2c61-4	LON-WEI-babf2c61-4			26.2112610139192	16.07151	23.517565							True	False	Ugi
C=CC(=O)N(c1ccc(C(F)(F)F)cc1)C(C(=O)NCCc1cccc(F)c1)c1cncc(Cl)c1	LON-WEI-babf2c61-5	LON-WEI-babf2c61-5		82.0764080665544	4.84250738377725	50.164585	68.21132	23.9215056444618	4.62121148887666	0.94	0.28	99		True	False	Ugi
C=CC(=O)N(c1ccc(C(F)(F)F)cc1)C(C(=O)NCCc1cccc(F)c1)c1cncc(C)c1	LON-WEI-babf2c61-6	LON-WEI-babf2c61-6		91.5914469286068	7.72056204447932	38.77276	62.97554	24.3092059734736	4.61422922655242	0.91	0.73	99		True	False	Ugi
C=CC(=O)N(c1ccc(C(F)(F)F)cc1)C(C(=O)NCCc1cccc(F)c1)c1cncc(C#N)c1	LON-WEI-babf2c61-7	LON-WEI-babf2c61-7		96.5337884677182	3.01233360874776	53.489	93.222455	11.1257312439675	4.95367143519796	1	0.99	99		True	False	Ugi
C=CC(=O)N(c1ccc(C(F)(F)F)cc1)C(C(=O)NCCc1cccc(F)c1)c1cncc(O)c1	LON-WEI-babf2c61-8	LON-WEI-babf2c61-8			17.3361841459505	26.8156	44.94313							True	False	Ugi
C=CC(=O)N(c1ccc(C(F)(F)F)cc1)C(C(=O)NCCc1cccc(F)c1)c1cccnc1	LON-WEI-babf2c61-9	LON-WEI-babf2c61-9		100	6.11696185392732	50.659035	72.70916	20.1202664368014	4.69636627255913	0.99	0.94	99		True	False	Ugi
C=CC(=O)N(c1cc(C(C)(C)C)on1)C(C(=O)NCCc1cccc(F)c1)c1cccnc1	LON-WEI-babf2c61-10	LON-WEI-babf2c61-10		100	10.8616875695083	16.734935	31.336695			0.98	0.97			True	False	Ugi
C=CC(=O)N(c1cc(C(C)(C)C)on1)C(C(=O)NCCc1cccc(F)c1)c1cncc(Cl)c1	LON-WEI-babf2c61-11	LON-WEI-babf2c61-11		100	4.77712359596886	15.784125	40.20597			0.97	0.56			True	False	Ugi
C=CC(=O)N(c1cc(C(C)(C)C)on1)C(C(=O)NCCc1cccc(F)c1)c1cncc(O)c1	LON-WEI-babf2c61-12	LON-WEI-babf2c61-12						99.5						True	False	Ugi
C=CC(=O)N(c1cc(C(C)(C)C)on1)C(C(=O)NCCc1cccc(F)c1)c1cncc(C)c1	LON-WEI-babf2c61-13	LON-WEI-babf2c61-13		0		17.524295	24.810845			1	0.91			True	False	Ugi
C=CC(=O)N(c1cc(C(C)(C)C)on1)C(C(=O)NCCc1cccc(F)c1)c1cncc(C#N)c1	LON-WEI-babf2c61-14	LON-WEI-babf2c61-14			10.5514077170512			99.5						True	False	Ugi
O=C1[C@H](Nc2nccn3cnnc23)CCN1c1cccc(Cl)c1	JAG-UCB-4709a583-1	JAG-UCB-4709a583-1		0		3.5458825	5.2930975			1	0.98			False	False
COc1ccccc1OCCNC(=O)c1cc(N)cc2ccccc12	DAR-DIA-8e329c92-2	DAR-DIA-8e329c92-2						99.5						False	False
O=C(NCCc1cccc2ccccc12)c1cc(=O)[nH]c2ccccc12	DAR-DIA-8e329c92-9	DAR-DIA-8e329c92-9		7.36		-40.944835	4.4241295			0.87	0.73			False	False	quinolones
Cc1ccc(NC2=C(c3ccccc3)C(=O)N(Cc3cccnc3)C2=O)cc1C	JAG-UCB-1d922829-1	JAG-UCB-1d922829-1			43.5160123663611			99.5						False	False
Cc1ccc(NC2=C(c3ccccc3)C(=O)N(Cc3cccnc3)C2=O)c(C)c1	JAG-UCB-1d922829-2	JAG-UCB-1d922829-2			54.5942596781277			99.5						False	False
Cc1ccc(NC2=C(c3ccccc3)C(=O)N(Cc3cccnc3)C2=O)cc1Cl	JAG-UCB-1d922829-3	JAG-UCB-1d922829-3			32.2434352505567			99.5						False	False
CC(=O)N(CC(=O)Nc1ccc(F)c(Cl)c1)c1cccc(Cl)c1	JAG-UCB-1d922829-4	JAG-UCB-1d922829-4			99			99.5						False	False	Ugi
CC(=O)N(CC(=O)Nc1ccc(F)c(Cl)c1)c1cccc(C#N)c1	JAG-UCB-1d922829-5	JAG-UCB-1d922829-5			99			99.5						False	False	Ugi
CC(=O)N(CC(=O)Nc1ccc(F)c(Cl)c1)c1cccc(C(F)(F)F)c1	JAG-UCB-1d922829-6	JAG-UCB-1d922829-6			99			99.5						False	False	Ugi
O=C1CC[C@H](C(=O)Nc2cccc(Br)c2)N1	JAG-UCB-ef2c0e8e-2	JAG-UCB-ef2c0e8e-2		0		15.01687716	5.827566			1	1			False	False	Ugi
Cc1cccc(NC(=O)Cn2c(=O)oc3ccccc32)c1	JAG-UCB-ef2c0e8e-3	JAG-UCB-ef2c0e8e-3		-9.02891182485719		-20.381415	-5.834			0.99	0.94			False	False	3-aminopyridine-like
Cc1ccc(-n2ncc3c(=O)n(CC(N)=O)cnc32)cc1C	JAG-UCB-ef2c0e8e-4	JAG-UCB-ef2c0e8e-4			99			99.5						False	False
Nc1ncc(S(=O)(=O)NCc2cccc(Cl)c2)cn1	JAG-UCB-ef2c0e8e-5	JAG-UCB-ef2c0e8e-5		6.765		5.395426	-6.15504854			1	0.97			False	False
CCS(=O)(=O)N1CCC(C(=O)Nc2cc(Cl)ccc2O)CC1	JAG-UCB-ef2c0e8e-6	JAG-UCB-ef2c0e8e-6		0		-1.04798955	-2.697712			1	1			False	False
Cn1cnnc1CNC(=O)Nc1cc(C(F)(F)F)c[nH]c1=O	JAG-UCB-ef2c0e8e-7	JAG-UCB-ef2c0e8e-7		3.33138973424214		7.83622	14.78743			1	1			False	False
Cc1cccc(CS(=O)(=O)N2CCC(C(N)=O)CC2)c1	JAG-UCB-ef2c0e8e-8	JAG-UCB-ef2c0e8e-8		0		-20.415605	0.1381135			1.01	1.01			False	False
Cc1ccc(C)c(NC(=O)[C@H]2CNC(=O)C2)c1	JAG-UCB-ef2c0e8e-9	JAG-UCB-ef2c0e8e-9		0		-14.8871305	-9.381194			0.98	0.98			False	False
O=C1CC[C@@H](C(=O)Nc2cccc(Cl)c2)CN1	JAG-UCB-ef2c0e8e-10	JAG-UCB-ef2c0e8e-10		-11.9822335563506		-24.049975	-3.677955			1	1			False	False
O=C(Cc1c[nH]c2ncccc12)N(Cc1c(F)cccc1Cl)c1ccc2[nH]c(=O)[nH]c2c1	BEN-BAS-bb561ced-1	BEN-BAS-bb561ced-1		12.3761654898218		6.2899555	-1.08354085			0.95	0.88			False	False	3-aminopyridine-like
O=C(NCc1coc2ccccc12)C1CCc2nnc(-c3ccc(O)cc3)n2C1	ERI-BAS-37e2bb46-1	ERI-BAS-37e2bb46-1		55.325	99	-9.9372095	2.501051			0.89	0.94			False	False
Cc1nc(-c2cccc(CNC(=O)Nc3cccc(CN4CCCC4=O)c3)c2)n[nH]1	ERI-BAS-bd3ef700-1	ERI-BAS-bd3ef700-1		0	99	2.11989865	2.9529215			0.98	0.98			False	False
O=C(NCCNc1ccncc1)c1cccc(S(=O)(=O)Nc2ccccc2-c2ccccc2)c1	ERI-BAS-962ecb40-1	ERI-BAS-962ecb40-1		-3.32130556433712		-20.4049005	-32.819765			0.95	0.94			False	False
O=C(Cn1nnc2ccccc21)N(Cc1ccsc1)c1ccc(-c2ccccc2)cc1	ALP-POS-c59291d4-1	ALP-POS-c59291d4-1		36.1048348320206		30.414765	39.13758	5.32026186317774	5.27406699121355	0.64	0.5	99		False	False	3-aminopyridine-like
CCC(=O)Nc1ccc(N(Cc2ccsc2)C(=O)Cn2nnc3ccccc32)cc1	ALP-POS-c59291d4-2	ALP-POS-c59291d4-2		78.12914402174	12.5622562146219	79.65146	89.29024	1.62763709078255	5.78844242195303	0.95	0.9	99		False	False	3-aminopyridine-like	x10871
O=C(Nc1ccc(N(Cc2ccsc2)C(=O)Cn2nnc3ccccc32)cc1)C1CC1	ALP-POS-c59291d4-3	ALP-POS-c59291d4-3		62.2355603319486	28.3532534377618	68.974585	70.195875	3.99495807547072	5.39848777396883	0.9	0.59	99		False	False	3-aminopyridine-like	x10870
CNc1ccc(N(Cc2ccsc2)C(=O)Cn2nnc3ccccc32)cc1	ALP-POS-c59291d4-4	ALP-POS-c59291d4-4		70.4921969469493	18.6768767768832	57.123395	82.620135	4.32892722638383	5.36361971505208	0.99	0.77	99		False	False	3-aminopyridine-like	x10820
O=C(Oc1cncc(Cl)c1)c1cccc2[nH]ccc12	ALP-POS-c59291d4-5	ALP-POS-c59291d4-5		100	0.055725764816392	99.835615	100.014065	0.05		0.99	0.93	99		False	False	activated-ester	x10812
CC(C)(C)NC(=O)C(c1cccnc1)N(C(=O)c1ccco1)c1ccc(C(C)(C)C)cc1	ALP-POS-c59291d4-6	ALP-POS-c59291d4-6		23.9464926905031		73.99126	86.64098	3.14421479946325	5.50248779245608	1.01	0.99	99		False	False	Ugi
COc1ccc2nnn(CC(=O)N(Cc3ccccn3)c3ccc(C4CCNCC4)cc3)c2c1	ALP-POS-c0c213c9-1	ALP-POS-c0c213c9-1		94.805	32.1897931356548			38.7739102129072	4.41146039970835					False	False	3-aminopyridine-like	x11757
O=C(CN(C(=O)Cn1nnc2ccccc21)c1ccc(-c2ccccc2)cc1)N1CCNCC1	ALP-POS-c0c213c9-3	ALP-POS-c0c213c9-3			99			99.5						False	False	3-aminopyridine-like
NCc1cn(CC(=O)N(Cc2cscn2)c2ccc(-c3ccccc3)nc2)nn1	ALP-POS-c0c213c9-4	ALP-POS-c0c213c9-4			99			99.5						False	False	3-aminopyridine-like
NCc1cn(CC(=O)N(Cc2ccsc2)c2ccc(-c3ccccc3)cc2)nn1	ALP-POS-c0c213c9-5	ALP-POS-c0c213c9-5						99.5						False	False	3-aminopyridine-like
CC(C)(C(N)=O)c1ccc(N(Cc2ccsc2)C(=O)Cn2nnc3ccccc32)cc1	ALP-POS-c0c213c9-6	ALP-POS-c0c213c9-6						3.16662505907624	5.49940335576733					False	False	3-aminopyridine-like
NCc1cn(CC(=O)N(CC(=O)N2CCNCC2)c2ccc(-c3ccccc3)cc2)nn1	ALP-POS-c0c213c9-7	ALP-POS-c0c213c9-7			99			99.5						False	False	3-aminopyridine-like
Cn1cnc(CN(C(=O)c2cnnn2-c2ccccc2)c2ccc(OCc3ccccc3)cc2)c1	ALP-POS-c0c213c9-9	ALP-POS-c0c213c9-9			99	-1.6279916	1.8938721							False	False
O=C(CN(C(=O)Cc1cccnc1)c1ccc(-c2ncccn2)cc1)N1CCNCC1	ALP-POS-c0c213c9-10	ALP-POS-c0c213c9-10		0				99.5						False	False	3-aminopyridine-like
NCc1cn(CC(=O)N(Cc2ccsc2)c2ccc(-n3cnnc3)cc2)nn1	ALP-POS-c0c213c9-11	ALP-POS-c0c213c9-11			99			99.5						False	False	3-aminopyridine-like
NCc1cn(CC(=O)N(Cc2ccsc2)c2ccc(N3CCOCC3)cc2)nn1	ALP-POS-c0c213c9-12	ALP-POS-c0c213c9-12				-4.1615655	-1.293421555							False	False	3-aminopyridine-like
O=C(Cn1nnc2ccccc21)N(CC1CCOC1)c1ccc(C2CCNCC2)cc1	ALP-POS-c0c213c9-13	ALP-POS-c0c213c9-13						99.5						False	False	3-aminopyridine-like
Cn1ccc(CN(C(=O)Cc2cccnc2)c2ccc(-c3ccccn3)cc2)n1	ALP-POS-c0c213c9-14	ALP-POS-c0c213c9-14			99	6.6152355	16.09721							False	False	3-aminopyridine-like	x11164
O=C(Cn1nnc2ccccc21)N(Cc1ccccn1)c1cnc(-c2ccccc2)nc1	ALP-POS-c0c213c9-15	ALP-POS-c0c213c9-15			99			99.5						False	False	3-aminopyridine-like
O=C(Cn1nnc2ccccc21)N(Cc1ccccn1)c1ccc(-n2cnnc2)cc1	ALP-POS-c0c213c9-18	ALP-POS-c0c213c9-18			99			99.5						False	False	3-aminopyridine-like
O=C(CN(C(=O)Cn1ccnn1)c1ccc(-c2ccccn2)cc1)N1CCNCC1	ALP-POS-c0c213c9-20	ALP-POS-c0c213c9-20						99.5						False	False	3-aminopyridine-like
COc1cc(OC)cc(Oc2cccc(CNC(=O)Cn3nnc4ccccc43)c2)c1	MAT-POS-c79fcd02-1	MAT-POS-c79fcd02-1		0		-3.392211	0.116292							False	False
O=C(NCCc1ccc2c(c1)CCO2)NCc1cccc(N2C(=O)NC3(CCCC3)C2=O)c1	IAN-BAS-9ef79f6c-1	IAN-BAS-9ef79f6c-1		-30.5127680006382		-28.991495	-12.01559			0.95	0.97			False	False
Cc1ncc2c(n1)CCC(NC(=O)NCc1cccc(N3C(=O)NC4(CCCC4)C3=O)c1)C2	ERI-BAS-50567787-1	ERI-BAS-50567787-1		0		-7.8128275	-6.6459495			0.99	0.97			False	False
Cc1nc[nH]c1CN1CCN(Cc2cccc(Cl)c2)C1=O	ALP-POS-91609ae9-1	ALP-POS-91609ae9-1		0		-0.2669813	2.3910315							False	False
Cc1nc(N)sc1CN1CCN(Cc2cccc(Cl)c2)C1=O	ALP-POS-91609ae9-2	ALP-POS-91609ae9-2		0		5.3750275	35.63832							False	False
O=C1N(Cc2cccc(Cl)c2)CCN1c1nccc2[nH]ncc12	ALP-POS-91609ae9-3	ALP-POS-91609ae9-3		88.8175554313043	2.90761712754533	72.08417	84.14674	4.55767419091193	5.34125672394426	0.92	0.93	99		False	False
O=C(NCc1cccc(C(=O)N2CCOCC2)c1)c1cnc2c(c1)c(=O)[nH]c(=O)n2Cc1ccccc1	IAN-BAS-647c7407-1	IAN-BAS-647c7407-1		0		2.69397535	-3.763586			0.99	0.9			False	False
COc1ccccc1OCCNC(=O)c1cc(=O)[nH]c2cccc(C)c12	EDJ-MED-6af13d92-1	EDJ-MED-6af13d92-1		89.6519075695822	2.60150346024893	91.81651	96.436315	10.6210178459059	4.97383386143926					False	False	quinolones	x11313
COc1ccccc1OCCNC(=O)c1cc(=O)[nH]c2cccc(F)c12	EDJ-MED-6af13d92-2	EDJ-MED-6af13d92-2			1.82765031034897	8.7385185	12.47232							False	False	quinolones	x11276
COc1ccccc1OCCNC(=O)c1cc(=O)[nH]c2cccc(OC)c12	EDJ-MED-6af13d92-3	EDJ-MED-6af13d92-3			2.07678774327655	84.427415	90.90139	2.02891778482379	5.69273555095619					False	False	quinolones	x11294
O=C(Cc1ccc2[nH]c(=O)[nH]c2c1)NC1(CNC(=O)c2cnc[nH]2)CC1	BEN-BAS-baaab58b-1	BEN-BAS-baaab58b-1		76.5978098065211	27.2976236413935	6.853397	3.0230795			1	1			False	False	3-aminopyridine-like
N#Cc1cccc(CN2CCN(C(=O)CCl)CC2)c1	MAT-POS-ee51dedd-1	MAT-POS-ee51dedd-1	64.3036339317386		12.2462267635219	53.37036	85.20008	19.6916117921927	4.7057187346589	1.01	0.99			False	True	piperazine-chloroacetamide
O=C(CCl)N1CCN(S(=O)(=O)c2ccsc2)CC1	MAT-POS-ee51dedd-2	MAT-POS-ee51dedd-2	96.3562387315272		0.484414563768121	78.55136	73.74619	1.63084331612158	5.78758776195943	1	1	99		False	True	piperazine-chloroacetamide
O=C(CCl)N1CCCc2cc(NCc3ccc(F)cc3Cl)ccc21	MAT-POS-ee51dedd-3	MAT-POS-ee51dedd-3	47.9307129845693			25.303	52.54101	19.2632619727773	4.71527016908974	0.81	0.39	51.7572633566913		False	True
O=C1Nc2c(Br)cccc2C1=O	LOR-NEU-c8f11034-1	LOR-NEU-c8f11034-1		67.3935269606706	43.1136810773039	-4.8865055	-4.451432			0.99	0.81			False	False	Isatins
O=C1C(=O)N(Cc2ccc(Br)cc2)c2c(Br)cccc21	LOR-NEU-c8f11034-2	LOR-NEU-c8f11034-2		100	0.484744662916386	1.50192	-1.150091			0.99	0.97			False	False	Isatins
O=C1Nc2ccc(Br)cc2C1=O	LOR-NEU-c8f11034-3	LOR-NEU-c8f11034-3		66.1315201085025	30.2826960039592	-2.115973	-1.049148			1	0.99			False	False	Isatins
O=C1Nc2cc(Br)ccc2C1=O	LOR-NEU-c8f11034-4	LOR-NEU-c8f11034-4		23.767439463626		-5.855381	-4.6235315			1	1.01			False	False	Isatins
O=C1C(=O)N(Cc2ccc(Br)cc2)c2ccccc21	LOR-NEU-c8f11034-5	LOR-NEU-c8f11034-5		100	0.747439385846677	-3.2663115	0.43852394	198		1.01	0.9			False	False	Isatins
NS(=O)(=O)c1ccc2c(c1)C(=O)C(=O)N2	LOR-NEU-c8f11034-6	LOR-NEU-c8f11034-6		37.0688178484373		-2.597981	-3.208671			1.01	1			False	False	Isatins
Cc1cc(Br)cc2c1N(CCBr)C(=O)C2=O	LOR-NEU-c8f11034-7	LOR-NEU-c8f11034-7		95.5944637981376	16.7129521180138	-3.9370715	-4.2164485			1	1			False	False	Isatins
CC1(C)CCCN1S(=O)(=O)c1ccc2c(c1)C(=O)C(=O)N2	LOR-NEU-c8f11034-8	LOR-NEU-c8f11034-8		0		-5.9056075	-10.7132245			0.94	0.89			False	False	Isatins
O=C1C(=O)N(Cc2ccccc2)c2cc(Br)ccc21	LOR-NEU-c8f11034-9	LOR-NEU-c8f11034-9		0		0.85222195	-0.16382595			0.99	0.59			False	False	Isatins
CC(NC(=O)c1ccc2cn[nH]c2c1)C(=O)Nc1ccc(-n2cnc3ccccc32)cc1	BEN-BAS-0534ec5c-1	BEN-BAS-0534ec5c-1		12.831431518571		12.95035	3.734322			0.7	0.51			False	False	Ugi
O=C(O)C12CC(CNCc3ccc4c(c3)OCC4)(C1)OC2c1ccccc1	BEN-BAS-f6e16b09-1	BEN-BAS-f6e16b09-1			99	-3.1195384	-4.269039							False	False
Cc1ccncc1NC(=O)Cc1ccccc1N	ANN-UNI-98d2bf15-1	ANN-UNI-98d2bf15-1						99.5						False	False	3-aminopyridine-like
Cc1ccncc1NC(=O)Cc1cccc(C(N)=O)c1	ANN-UNI-98d2bf15-2	ANN-UNI-98d2bf15-2		0.535		2.6551055	-5.830779			1.01	1.01			False	False	3-aminopyridine-like
NC(=O)c1ccncc1NC(=O)Cc1cccc(Cl)c1	ANN-UNI-98d2bf15-3	ANN-UNI-98d2bf15-3						99.5						False	False	3-aminopyridine-like
Cc1ccncc1NC(=O)Cc1cccc(OC(F)(F)F)c1	ANN-UNI-98d2bf15-5	ANN-UNI-98d2bf15-5		12.575		-3.16489795	-22.530474			0.98	0.98			False	False	3-aminopyridine-like
Cc1cc(CC(=O)Nc2cnccc2C)[nH]n1	EDJ-MED-c9f55a56-1	EDJ-MED-c9f55a56-1		4.87090103356108		-4.283793	0.40377305			1	1			False	False	3-aminopyridine-like
Cc1ccncc1NC(=O)C[C@H](c1ccccc1)N1CCC(O)CC1	ALP-POS-90c18d1d-1	ALP-POS-90c18d1d-1			67.472545718095	6.4951575	34.48807							False	False
O=S(=O)(CCc1ccccc1)Nc1cccnc1	NAU-LAT-445f63e5-1	NAU-LAT-445f63e5-1		17.215		-0.8028107	-32.51066			0.98	0.99			False	False
O=S(=O)(Cc1ccc(F)cc1)Nc1cccnc1	NAU-LAT-445f63e5-2	NAU-LAT-445f63e5-2		-5.13236802412589		6.6654145	-13.82874			1	1			False	False
O=S(=O)(Cc1noc(C2CC2)n1)Nc1cccnc1	NAU-LAT-445f63e5-3	NAU-LAT-445f63e5-3		9.43107667660778		-2.4751085	-1.330481665							False	False
O=S(=O)(Cc1ccccc1)Nc1cnccc1N1CCCC1	NAU-LAT-445f63e5-5	NAU-LAT-445f63e5-5		0		1.483032	1.3766287			0.99	0.98			False	False
O=C(Nc1cccnc1)NC1(Cc2ccccc2)CCOCC1	NAU-LAT-445f63e5-6	NAU-LAT-445f63e5-6		14.603845256809		6.3976715	-1.3246276			0.98	0.99			False	False	3-aminopyridine-like	x10800
O=S(=O)(NC1(Cc2ccccc2)CCOCC1)c1cccnc1	NAU-LAT-445f63e5-7	NAU-LAT-445f63e5-7		11.6472339192999		-34.755039	3.0626145			1	1			False	False
COCC(NC(=O)CC1C(=O)Nc2ccc(F)cc21)c1cccc(Br)c1	BAR-COM-0f94fc3d-3	BAR-COM-0f94fc3d-3		-20.9367368350643		6.369484	21.59331			1	0.97			False	False		x10862
Cc1ccn(CC(=O)NCc2nccn2CCc2ccccc2)c(=O)c1	BAR-COM-0f94fc3d-4	BAR-COM-0f94fc3d-4		0		-14.0917925	-2.516063			1	1			False	False
CCC(C)CC(=O)N1CCCC(NC(=O)Cn2c(C)cc(C)nc2=O)CC1	BAR-COM-0f94fc3d-5	BAR-COM-0f94fc3d-5		-29.5686692304415		-4.950913	-19.371505			0.98	1			False	False
Cc1ccnn1CC(=O)NCC(NC(=O)C(C)C#N)c1ccccc1	BAR-COM-0f94fc3d-7	BAR-COM-0f94fc3d-7		-26.0568741476894		-13.246277	-6.862701			0.99	1			False	False
Cc1ccc(O)cc1NC(=O)C(C)(C)c1cccc(F)c1	BAR-COM-0f94fc3d-13	BAR-COM-0f94fc3d-13		-0.630615070013015		1.1226455	-10.9822			1	0.92			False	False	3-aminopyridine-like
Cc1ccncc1NC(=O)Cn1ccc2ccc(F)cc21	BAR-COM-0f94fc3d-18	BAR-COM-0f94fc3d-18		41.685		31.472565	7.8169085			1	1			False	False	3-aminopyridine-like	x10733
Cc1cnn(-c2ccncc2NC(=O)Cn2cc(C)c3ccccc32)c1	BAR-COM-0f94fc3d-20	BAR-COM-0f94fc3d-20		0		-8.60667	-0.417342			0.59	0.1			False	False	3-aminopyridine-like
COc1ccncc1NC(=O)C(O)c1cccc(Br)c1	BAR-COM-0f94fc3d-23	BAR-COM-0f94fc3d-23		12.1202862849196		-3.6262855	-3.696745			1	0.99			False	False	3-aminopyridine-like	x10834
Cc1ccncc1NC(=O)C1(c2cccc(Cl)c2)CC(=O)C1	BAR-COM-0f94fc3d-25	BAR-COM-0f94fc3d-25		27.025		9.683061	22.602535			0.99	0.97			False	False	3-aminopyridine-like	x10787
Cc1ccncc1NC(=O)Cc1cc(Cl)c2c(c1)OCCO2	BAR-COM-0f94fc3d-28	BAR-COM-0f94fc3d-28		10.935		9.8295725	22.16267			1	1			False	False	3-aminopyridine-like
Cc1ccnc(C)c1NC(=O)NCc1cccc(N2CCOCC2)c1	BAR-COM-0f94fc3d-33	BAR-COM-0f94fc3d-33		0		2.70145015	-9.74299			1	1			False	False
CCC(O)(C(=O)Nc1cnccc1C)c1cccc(Cl)c1	BAR-COM-0f94fc3d-38	BAR-COM-0f94fc3d-38		7.88645824153136		11.574052	14.95138			0.99	1			False	False	3-aminopyridine-like	x10888
O=C(Cc1cc(Cl)c2c(c1)OCCO2)Nc1cnccc1-c1ccccc1	BAR-COM-0f94fc3d-40	BAR-COM-0f94fc3d-40		0		-45.13978	-10.369001			0.88	0.94			False	False	3-aminopyridine-like
Cc1ccncc1NC(=O)Cn1ccc2ccc(Cl)cc21	BAR-COM-0f94fc3d-41	BAR-COM-0f94fc3d-41		77.42	19.9681830040416	30.592015	27.01315			0.99	0.98			False	False	3-aminopyridine-like	x10679
COc1ccc2c(c1)C(C(=O)Nc1cnccc1-n1cccn1)CCC2	BAR-COM-0f94fc3d-43	BAR-COM-0f94fc3d-43		0		-15.205565	7.303486			0.99	0.95			False	False	3-aminopyridine-like
COc1ccncc1NC(=O)C(C)(C)c1cc(F)cc(C#N)c1	BAR-COM-0f94fc3d-45	BAR-COM-0f94fc3d-45		40.6293562875783		19.958665	30.776455			0.99	1			False	False	3-aminopyridine-like
Cc1ccnc(C)c1NC(=O)C(C)c1ccc(F)c(F)c1	BAR-COM-0f94fc3d-46	BAR-COM-0f94fc3d-46		0		-0.4111225	-2.873356			1	1			False	False	3-aminopyridine-like
Cc1ccncc1NC(=O)CN1C(=O)COc2ccc(Cl)cc21	BAR-COM-0f94fc3d-48	BAR-COM-0f94fc3d-48		67.195	38.9272880340427	32.761255	49.274905	59.9331319543654	4.22233302657587	0.99	0.99	99		False	False	Ugi	x10638
CSc1ccncc1NC(=O)Cc1ccc2c(c1)CCCC2	BAR-COM-0f94fc3d-49	BAR-COM-0f94fc3d-49		0		-1.158619	11.601515			0.99	0.67			False	False	3-aminopyridine-like
COc1ccc2c(c1)C(C(=O)Nc1cncnc1C)CCC2	BAR-COM-0f94fc3d-50	BAR-COM-0f94fc3d-50		2.77714534492153		6.970736	-24.073465			1	1			False	False	3-aminopyridine-like
CCn1c(=O)n(CC(=O)Nc2c(C)ccnc2C)c2ccccc21	BAR-COM-0f94fc3d-51	BAR-COM-0f94fc3d-51		0		-1.636147	-2.8605495			1	1			False	False	3-aminopyridine-like
CC(NC(=O)Nc1cccc(N2CCCCC2=O)c1)c1ccn[nH]1	BAR-COM-0f94fc3d-53	BAR-COM-0f94fc3d-53		0		-8.950515	-2.760764			1	1			False	False
Cc1c(C(=O)NC(CC(=O)O)c2cccc(Cl)c2)cnc2ccccc12	BAR-COM-0f94fc3d-55	BAR-COM-0f94fc3d-55		8.51665225771317		-12.987925	6.1158345			1	1			False	False
COc1ccc(Br)cc1C(N)C(=O)Nc1cnccc1C	BAR-COM-0f94fc3d-58	BAR-COM-0f94fc3d-58		3.53841646692035		15.31307	2.2922635			0.94	0.97			False	False	3-aminopyridine-like	x10856
CC(=O)Nc1ccncc1NC(=O)C1Cc2ccc(F)cc21	BAR-COM-0f94fc3d-59	BAR-COM-0f94fc3d-59		0		-2.435342	-1.014832			1	1			False	False	3-aminopyridine-like	x10645
Cc1oncc1C(=O)Nc1ccc(S(F)(F)(F)(F)F)cc1	JOH-UNI-9b01dc72-1	JOH-UNI-9b01dc72-1		0										False	False
CO[C@H](C)C(=O)N(C)c1cnccc1C	ERI-UCB-5b47150d-2	ERI-UCB-5b47150d-2		18.02		3.07519834	4.9900915			1.01	0.99			False	False
CC(C(=O)Nc1cnccc1C)=C1CC1	ERI-UCB-5b47150d-4	ERI-UCB-5b47150d-4		0		2.1124235	-8.02258			1	1			False	False	3-aminopyridine-like
Cc1ccncc1N(C)C(=O)[C@@H]1C[C@H]1CF	ERI-UCB-5b47150d-5	ERI-UCB-5b47150d-5		4.57		-7.383762	1.67086995			1.01	1.01			False	False
Cc1ccncc1NC(=O)[C@@H]1C[C@H]1CF	ERI-UCB-5b47150d-6	ERI-UCB-5b47150d-6		3.35419548562795		4.102835	3.5664645			1	1			False	False		x11339
CO[C@H](C)C(=O)Nc1cnccc1C	MAT-POS-590ac91e-1	MAT-POS-590ac91e-1		6.56428182717276		4.945902	8.9727605			1.01	1			False	False
CO[C@@H](C)C(=O)Nc1cnccc1C	MAT-POS-590ac91e-2	MAT-POS-590ac91e-2		6.67193314720115		1.229819	0.254632			1	1.01			False	False
Cc1ccncc1NC(=O)[C@@]12COC[C@@H]1C2	MAT-POS-590ac91e-3	MAT-POS-590ac91e-3		0		-0.4410225	-2.19780215			1	1			False	False
Cc1ccncc1NC(=O)C12CC(CO1)C2	MAT-POS-590ac91e-4	MAT-POS-590ac91e-4		0		-0.804178	12.24261745			1	1			False	False
Cc1ccncc1NC(=O)C(C)CC1CC1	MAT-POS-590ac91e-5	MAT-POS-590ac91e-5		0		-2.3653105	2.12211095			1	1			False	False		x10473
Cc1ccncc1NC(=O)CC(O)C1CC1	MAT-POS-590ac91e-7	MAT-POS-590ac91e-7		2.71930924536682		-48.0333713	1.3923502			1	1.01			False	False
CCO[C@@H]1C[C@H]1C(=O)Nc1cnccc1C	MAT-POS-590ac91e-8	MAT-POS-590ac91e-8		0		-4.125057	-3.4532665			1	1			False	False
COC1(CC(=O)Nc2cnccc2C)CC1	MAT-POS-590ac91e-9	MAT-POS-590ac91e-9		0		-5.470909	13.8431555			1.01	1			False	False	3-aminopyridine-like
Cc1ccncc1NC(=O)CCOC1CC1	MAT-POS-590ac91e-10	MAT-POS-590ac91e-10		0		8.257059	22.007765			1	1			False	False
Cc1ccncc1NC(=O)CC(C)C(C)C	MAT-POS-590ac91e-11	MAT-POS-590ac91e-11		6.99418805808899		-5.577855	29.180818	99.03		1	1	99		False	False		x10474
Cc1ccncc1NC(=O)[C@@H]1CNC(=O)O1	MAT-POS-590ac91e-12	MAT-POS-590ac91e-12		8.855		1.3484824	1.3631175			1	1			False	False
CC(=O)N[C@@H](C)C(=O)Nc1cnccc1C	MAT-POS-590ac91e-13	MAT-POS-590ac91e-13		-0.127232951266215		-12.30213	-7.9148855			1	1			False	False	Ugi
Cc1ccncc1NC(=O)[C@H](C)OC(F)F	MAT-POS-590ac91e-16	MAT-POS-590ac91e-16						99.5						False	False		x11560
Cc1ccncc1NC(=O)CCc1ccn[nH]1	MAT-POS-590ac91e-17	MAT-POS-590ac91e-17		-1.7618891860822	99	18.939355	-26.3187575			1	1			False	False
Cc1ccncc1NC(=O)C1CC(C2CC2)C1	MAT-POS-590ac91e-18	MAT-POS-590ac91e-18		45.2875347336265		17.61691	35.208985			1	1			False	False		x10559
Cc1ccncc1NC(=O)[C@@H]1[C@H]2CCCC[C@H]21	MAT-POS-590ac91e-19	MAT-POS-590ac91e-19		0		3.0183885	-3.51288			1	1			False	False		x10626
Cc1ccnc(C)c1NC(=O)C1CC2CC2C1	MAT-POS-590ac91e-20	MAT-POS-590ac91e-20		0		10.2293075	15.574088			1	1			False	False
Cc1ccncc1NC(=O)C1CCC2(CC2)C1	MAT-POS-590ac91e-21	MAT-POS-590ac91e-21		18.8253366101928		4.527841	5.745891			1	1			False	False		x10476
Cc1ccncc1NC(=O)C1CCC12CCC2	MAT-POS-590ac91e-22	MAT-POS-590ac91e-22		4.1366251583336		-3.566716	3.788563			1	1			False	False		x10555
Cc1ccncc1NC(=O)CC1CC2CC2C1	MAT-POS-590ac91e-23	MAT-POS-590ac91e-23		0		11.5126585	12.287035			1	1			False	False	3-aminopyridine-like	x10575
Cc1ccncc1NC(=O)CC1CC2(CC2)C1	MAT-POS-590ac91e-24	MAT-POS-590ac91e-24		2.50792320615296		-10.3198815	14.486355			1	1			False	False	3-aminopyridine-like	x10801
Cc1ccncc1NC(=O)CC12CCCC1C2	MAT-POS-590ac91e-25	MAT-POS-590ac91e-25		0		1.03751445	23.568185			0.98	0.99			False	False		x10478
Cc1ccncc1NC(=O)C1(C#N)CCOC1	MAT-POS-590ac91e-27	MAT-POS-590ac91e-27		4.01		-7.7216341	-6.212094			1	1			False	False		x10610
Cc1ccncc1NC(=O)C1C2CCOCC21	MAT-POS-590ac91e-28	MAT-POS-590ac91e-28		0		-18.9310797	-10.787847			1	1			False	False
Cc1ccncc1NC(=O)C12CCC(CO1)C2	MAT-POS-590ac91e-29	MAT-POS-590ac91e-29		0		-5.8389695	9.6591175			1.01	1			False	False
O=C(NCC1COc2ccccc2O1)c1cc(=O)[nH]c2ccc(F)cc12	MAT-POS-590ac91e-30	MAT-POS-590ac91e-30		16.3822510949419		3.8361645	18.624712			1	0.79			False	False	quinolones
O=C(NCC1COc2ccccc2O1)c1cc(=O)[nH]c2cc(F)ccc12	MAT-POS-590ac91e-31	MAT-POS-590ac91e-31		3.980775171		-0.371548	-2.499051			0.98	0.62			False	False	quinolones
COc1ccccc1OCCNC(=O)c1cc(=O)[nH]c2cc(F)ccc12	MAT-POS-590ac91e-32	MAT-POS-590ac91e-32		9.6412694085		-6.6025105	51.684445	99.5		0.88	0.66	99		False	False	quinolones	x10355
CN(CC1COc2ccccc2O1)C(=O)c1cc(=O)[nH]c2ccc(F)cc12	MAT-POS-590ac91e-33	MAT-POS-590ac91e-33		0		-4.2139475	1.6693175			0.99	0.99			False	False	quinolones
CN(CC1COc2ccccc2O1)C(=O)c1cc(=O)[nH]c2cc(F)ccc12	MAT-POS-590ac91e-34	MAT-POS-590ac91e-34		0		-3.6667175	15.339091			0.98	0.99			False	False	quinolones
COc1cccc2c1OCC(NC(=O)c1cc(=O)[nH]c3ccc(F)cc13)C2	MAT-POS-590ac91e-35	MAT-POS-590ac91e-35		11.0317585357873		2.2472535	18.97004			0.96	0.81			False	False	quinolones
COc1cccc2c1OCC(NC(=O)c1cc(=O)[nH]c3cc(F)ccc13)C2	MAT-POS-590ac91e-36	MAT-POS-590ac91e-36		0		-1.011125	-0.1748125			0.9	0.86			False	False	quinolones
COc1ccccc1OCCN(C)C(=O)c1cc(=O)[nH]c2cc(F)ccc12	MAT-POS-590ac91e-37	MAT-POS-590ac91e-37		0		-3.4711275	7.5661845			1.01	1			False	False	quinolones
COc1ccccc1OC(C)CNC(=O)c1cc(=O)[nH]c2cc(F)ccc12	MAT-POS-590ac91e-38	MAT-POS-590ac91e-38		5.6477838765		19.96151	59.04525	99.5		1	0.99	99		False	False	quinolones
COc1ccccc1OC(C)CNC(=O)c1cc(=O)[nH]c2ccc(F)cc12	MAT-POS-590ac91e-39	MAT-POS-590ac91e-39		0		19.848885	46.10182			1	0.99			False	False	quinolones	x10525
COc1ccccc1OCC(C)NC(=O)c1cc(=O)[nH]c2cc(F)ccc12	MAT-POS-590ac91e-40	MAT-POS-590ac91e-40		22.00889579		46.902095	78.43533	32.9741466986078	4.48182643426169	1	0.99	99		False	False	quinolones
COc1ccccc1OCC(C)NC(=O)c1cc(=O)[nH]c2ccc(F)cc12	MAT-POS-590ac91e-41	MAT-POS-590ac91e-41		40.0661570777935	27.4743061057264	41.97836	59.26865	16.4413907069583	4.78406145012849	1	0.88	99		False	False	quinolones
COc1ccccc1OCCNC(=O)c1cc(=O)[nH]c2ccc(Cl)cc12	MAT-POS-590ac91e-42	MAT-POS-590ac91e-42		23.0121314279421		-2.30975415	34.068405			0.93	0.66			False	False	quinolones
COc1ccccc1OCCN(C)C(=O)c1cc(=O)[nH]c2ccc(Cl)cc12	MAT-POS-590ac91e-43	MAT-POS-590ac91e-43		0		0.45278385	4.426199			1	0.99			False	False	quinolones
COc1ccccc1OC1CCCN(C(=O)c2c(C)c(=O)[nH]c3ccccc23)C1	MAT-POS-590ac91e-44	MAT-POS-590ac91e-44		0		-2.5414855	-1.1298768							False	False	quinolones
CCOc1ccccc1OC1CCN(C(=O)c2c(C)c(=O)[nH]c3ccccc23)C1	MAT-POS-590ac91e-45	MAT-POS-590ac91e-45		0		0.3422081	4.5681835							False	False	quinolones
CC1(C)Cc2cccc(OCCNC(=O)c3cc(=O)[nH]c4cc(F)ccc34)c2O1	MAT-POS-590ac91e-46	MAT-POS-590ac91e-46		13.7520591965		36.672805	69.856065	99.5		0.97	0.97	99		False	False	quinolones
CC1(C)Cc2cccc(OCCNC(=O)c3cc(=O)[nH]c4ccc(F)cc34)c2O1	MAT-POS-590ac91e-47	MAT-POS-590ac91e-47		41.9600531721745		13.8529715	23.66992			0.98	0.84			False	False	quinolones
CCOc1ccccc1OC1CCN(C(=O)c2cc(=O)[nH]c3ccc(F)cc23)C1	MAT-POS-590ac91e-48	MAT-POS-590ac91e-48		0		6.7612045	18.24356			1	0.99			False	False	quinolones
CCOc1ccccc1OC1CCN(C(=O)c2cc(=O)[nH]c3cc(F)ccc23)C1	MAT-POS-590ac91e-49	MAT-POS-590ac91e-49		0		13.37519	21.397355			1	0.99			False	False	quinolones
CCCN(CC1COc2ccccc2O1)C(=O)c1cc(=O)[nH]c2cc(F)ccc12	MAT-POS-590ac91e-50	MAT-POS-590ac91e-50		0		5.209794	8.3322585			0.98	0.98			False	False	quinolones
CCN(CC1COc2ccccc2O1)C(=O)c1cc(=O)[nH]c2ccc(Cl)cc12	MAT-POS-590ac91e-51	MAT-POS-590ac91e-51		0		8.722341	2.6866695			0.95	0.89			False	False	quinolones
CCN(CC1COc2ccccc2O1)C(=O)c1cc(=O)[nH]c2ccc([N+](=O)[O-])cc12	MAT-POS-590ac91e-52	MAT-POS-590ac91e-52		0		2.8673945	-7.3545325			1	1			False	False	quinolones
CC1(C)Cc2cccc(OCCNC(=O)c3cc(=O)[nH]c4ccc(Cl)cc34)c2O1	MAT-POS-590ac91e-53	MAT-POS-590ac91e-53		18.6931641434454		5.99313965	28.76671			0.97	0.91			False	False	quinolones
COc1ccccc1OC1CCCN(C(=O)c2cc(=O)[nH]c3ccc(Cl)cc23)C1	MAT-POS-590ac91e-54	MAT-POS-590ac91e-54		0		-0.616675	5.27447			0.99	0.93			False	False	quinolones
CCCN(CC1COc2ccccc2O1)C(=O)c1cc(=O)[nH]c2ccc(Cl)cc12	MAT-POS-590ac91e-55	MAT-POS-590ac91e-55		0		-8.211223	-15.63857			0.98	0.89			False	False	quinolones
O=C(c1cc(=O)[nH]c2ccc(F)cc12)N1CCN(S(=O)(=O)c2ccccc2)CC1	MAT-POS-590ac91e-56	MAT-POS-590ac91e-56		16.2350807789757		3.8431085	11.888695			0.98	0.98			False	False	quinolones
O=C(c1cc(=O)[nH]c2cc(F)ccc12)N1CCN(S(=O)(=O)c2ccccc2)CC1	MAT-POS-590ac91e-57	MAT-POS-590ac91e-57		0		12.624265	30.656515			0.98	0.99			False	False	quinolones
O=C(c1cc(=O)[nH]c2ccc(Cl)cc12)N1CCN(S(=O)(=O)c2ccccc2)CC1	MAT-POS-590ac91e-58	MAT-POS-590ac91e-58		22.7925208950981		10.63626	23.92497			0.94	0.93			False	False	quinolones
N#Cc1ccc(S(=O)(=O)N2CCN(C(=O)c3cc(=O)[nH]c4ccc(F)cc34)CC2)cc1	MAT-POS-590ac91e-59	MAT-POS-590ac91e-59		33.6731868115699		2.6667035	10.3927565			0.98	0.98			False	False	quinolones
N#Cc1ccc(S(=O)(=O)N2CCN(C(=O)c3cc(=O)[nH]c4cc(F)ccc34)CC2)cc1	MAT-POS-590ac91e-60	MAT-POS-590ac91e-60		0.229587167		6.902092	39.941665			0.94	0.94			False	False	quinolones
N#Cc1ccccc1S(=O)(=O)N1CCN(C(=O)c2cc(=O)[nH]c3cc(F)ccc23)CC1	MAT-POS-590ac91e-61	MAT-POS-590ac91e-61		0		1.09790785	52.3954985			0.94	0.95	99		False	False	quinolones
N#Cc1ccccc1S(=O)(=O)N1CCN(C(=O)c2cc(=O)[nH]c3ccc(F)cc23)CC1	MAT-POS-590ac91e-62	MAT-POS-590ac91e-62		29.9043284176174		14.651595	29.870035			0.99	0.92			False	False	quinolones
Cc1ccc(S(=O)(=O)N2CCN(C(=O)c3cc(=O)[nH]c4cc(F)ccc34)CC2)c(C)c1	MAT-POS-590ac91e-63	MAT-POS-590ac91e-63		11.4106194965		21.777405	48.12226	99.5		1	0.92	99		False	False	quinolones
Cc1ccc(S(=O)(=O)N2CCN(C(=O)c3cc(=O)[nH]c4ccc(F)cc34)CC2)c(C)c1	MAT-POS-590ac91e-64	MAT-POS-590ac91e-64		11.7058307784727		6.2361975	20.615			0.98	0.84			False	False	quinolones
COc1ccc(S(=O)(=O)N2CCN(C(=O)c3cc(=O)[nH]c4cc(F)ccc34)CC2)cc1	MAT-POS-590ac91e-65	MAT-POS-590ac91e-65		0		5.9849375	-3.2670605			0.87	0.9			False	False	quinolones
Cc1ccc(S(=O)(=O)N2CCN(C(=O)c3cc(=O)[nH]c4ccc(Cl)cc34)CC2)cc1	MAT-POS-590ac91e-66	MAT-POS-590ac91e-66		11.4711991918474		-0.8694565	-0.53303525			0.97	0.88			False	False	quinolones
O=C(c1cc(=O)[nH]c2ccc(F)cc12)N1CCN(S(=O)(=O)c2ccc(Cl)cc2)CC1	MAT-POS-590ac91e-67	MAT-POS-590ac91e-67		50.0080860765435		-1.8403035	11.35709			0.98	0.81			False	False	quinolones
O=C(c1cc(=O)[nH]c2ccc(F)cc12)N1CCN(S(=O)(=O)c2ccccc2Cl)CC1	MAT-POS-590ac91e-68	MAT-POS-590ac91e-68		39.8464666777444		19.469715	35.123015			0.98	0.93			False	False	quinolones
O=C(c1cc(=O)[nH]c2ccc(F)cc12)N1CCN(S(=O)(=O)c2cccc(Cl)c2)CC1	MAT-POS-590ac91e-69	MAT-POS-590ac91e-69		52.810236757388	99	1.394463485	25.74188			0.98	0.87			False	False	quinolones
O=C(c1cc(=O)[nH]c2ccc(Cl)cc12)N1CCN(S(=O)(=O)c2ccccc2F)CC1	MAT-POS-590ac91e-70	MAT-POS-590ac91e-70		17.0845036766078		-7.4834365	4.4204675			0.94	0.91			False	False	quinolones
Cc1noc(C)c1CS(=O)(=O)Cc1cccc(Cl)c1	JAG-UCB-a3ef7265-1	JAG-UCB-a3ef7265-1		0		1.06770805	-0.0148933			0.99	1			False	False
Cn1cnnc1NC(=O)Cc1cccc(Cl)c1F	JAG-UCB-a3ef7265-2	JAG-UCB-a3ef7265-2		-13.0861759894203		5.09652735	-1.132041			0.98	0.99			False	False	3-aminopyridine-like
O=C(Nc1cnccc1CO)[C@@H]1COc2ccc(Cl)cc21	JAG-UCB-a3ef7265-3	JAG-UCB-a3ef7265-3		58.622264305	18.387963478411	46.10042	73.050635	42.3575881065483	4.37306877712543	1.01	1	99		False	False	3-aminopyridine-like
Cc1nnc(NC(=O)Cc2cccc(Cl)c2F)n1C	JAG-UCB-a3ef7265-4	JAG-UCB-a3ef7265-4		0		-12.7044395	-10.7713325			1.01	1			False	False	3-aminopyridine-like
Cc1cc(C)cc(CS(=O)(=O)N[C@@]23COC[C@@H]2C3)c1	JAG-UCB-a3ef7265-6	JAG-UCB-a3ef7265-6		0		6.032293	-9.3826935			1	1			False	False
COc1c(NC(=O)Cc2cccc(Cl)c2Cl)c(C)nn1C	JAG-UCB-a3ef7265-8	JAG-UCB-a3ef7265-8		0		2.7770125	2.1942745			1	1.01			False	False	3-aminopyridine-like
Cc1noc(C)c1NC(=O)Cc1cccc(Cl)c1Cl	JAG-UCB-a3ef7265-9	JAG-UCB-a3ef7265-9		0		-2.30378225	-6.85461825			1	1			False	False	3-aminopyridine-like
Cc1nnc(NC(=O)Cc2cccc(Cl)c2F)s1	JAG-UCB-a3ef7265-10	JAG-UCB-a3ef7265-10		0		1.02107925	-14.8216535			0.99	0.68			False	False	3-aminopyridine-like
Cn1nnnc1NC(=O)Cc1csc(C(C)(C)C)n1	JAG-UCB-a3ef7265-11	JAG-UCB-a3ef7265-11		0		1.851882	5.133212			0.99	1			False	False	3-aminopyridine-like
Cc1cc(C)cc(NC(=O)Cn2cncc2C)c1	JAG-UCB-a3ef7265-12	JAG-UCB-a3ef7265-12		0		-2.2051125	2.7217315			1	1			False	False	3-aminopyridine-like
Cc1cc(C)cc(NC(=O)Cc2cnn(C)c2C)c1	JAG-UCB-a3ef7265-13	JAG-UCB-a3ef7265-13		0		-12.146806	-5.2768265			1	1.01			False	False	3-aminopyridine-like
Cc1cccc(NC(=O)Cn2cncc2C)n1	JAG-UCB-a3ef7265-14	JAG-UCB-a3ef7265-14		0		-1.2961575	-3.38227345			1	1.01			False	False	3-aminopyridine-like
Cc1nnc(NC(=O)Cc2cccc(Cl)c2)n1C	JAG-UCB-a3ef7265-15	JAG-UCB-a3ef7265-15		-14.0228895142263		-6.05477	0.8736905			1	1			False	False	3-aminopyridine-like
Cc1ccc(C)c(N(C)C(=O)Cc2cnn(C)c2C)c1	JAG-UCB-a3ef7265-16	JAG-UCB-a3ef7265-16		0		7.7530275	11.4378805			0.97	0.98			False	False	3-aminopyridine-like
Cn1cnnc1NC(=O)Cc1cccc(Cl)c1	JAG-UCB-a3ef7265-17	JAG-UCB-a3ef7265-17		-10.4993221223183		5.989008	-25.9946425			1.01	1			False	False	3-aminopyridine-like
Cc1cc(C)cc(CC(=O)Nc2nncn2C)c1	JAG-UCB-a3ef7265-18	JAG-UCB-a3ef7265-18		0		-0.7908505	-11.527954			1	1			False	False	3-aminopyridine-like	x11346
Cc1nn(C(C)C)c(C)c1CC(=O)Nc1nncn1C1CC1	JAG-UCB-a3ef7265-19	JAG-UCB-a3ef7265-19		5.28686672523929		-5.192722	-6.892272			1	1			False	False	3-aminopyridine-like
O=C(Nc1nncn1C1CC1)C1CCOc2ccc(Cl)cc21	JAG-UCB-a3ef7265-20	JAG-UCB-a3ef7265-20		1.89939146	99	46.69456	54.64775	0.597852975081875	6.22340560524454	1	1			False	False	3-aminopyridine-like	x10324
Cc1noc([C@@H](C)S(=O)(=O)Cc2cccc(C(F)(F)F)c2)n1	JAG-UCB-a3ef7265-21	JAG-UCB-a3ef7265-21		0		-7.049373	-6.936245			1.01	1			False	False
Cc1cc(NC(=O)Cn2cncc2C)cc(C)c1Cl	JAG-UCB-a3ef7265-22	JAG-UCB-a3ef7265-22		25.78		2.903274	4.8820024			1	0.99			False	False	3-aminopyridine-like
CCc1ccncc1NC(=O)Cc1cccc(C(F)(F)F)n1	JAG-UCB-a3ef7265-23	JAG-UCB-a3ef7265-23		0		2.6263345	10.0794305			0.99	1			False	False	3-aminopyridine-like	x10995
Cc1cc2c(cc1C)[C@H](C(=O)Nc1cncnc1-n1cccn1)CO2	JAG-UCB-a3ef7265-24	JAG-UCB-a3ef7265-24		0		-1.1983265	-9.39733			0.82	0.76			False	False	3-aminopyridine-like
Cc1ccncc1N1CCN(c2cccc(Cl)c2)C1=O	JAG-UCB-cedd89ab-1	JAG-UCB-cedd89ab-1			99			81.673116505125	4.08792087216765					False	False	3-aminopyridine-like	x11475
O=C(Cc1cc(Cl)cc(Cl)c1)Nc1nncs1	JAG-UCB-cedd89ab-3	JAG-UCB-cedd89ab-3		0		13.928838	-0.8211735			0.84	0.7			False	False	3-aminopyridine-like
O=C(Cc1cccnc1)N1CCC[C@H]1c1noc(C2CC2)n1	JAG-UCB-cedd89ab-4	JAG-UCB-cedd89ab-4		0		5.8278585	19.91861			1	1			False	False
O=C(Cc1cccnc1)Nc1cccc(OC2CC(=O)N2)c1	RAL-MED-2de63afb-1	RAL-MED-2de63afb-1		26.440201745		39.5682	71.7735	88.3422842953824	4.05383137523776	0.97	0.99			False	False	3-aminopyridine-like	x10371
Cc1cc(NC(=O)Cc2cncnc2)cc(OC2CC(=O)N2)c1	RAL-MED-2de63afb-2	RAL-MED-2de63afb-2		44.951235785		49.30711	72.72272	34.3199073353597	4.46445389342812	1.01	1			False	False	3-aminopyridine-like	x10322
O=C1CC(c2cccc(NC(=O)Cc3cncnc3)c2)CN1	RAL-MED-2de63afb-3	RAL-MED-2de63afb-3		0		3.83430965	10.797005			1	1			False	False	3-aminopyridine-like
O=C1CC(Oc2cccc(C(=O)NCc3cncnc3)c2)N1	RAL-MED-2de63afb-5	RAL-MED-2de63afb-5		28.0563700493143		21.63363	25.11857			1	1			False	False
O=C(Cc1ccccc1)Nc1cccc(OC2CC(=O)N2)c1	RAL-MED-2de63afb-6	RAL-MED-2de63afb-6		0		-2.2828535	-0.807546			1	1			False	False	3-aminopyridine-like
C=CC(=O)Nc1cccc(OC2CC(=O)N2)c1	RAL-MED-2de63afb-9	RAL-MED-2de63afb-9		2.88		5.3924355	2.1948			1	1			True	False
C/C=C/C(=O)Nc1cccc(OC2CC(=O)N2)c1	RAL-MED-2de63afb-10	RAL-MED-2de63afb-10		0		-3.0309625	4.683994			1	1			False	False
CCC(=O)Nc1cccc(OC2CC(=O)N2)c1	RAL-MED-2de63afb-11	RAL-MED-2de63afb-11		0		-4.9901975	-6.233659			1.01	1.01			False	False
CC(=O)NCc1cccc(NC(=O)Cc2cncnc2)c1	RAL-MED-2de63afb-12	RAL-MED-2de63afb-12		0		3.14811725	6.2182875			1.01	1			False	False	3-aminopyridine-like
O=C(Cc1cncnc1)Nc1cc(F)cc(OC2CC(=O)N2)c1	RAL-MED-2de63afb-14	RAL-MED-2de63afb-14		45.74945463		52.84184	87.837815	24.9466748468068	4.60298733348432	0.99	0.99			False	False	3-aminopyridine-like	x10387
Cc1ccncc1CC(=O)Nc1cccc(Cl)c1	EDJ-MED-49816e9b-1	EDJ-MED-49816e9b-1		88.6064239800908	26.3621258020849	42.193095	67.38706	29.8595914518367	4.52491613872173	1	1	99		False	False	3-aminopyridine-like	x11011
Cc1ccnc(C)c1NC(=O)Cc1cccc(Cl)c1	EDJ-MED-49816e9b-2	EDJ-MED-49816e9b-2		8.4970087445		-1.5983266	13.252905			1	1			False	False	3-aminopyridine-like	x10334
Cc1cnn(C)c1NC(=O)Cc1cccc(Cl)c1	EDJ-MED-49816e9b-3	EDJ-MED-49816e9b-3		23.1028502166268		3.1091525	5.0604005			0.99	0.99			False	False	3-aminopyridine-like
Cc1ccncc1N1CCC(c2cccc(Cl)c2)S1(=O)=O	EDJ-MED-49816e9b-4	EDJ-MED-49816e9b-4			68.244765406743			85.0199239771583	4.07047928770476					False	False
Cc1nnn(C)c1NC(=O)Cc1cccc(Cl)c1	EDJ-MED-49816e9b-5	EDJ-MED-49816e9b-5		5.46805451860995		-9.242604	-12.346949			1	1			False	False	3-aminopyridine-like
COc1ccccc1OCCNC(=O)c1cc[nH]c(=O)c1	BEN-DND-7e92b6ca-1	BEN-DND-7e92b6ca-1		12.98		1.92554965	1.7068998			1	1			False	False		x10700
COc1ccccc1OCCN(C)C(=O)c1cc(=O)[nH]c2ccccc12	BEN-DND-7e92b6ca-2	BEN-DND-7e92b6ca-2		0		12.1322165	12.50561			0.99	0.98			False	False	quinolones	x10419
CN(CCNC(=O)c1cc(=O)[nH]c2ccccc12)c1ccccc1	BEN-DND-7e92b6ca-3	BEN-DND-7e92b6ca-3		8.3002382485		-2.3230125	19.200235			0.91	0.77			False	False	quinolones
O=C(NCCNc1ccccc1)c1cc(=O)[nH]c2ccccc12	BEN-DND-7e92b6ca-4	BEN-DND-7e92b6ca-4		35.378119435		32.0318	61.57364	99.5		1	0.98	99		False	False	quinolones	x10403
O=C(NCCOc1ccccc1)c1cc(=O)[nH]c2ccccc12	BEN-DND-7e92b6ca-5	BEN-DND-7e92b6ca-5		3.0478023645		12.70293	54.620135	99.5		1	1	99		False	False	quinolones
O=C(c1cc(=O)[nH]c2ccccc12)N1CCN(S(=O)(=O)c2ccccc2)CC1	BEN-DND-7e92b6ca-7	BEN-DND-7e92b6ca-7		3.0745207935		16.117155	40.74937			0.98	0.97			False	False	quinolones
Cc1cc(C)c(C)c(S(=O)(=O)N2CCN(C(=O)c3cc[nH]c(=O)c3)CC2)c1C	BEN-DND-7e92b6ca-8	BEN-DND-7e92b6ca-8		0		-1.4994765	5.5605595			0.99	0.98			False	False
O=C(c1cc(=O)[nH]c2ccccc12)N1CCN(Cc2ccccc2)CC1	BEN-DND-7e92b6ca-10	BEN-DND-7e92b6ca-10		82.3507748190987	18.7575476054439	74.460875	87.782555	8.76136877730283	5.05742803926664	0.99	1	99		False	False	quinolones
COc1ccc(N2CCN(C(=O)c3cc(=O)[nH]c4ccccc34)CC2)cc1	BEN-DND-7e92b6ca-11	BEN-DND-7e92b6ca-11		51.3603089522242	95.695991931796	61.38267	81.71604	14.6738706575817	4.83345531332081	1	1			False	False	quinolones
COc1cccc(N2CCN(C(=O)c3cc(=O)[nH]c4ccccc34)CC2)c1	BEN-DND-7e92b6ca-12	BEN-DND-7e92b6ca-12		83.250016563202	19.6997683579819	78.508125	90.769485	7.54962952699048	5.12207435940808	0.99	0.95	99		False	False	quinolones
COc1ccccc1N1CCN(C(=O)c2cc(=O)[nH]c3ccccc23)CC1	BEN-DND-7e92b6ca-13	BEN-DND-7e92b6ca-13		14.79107602846		39.02075	62.804895	32.7591022474999	4.484668008447	1	0.99			False	False	quinolones
O=C(c1cc(=O)[nH]c2ccccc12)N1CCN(c2ccc(F)cc2)CC1	BEN-DND-7e92b6ca-14	BEN-DND-7e92b6ca-14		52.2769146008321	52.6819268131519	56.967645	78.525565	16.5026189867518	4.78244712722637	0.99	0.99			False	False	quinolones
O=C(c1cc(=O)[nH]c2ccccc12)N1CCN(c2ccccc2F)CC1	BEN-DND-7e92b6ca-16	BEN-DND-7e92b6ca-16		46.3789581965628		50.689395	75.578355	23.9995998649817	4.61979599903336	0.98	0.99			False	False	quinolones	x11366
CCOC(=O)[C@H]1O[C@@H]1C(=O)N[C@@H](CC(C)C)C(=O)NCCC(C)C	AAR-POS-90191df4-1	AAR-POS-90191df4-1		0		-1.5383465	-5.2137739			1	1			False	False	Ugi
Cc1ccncc1NC(=O)CCc1ccccn1	BEN-DND-93268d01-4	BEN-DND-93268d01-4		11.395		-0.90447	-28.6179639			1	1			False	False
Cc1ccncc1NC(=O)CCc1ccc(F)cc1	BEN-DND-93268d01-5	BEN-DND-93268d01-5		6.50779416482122		1.9486385	5.917838			1	1			False	False
Cc1ccncc1NC(=O)CCc1cccc(F)c1	BEN-DND-93268d01-6	BEN-DND-93268d01-6			99			58.4540931399392	4.23318507276818					False	False		x11427
Cc1ccncc1NC(=O)CCc1ccccc1F	BEN-DND-93268d01-7	BEN-DND-93268d01-7		3.64		-45.83645	4.126884			1	1			False	False		x10598
CC(=O)N1CCN(CC(=O)Nc2cnccc2C)CC1	BEN-DND-93268d01-8	BEN-DND-93268d01-8			99			0.637897638524396	6.19524900559013					False	False	3-aminopyridine-like	x11417
Cc1ccncc1NC(=O)CN1CCOCC1	BEN-DND-93268d01-10	BEN-DND-93268d01-10		5.69542292353812		-2.39462595	-7.758153			1	1			False	False	3-aminopyridine-like
Cc1ccncc1NC(=O)CN1CCCCC1	BEN-DND-93268d01-11	BEN-DND-93268d01-11			99			99.5						False	False	3-aminopyridine-like	x11428
Cc1ccncc1NC(=O)CC(C)(C)c1ccccc1	BEN-DND-93268d01-13	BEN-DND-93268d01-13		11.45414475926		3.577827	12.2196925			1	1			False	False		x10484
Cc1ccncc1NC(=O)C(C)Cc1ccccc1	BEN-DND-93268d01-14	BEN-DND-93268d01-14		0		-54.8602145	-127.91988			1	1			False	False
CC(C(=O)Nc1cnccc1O)c1ccccc1	BEN-DND-93268d01-15	BEN-DND-93268d01-15		0		0.187329425	0.7404675							False	False	3-aminopyridine-like
O=C(CCl)N1CCN(S(=O)(=O)C2=CC[SH]=C2)CC1	MAK-UNK-d4768348-1	MAK-UNK-d4768348-1	96.3562387315272		0.484414563768121	78.55136	73.74619	1.63084331612158	5.78758776195943	1	1	99		False	True	piperazine-chloroacetamide
Cc1ccncc1NC(=O)Cc1cccc(CO)c1	EDJ-MED-e58735b6-2	EDJ-MED-e58735b6-2		1.13630184		2.86527195	6.0491525			1	1			False	False	3-aminopyridine-like
Cc1ccncc1NC(=O)Cc1cccc(S(N)(=O)=O)c1	EDJ-MED-e58735b6-3	EDJ-MED-e58735b6-3		11.54		11.1451625	6.2286075			0.99	0.99			False	False	3-aminopyridine-like
Cc1ccncc1NC(=O)Cc1cccc(-c2cn[nH]c2)c1	EDJ-MED-e58735b6-4	EDJ-MED-e58735b6-4			99			53.1652610098348	4.2743720496539					False	False	3-aminopyridine-like
O=C(CCl)N1CCN(Cc2nc(-c3cccs3)no2)CC1	NAU-LAT-64f4b287-3	NAU-LAT-64f4b287-3		0		6.55148	16.96972			0.98	0.93			False	True	piperazine-chloroacetamide
COc1ccc2c(c1)CN(C(=O)CCl)C(c1ccccc1)C2	NAU-LAT-64f4b287-4	NAU-LAT-64f4b287-4		100	1.78427249488526	97.394235	97.518465	3.73910514181238	5.42723232252513	0.98	0.96	99		False	True
Cc1nnc(C2Cc3ccccc3CN2C(=O)CCl)o1	NAU-LAT-64f4b287-5	NAU-LAT-64f4b287-5		18.06		16.314845	41.884345	53.4912889111895	4.27171693734011	0.99	0.99	99		False	True
O=C(Cc1ccc(O)cc1)Nc1cccc2cc[nH]c12	NAU-LAT-64f4b287-6	NAU-LAT-64f4b287-6		0		-9.5664525	-4.9045215			1	1			False	False	3-aminopyridine-like
O=C(Cc1ccc(F)cc1)Nc1cccc2cc[nH]c12	NAU-LAT-64f4b287-7	NAU-LAT-64f4b287-7		0		-2.4308565	-33.890285			1	0.88			False	False	3-aminopyridine-like
O=C(Cc1cccnc1)NCc1ccccc1	NAU-LAT-64f4b287-9	NAU-LAT-64f4b287-9		13.03005882071		1.3097405	7.287681			1	1			False	False
CC(C)CCNC(=O)C(CC(C)C)NC(=O)C1OC1C(=O)O	AAR-POS-ac4b8cb8-1	AAR-POS-ac4b8cb8-1		0		0.735536	-2.946917			1	1			False	False	Ugi
Cc1ccncc1N1CCC(c2cccc(Cl)c2)C1=O	EDJ-MED-e66f2cc5-1	EDJ-MED-e66f2cc5-1			12.8942018108825			44.721152845521	4.34948700950457					False	False	3-aminopyridine-like
Cc1ccncc1NC(=O)Cc1cccc(OC2CC(=O)N2)c1	BRU-LEF-c49414a7-1	BRU-LEF-c49414a7-1		0		5.50157	16.656155			1.01	1.01			False	False	3-aminopyridine-like	x10756
C=CC(=O)N1CCN(Cc2c[nH]c3ccc(C#N)cc23)CC1	MAT-POS-2db6411e-1	MAT-POS-2db6411e-1	0	0		-36.21916	-27.06263			0.97	0.92			True	False
O=C(CCl)N1CCN(Cc2cc(O)cc(Cl)c2)CC1	MAT-POS-2db6411e-2	MAT-POS-2db6411e-2	92.7299912844281	98.8615965175399	1.56892614752099	74.96829	89.51881	12.91844908314	4.88878962218181			99		False	True	piperazine-chloroacetamide	x11852
O=C(Cc1cccc(Cl)c1)Nc1cccnc1	EDG-MED-0da5ad92-2	EDG-MED-0da5ad92-2		52.3682892479862	99	24.074975	40.890465	53.717306778232	4.26988576965696			99		False	False	3-aminopyridine-like	x10201
Cc1ccncc1NC(=O)N(C)c1cccc(Cl)c1	EDG-MED-0da5ad92-3	EDG-MED-0da5ad92-3			99	17.561765	33.756335	99.5						False	False	3-aminopyridine-like
Cc1ccncc1NC(=O)C(CO)c1cccc(Cl)c1	EDG-MED-0da5ad92-5	EDG-MED-0da5ad92-5			47.3187499181099			99.5						False	False	3-aminopyridine-like	x11557
CCCCOc1ccc(Cl)cc1CC(=O)Nc1cnccc1C	EDG-MED-0da5ad92-7	EDG-MED-0da5ad92-7			15.6858265095757			24.7824039514023	4.60585656833159					False	False	3-aminopyridine-like	x11562
Cc1ccncc1NC(=O)CC1CCCNC1	EDG-MED-0da5ad92-9	EDG-MED-0da5ad92-9		0		-1.90836	16.688875			1	1			False	False	3-aminopyridine-like
Cc1cncc(NC(=O)Cc2cccc(Cl)c2)c1	EDG-MED-0da5ad92-12	EDG-MED-0da5ad92-12		38.6323451758956		19.840895	42.669205			1	1			False	False	3-aminopyridine-like	x10976
Cc1ccc(NC(=O)Cc2cccc(Cl)c2)cn1	EDG-MED-0da5ad92-13	EDG-MED-0da5ad92-13		0		0.3596831	3.352639			0.99	1			False	False	3-aminopyridine-like
Cc1ncccc1NC(=O)Cc1cccc(Cl)c1	EDG-MED-0da5ad92-14	EDG-MED-0da5ad92-14		0		-4.5913685	-3.8985493							False	False	3-aminopyridine-like
Cc1ccnnc1NC(=O)Cc1cccc(Cl)c1	EDG-MED-0da5ad92-15	EDG-MED-0da5ad92-15			99			99.5						False	False	3-aminopyridine-like	x11485
Cc1cnncc1NC(=O)Cc1cccc(Cl)c1	EDG-MED-0da5ad92-16	EDG-MED-0da5ad92-16		13.8287397830946		-3.562807	-2.6476915			0.99	1			False	False	3-aminopyridine-like	x11013
Cc1cc(N)ncc1NC(=O)Cc1cccc(Cl)c1	EDG-MED-0da5ad92-17	EDG-MED-0da5ad92-17			99			99.5						False	False	3-aminopyridine-like
Cc1ccnc(N)c1NC(=O)Cc1cccc(Cl)c1	EDG-MED-0da5ad92-18	EDG-MED-0da5ad92-18		0		6.437589	20.0662			1	0.99			False	False	3-aminopyridine-like	x10494
Cc1ccncc1NC(=O)N(Cc1ccccc1)c1cccc(Cl)c1	EDG-MED-0da5ad92-20	EDG-MED-0da5ad92-20						22.9100709517503	4.63997356581253					False	False	3-aminopyridine-like
Cc1[nH]ncc1NC(=O)Cc1cccc(Cl)c1	EDG-MED-0da5ad92-21	EDG-MED-0da5ad92-21		52.1292179310908	99	3.6405765	6.925368			0.99	1			False	False	3-aminopyridine-like	x11025
COc1cnc(C#N)nc1	MAK-UNK-ed378e62-6	MAK-UNK-ed378e62-6			99			99.5						False	False
N#Cc1ccc(O)c(NC(=O)Cc2cccnc2)c1	BEN-DND-61647d40-8	BEN-DND-61647d40-8		0		-15.4148615	-8.484955			1	0.95			False	False	3-aminopyridine-like
O=C(Cn1nnc2ccccc21)Nc1cccc(Cl)c1	BEN-DND-61647d40-12	BEN-DND-61647d40-12		55.07	29.4299695167244			99.5						False	False	3-aminopyridine-like
O=C(Cn1c(=O)[nH]c2ccccc21)Nc1cccc(Cl)c1	BEN-DND-61647d40-14	BEN-DND-61647d40-14		0		-4.2771705	-9.7805215			1	0.64			False	False	3-aminopyridine-like
O=C(Cc1cccnc1)Nc1cc(Cl)ccc1O	BEN-DND-61647d40-18	BEN-DND-61647d40-18		6.625		-1.541334	23.34414			1.01	0.98			False	False	3-aminopyridine-like
Cc1nnn(NC(=O)Cc2cccc(Cl)c2)c1C	JAN-GHE-5a013bed-1	JAN-GHE-5a013bed-1		28.6594331524507	73.3563140602343	39.57277	70.405075	14.1625652028387	4.84885807768157	1	1.01			False	False	3-aminopyridine-like
O=C(Cc1cccc(Cl)c1)Nn1cnc2ccccc21	JAN-GHE-5a013bed-2	JAN-GHE-5a013bed-2		45.2787496881907	4.2651979935473	74.18714	87.70723	8.30346802415843	5.08074048242109	1	1	99		False	False	3-aminopyridine-like	x10466
O=C(Cc1cccc(Cl)c1)Nn1cnc2ccccc2c1=O	JAN-GHE-5a013bed-3	JAN-GHE-5a013bed-3		0	99	70.8607	87.0438	8.64546417390745	5.0632116845468	1	1	99		False	False	3-aminopyridine-like
O=C(Cc1cccc(Cl)c1)Nn1cn[nH]c1=O	JAN-GHE-5a013bed-4	JAN-GHE-5a013bed-4		7.935		0.4051425	0.786645235			1	1.01			False	False	3-aminopyridine-like	x10604
O=C(Cc1cccc(Cl)c1)Nn1cnnc1	JAN-GHE-5a013bed-5	JAN-GHE-5a013bed-5		0		-9.88339	-21.628234			1	1			False	False	3-aminopyridine-like
O=C(Cc1cccc(Cl)c1)Nc1cnns1	JAN-GHE-5a013bed-6	JAN-GHE-5a013bed-6		48.6637348164891		4.1201535	3.342711			0.99	0.99			False	False	3-aminopyridine-like
O=C(Cc1cccc(Cl)c1)Nc1nncs1	JAN-GHE-5a013bed-7	JAN-GHE-5a013bed-7		0		-9.944688	-3.049			1	0.78			False	False	3-aminopyridine-like
O=C(Cc1cccc(Cl)c1)Nc1cnccn1	JAN-GHE-5a013bed-8	JAN-GHE-5a013bed-8		0		3.7111625	13.31442			1.01	1			False	False	3-aminopyridine-like
O=C(Cc1cccc(Cl)c1)Nc1nnn[nH]1	JAN-GHE-5a013bed-11	JAN-GHE-5a013bed-11		27.1620157701656		23.335045	49.133815	45.2867094312226	4.34402923435745	1	1	99		False	False	3-aminopyridine-like
Cc1ccncc1NC(=O)Cc1cncc(C#N)c1	TRY-UNI-2eddb1ff-1	TRY-UNI-2eddb1ff-1		22.867788855		35.51632	42.149045			1.01	1			False	False	3-aminopyridine-like	x10314
Cc1ccncc1NC(=O)Cc1cncc(Cl)c1	TRY-UNI-2eddb1ff-2	TRY-UNI-2eddb1ff-2		71.44	99	28.841385	46.01123	46.4360480992792	4.33314474762652	1	1.01	99		False	False	3-aminopyridine-like	x10723
Cc1ccncc1NC(=O)C(C)c1cncc(Cl)c1	TRY-UNI-2eddb1ff-3	TRY-UNI-2eddb1ff-3		15.0796333184804		-18.85011	-5.64141			0.98	0.95			False	False	3-aminopyridine-like	x10900
Cc1ccncc1NC(=O)Cc1cc(C#N)cc(OC2CC(=O)N2)c1	TRY-UNI-2eddb1ff-6	TRY-UNI-2eddb1ff-6			8.63062448649481			11.5701415774751	4.93666132679242					False	False	3-aminopyridine-like
Cc1ccncc1NC(=O)Cc1cc(Cl)cc(OC2CC(=O)N2)c1	TRY-UNI-2eddb1ff-7	TRY-UNI-2eddb1ff-7		87.191315835	0.940748777754165	94.4703	97.00562	3.6098563119233	5.44251008457101	0.99	1	99		False	False	3-aminopyridine-like	x10789
Cc1ccncc1NC(=O)C(C)c1cc(Cl)cc(OC2CC(=O)N2)c1	TRY-UNI-2eddb1ff-8	TRY-UNI-2eddb1ff-8			88.092330018011			77.1348411851102	4.11274941032037					False	False	3-aminopyridine-like	x11641
Cc1ccncc1NC(=O)Cc1cccc(F)c1	ALP-POS-95b75b4d-1	ALP-POS-95b75b4d-1		40.854543705		39.63515	65.25146	95.8330784284157	4.01848456086563	1.01	1	99		False	False	3-aminopyridine-like	x10417
Cc1ccncc1NC(=O)Cc1cccc(O)c1	ALP-POS-95b75b4d-2	ALP-POS-95b75b4d-2		1.0435961075		-7.019247	6.459908			1	1			False	False	3-aminopyridine-like	x10359
Cc1ccncc1NC(=O)Cc1cccc(C2CC2)c1	ALP-POS-95b75b4d-4	ALP-POS-95b75b4d-4		23.3655881006241		7.4070475	19.832635			0.99	1			False	False	3-aminopyridine-like	x10566
O=C(Cc1cccc(Cl)c1)Nc1cnccc1C1CC1	ALP-POS-95b75b4d-5	ALP-POS-95b75b4d-5			7.39797406776628			7.1736359117104	5.14426066913589					False	False	3-aminopyridine-like	x11543
O=C(Cc1cccc(Cl)c1)Nc1cnccc1O	ALP-POS-95b75b4d-6	ALP-POS-95b75b4d-6		0		0.013455	-2.059689			1	1			False	False	3-aminopyridine-like
CCC(C(=O)Nc1cnncc1C)c1cccc(Cl)c1	JAN-GHE-83b26c96-1	JAN-GHE-83b26c96-1		0		2.53556505	1.1459735			0.99	1			False	False	3-aminopyridine-like	x10329
CC(=O)Nc1ccncc1NC(=O)C(C)c1cccc(Cl)c1	JAN-GHE-83b26c96-2	JAN-GHE-83b26c96-2		21.545250815		14.44519	44.615305			1	1			False	False	3-aminopyridine-like	x11372
CC(C(=O)Nc1cnccc1-n1cccn1)c1cccc(Cl)c1	JAN-GHE-83b26c96-3	JAN-GHE-83b26c96-3		4.0260285285		11.2887	38.86818			1.01	1			False	False	3-aminopyridine-like	x10377
CC(C)c1ncncc1NC(=O)C(C)c1cccc(Cl)c1	JAN-GHE-83b26c96-6	JAN-GHE-83b26c96-6		1.6045005225		6.4284515	18.962065			1.01	1			False	False	3-aminopyridine-like
Cc1ncncc1NC(=O)C(c1cccc(Cl)c1)C(C)C	JAN-GHE-83b26c96-7	JAN-GHE-83b26c96-7		46.548531701426		3.5181045	20.623595			1	0.99			False	False	3-aminopyridine-like
CCCC(C(=O)Nc1cnccc1C)c1cccc(Cl)c1	JAN-GHE-83b26c96-8	JAN-GHE-83b26c96-8		78.318200805	5.47937183813606	77.852725	90.64927	17.3103456122319	4.76169426106818	1	0.99	99		False	False	3-aminopyridine-like	x10423
Cc1ccncc1NC(=O)C(c1cccc(Cl)c1)C(C)C	JAN-GHE-83b26c96-9	JAN-GHE-83b26c96-9		15.0033608685		21.338915	42.4666			0.99	0.99			False	False	3-aminopyridine-like	x10327
Cc1ccncc1NC(=O)C(c1cccc(Cl)c1)N(C)C	JAN-GHE-83b26c96-10	JAN-GHE-83b26c96-10		16.76067445		16.217575	38.98899			1	1			False	False	3-aminopyridine-like	x10395
Cc1ccc(CC(=O)Nc2cnccc2C)cc1	JAN-GHE-83b26c96-11	JAN-GHE-83b26c96-11		5.56069103294953		6.319883	3.26725005							False	False	3-aminopyridine-like	x10248
Cc1ccncc1NC(=O)Cc1cccc(Br)c1	JAN-GHE-83b26c96-12	JAN-GHE-83b26c96-12		98.3386197794272	15.9429761516083	56.18509	77.679955	20.5939440724842	4.68626047101758	1.01	1			False	False	3-aminopyridine-like	x11368
Cc1ccncc1NC(=O)Cc1cccc(I)c1	JAN-GHE-83b26c96-13	JAN-GHE-83b26c96-13		64.3245071335074	69.091894221808	17.41274	39.673875			1	1			False	False	3-aminopyridine-like	x10565
Cc1ccncc1NC(=O)Cc1cccc(C(F)(F)F)c1	JAN-GHE-83b26c96-14	JAN-GHE-83b26c96-14		49.315057451583		23.988545	49.125045							False	False	3-aminopyridine-like	x10247
Cc1ccncc1N(C)C(=O)Cc1cccc(Cl)c1	JAN-GHE-83b26c96-15	JAN-GHE-83b26c96-15		0		5.9736555	15.100115			1	1			False	False	3-aminopyridine-like	x11041
CCCN(C(=O)Cc1cccc(Cl)c1)c1cccnc1	JAN-GHE-83b26c96-16	JAN-GHE-83b26c96-16		36.2319429169675		2.279198	3.24693005			1	1			False	False	3-aminopyridine-like
Cc1ccncc1NS(=O)(=O)Cc1cccc(Cl)c1	JAN-GHE-83b26c96-17	JAN-GHE-83b26c96-17		19.0309794747148		4.2951345	9.7716375			1	0.99			False	False
O=C1NC(c2cccnc2)C(=O)N1c1cccc(Cl)c1	JAN-GHE-83b26c96-18	JAN-GHE-83b26c96-18		69.5562188171954	57.8484231374202	18.107195	33.925115			0.85	0.91			False	False	3-aminopyridine-like
Cc1ccncc1NC(=O)C1(c2cccc(Cl)c2)CC1	JAN-GHE-83b26c96-20	JAN-GHE-83b26c96-20		43.30332433		38.411715	61.618515	99.5		1.01	1	99		False	False	3-aminopyridine-like	x10392
Cc1ccncc1NS(=O)(=O)c1cccc(Cl)c1	JAN-GHE-83b26c96-21	JAN-GHE-83b26c96-21		15.16		1.9165795	3.0520025			1	1			False	False		x10606
Cc1ccncc1NC(=O)C(C)(C)c1cccc(Cl)c1	JAN-GHE-83b26c96-22	JAN-GHE-83b26c96-22		66.91403689	24.522808858117	49.325525	67.95416	96.9383202483582	4.01350451002268	1	1	99		False	False	3-aminopyridine-like	x10422
Cc1ccncc1NC(=O)C(F)(F)c1cccc(Cl)c1	JAN-GHE-83b26c96-23	JAN-GHE-83b26c96-23		15.502346914		17.549795	35.264575			1	1			False	False	3-aminopyridine-like	x10396
Cc1ccncc1-c1nnc(-c2cccc(Cl)c2)o1	JAN-GHE-83b26c96-24	JAN-GHE-83b26c96-24		0.631187552		1.725523	13.760313			1	0.99			False	False
Cc1ccncc1-c1nc(-c2cccc(Cl)c2)no1	JAN-GHE-83b26c96-25	JAN-GHE-83b26c96-25		22.8729917950463		3.5757685	5.2507035			1	0.99			False	False
Cc1ccncc1Cn1ccccc1=O	JAN-GHE-d851b096-6	JAN-GHE-d851b096-6		6.50391950070628		3.6153275	7.0225965			1	1			False	False
N#CCN1CCN(Cc2cc(Cl)cc3ccccc23)CC1	MAT-POS-4e253971-1	MAT-POS-4e253971-1	10.3525579087545	10.1704236081767			5.54785			0.91	0.92			False	False
C=CC(=O)N1CCN(Cc2cc(Cl)cc3ccccc23)CC1	MAT-POS-4e253971-2	MAT-POS-4e253971-2	0	0			37.9037			0.86	0.75			True	False
COc1ccc2nc(C)cc(C(=O)NN)c2c1	MAT-POS-4e253971-3	MAT-POS-4e253971-3	0	0			22.15177			1	1			False	False
CS(=O)(=O)c1ccc(N2CCNCC2)cc1	AAR-POS-5507155c-1	AAR-POS-5507155c-1			83.7760384953159	-2.516801	5.047082	99.5						False	False		x2193
Cn1ccc(C(=O)NC[C@@H]2CCCO2)n1	AAR-POS-0daf6b7e-23	AAR-POS-0daf6b7e-23			99									False	False		x1187
C=CC(=O)N(c1ccc(C2(C)CC2)cc1)C(C(=O)NC(C)(C)C)c1cccnc1	LON-WEI-d1c9908a-1	LON-WEI-d1c9908a-1	0	10.115			-13.51298			1	1			True	False	Ugi
C=CC(=O)N(c1ccc(C2(C)CC2)cc1)C(C(=O)Nc1ccc(Cl)cc1)c1cccnc1	LON-WEI-d1c9908a-2	LON-WEI-d1c9908a-2	0	-0.67			-9.807806			0.95	0.56			True	False	Ugi
C=CC(=O)N(c1ccc(C(C)(C)C)cc1)C(C(=O)Nc1ccc(OC)cc1C)c1cccnc1	LON-WEI-d1c9908a-3	LON-WEI-d1c9908a-3	0	-2.25			22.44898	99.03		0.97	0.57			True	False	Ugi
C=CC(=O)N(c1ccc(C2(C)CC2)cc1)C(C(=O)Nc1ccc(OC)cc1C)c1cccnc1	LON-WEI-d1c9908a-4	LON-WEI-d1c9908a-4	0	0			6.082821			1	0.52			True	False	Ugi
C=CC(=O)N(c1ccc(C2(C)CC2)cc1)C(C(=O)Nc1ccc(OC)cc1)c1cccnc1	LON-WEI-d1c9908a-5	LON-WEI-d1c9908a-5	0	0			12.60155			0.96	0.62			True	False	Ugi
C=CC(=O)N(c1ccc(C2(C)CC2)cc1)C(C(=O)Nc1cccc(CC)c1)c1cccnc1	LON-WEI-d1c9908a-6	LON-WEI-d1c9908a-6	4.53	47.21			21.02239	99.03		0.86	0.65			True	False	Ugi
C=CC(=O)N(c1ccc(C(C)(C)C)cc1)C(C(=O)Nc1ccc(OC)cc1)c1cccnc1	LON-WEI-d1c9908a-7	LON-WEI-d1c9908a-7	0	0			12.04676			0.95	0.71			True	False	Ugi
C=CC(=O)N(c1ccc(C2(C)CC2)cc1)C(C(=O)Nc1c(C)cccc1CC)c1cccnc1	LON-WEI-d1c9908a-8	LON-WEI-d1c9908a-8	0	20.395			20.94313			0.8	0.68			True	False	Ugi
C=CC(=O)N(c1ccc(C(C)(C)C)cc1)C(C(=O)Nc1cccc(F)c1C)c1cccnc1	LON-WEI-d1c9908a-9	LON-WEI-d1c9908a-9	0	0			-14.82069			1	0.98			True	False	Ugi
C=CC(=O)N(c1ccc(C(C)(C)C)cc1)C(C(=O)Nc1c(C)cccc1CC)c1cccnc1	LON-WEI-d1c9908a-10	LON-WEI-d1c9908a-10	0	0			-3.744799			0.98	0.69			True	False	Ugi
C=CC(=O)N(c1ccc(C2(C)CC2)cc1)C(C(=O)Nc1ccc(Br)cc1)c1cccnc1	LON-WEI-d1c9908a-11	LON-WEI-d1c9908a-11	2.51	67.75	19.4305924167973		47.05766	82.4142683892735	4.08399759235288	1	1.01	58.1858648198126		True	False	Ugi
C=CC(=O)N(c1ccc(C(C)(C)CC)cc1)C(C(=O)Nc1ccccc1Br)c1cccnc1	LON-WEI-d1c9908a-12	LON-WEI-d1c9908a-12	0	8.025			-11.47216			1	1			True	False	Ugi
C=CC(=O)N(c1ccc(C2(C)CC2)cc1)C(C(=O)Nc1cccc(F)c1C)c1cccnc1	LON-WEI-d1c9908a-13	LON-WEI-d1c9908a-13	0	1.04			34.65425			1	1			True	False	Ugi
CCN(Cc1cccc(-c2ccncc2)c1)C(=O)Cn1nnc2ccccc21	AAR-POS-8a4e0f60-1	AAR-POS-8a4e0f60-1		0		3.37060445	15.5720445							False	False
CCN(Cc1cccc(-c2ccncc2)c1)C(=O)Cc1noc2ccccc12	AAR-POS-8a4e0f60-2	AAR-POS-8a4e0f60-2	0			-25.44106	-15.76959			0.98	0.85			False	False
CCOCC(=O)NCc1ccc(CNC(=O)Cn2nnc3ccccc32)cc1	AAR-POS-8a4e0f60-4	AAR-POS-8a4e0f60-4		0		1.8210981	1.313917			0.99	1			False	False
COc1cc(OC)cc(Oc2ccc(CNC(=O)Cn3nnc4ccccc43)cc2)c1	AAR-POS-8a4e0f60-6	AAR-POS-8a4e0f60-6		0		4.580565	17.34965							False	False
CN(C(=O)Cn1nnc2ccccc21)c1ccc(Oc2ccc(C(F)(F)F)cn2)cc1	AAR-POS-8a4e0f60-7	AAR-POS-8a4e0f60-7		19.206494216027		30.19718	59.367865	37.8323685211715	4.4221364685546	0.98	0.87			False	False	3-aminopyridine-like
CN(Cc1ccc(OCc2cccs2)cc1)C(=O)Cn1nnc2ccccc21	AAR-POS-8a4e0f60-8	AAR-POS-8a4e0f60-8	0			2.491452	10.18225			0.56	-0.05			False	False
CN(C(=O)Cc1noc2ccccc12)c1ccc(NC(=O)OC(C)(C)C)cc1	AAR-POS-8a4e0f60-9	AAR-POS-8a4e0f60-9	0			-14.47033	-11.94555			0.98	0.7			False	False	3-aminopyridine-like
O=C(Cn1nnc2ccccc21)NCc1ccc(Oc2cccnc2)c(F)c1	AAR-POS-8a4e0f60-10	AAR-POS-8a4e0f60-10	0			-21.06818	-19.27192			0.99	0.99			False	False
C=CC(=O)N(c1ccc(C(C)(C)C)cc1)C(C(=O)NC1CC(C(=O)OC)C1)c1cccnc1	LON-WEI-adc59df6-1	LON-WEI-adc59df6-1	0	0		5.695664	4.242857			0.99	0.98			True	False	Ugi
C=CC(=O)N(c1ccc(C(C)(C)C)cc1)C(C(=O)NCCC(=O)OCC)c1cccnc1	LON-WEI-adc59df6-2	LON-WEI-adc59df6-2	12.319996132888	43.683379389046		27.80088	46.30419			0.99	0.97			True	False	Ugi
C=CC(=O)N(c1ccc(C(C)(C)C)cc1)C(C(=O)NC)c1cccnc1	LON-WEI-adc59df6-3	LON-WEI-adc59df6-3	57.3567436072573	100	16.9787020147867	42.0882	69.70667	35.7085529921464	4.44722774824628	1.01	0.99	99		True	False	Ugi
C=CC(=O)N(c1ccc(C(C)(C)C)cc1)C(C(=O)Nc1ccc2c(c1)OCCO2)c1cccnc1	LON-WEI-adc59df6-4	LON-WEI-adc59df6-4	7.67506376786626	30.7654443334551		2.828568	18.07008			0.98	0.75			True	False	Ugi
C=CC(=O)N(c1ccc(C(C)(C)C)cc1)C(C(=O)N[C@H]1CC[C@@H](C(=O)OC)C1)c1cccnc1	LON-WEI-adc59df6-6	LON-WEI-adc59df6-6	0	6.95913387499819		7.310613	22.16119			1	0.98			True	False	Ugi
C=CC(=O)N(c1ccc(C(C)(C)C)cc1)C(C(=O)NCCCC(=O)OCC)c1cccnc1	LON-WEI-adc59df6-7	LON-WEI-adc59df6-7	0	14.6089723614061		6.157995	30.89273			0.99	0.96			True	False	Ugi
C=CC(=O)N(c1ccc(C(C)(C)C)cc1)C(C(=O)NC1CCCCC1)c1cccnc1	LON-WEI-adc59df6-8	LON-WEI-adc59df6-8	0	18.5632459657459		13.34339	17.80907			0.99	1			True	False	Ugi
C=CC(=O)N(c1ccc(C(C)(C)C)cc1)C(C(=O)NCCCSC)c1cccnc1	LON-WEI-adc59df6-10	LON-WEI-adc59df6-10	69.9716074363922	100	13.6889267186495	50.25283	75.64303	25.4680750268351	4.59400387941082	1	1	99		True	False	Ugi
C=CC(=O)N(c1ccc(C(C)(C)C)cc1)C(C(=O)NC1CCC1)c1cccnc1	LON-WEI-adc59df6-14	LON-WEI-adc59df6-14	0	51.9434354019522		6.161206	11.98804			1	1			True	False	Ugi
C=CC(=O)N(c1ccc(C(C)(C)C)cc1)C(C(=O)Nc1ccc(F)cc1C)c1cccnc1	LON-WEI-adc59df6-16	LON-WEI-adc59df6-16		1.370825841		5.6117155	13.863865			0.96	0.91			True	False	Ugi
C=CC(=O)N(c1ccc(C(C)(C)C)cc1)C(C(=O)NCCSC)c1cccnc1	LON-WEI-adc59df6-17	LON-WEI-adc59df6-17	55.9668696850506	63.8639838352288	65.4270230671027	38.45697	68.91759	20.1619451628661	4.69546757080056	1	0.99	99		True	False	Ugi
C=CC(=O)N(c1ccc(C(C)(C)C)cc1)C(C(=O)Nc1ccccc1OC)c1cccnc1	LON-WEI-adc59df6-18	LON-WEI-adc59df6-18	0	25.420373519205		26.26619	44.23436			0.97	0.95			True	False	Ugi
C=CC(=O)N(c1ccc(C(C)(C)C)cc1)C(C(=O)NCC1CCOC1)c1cccnc1	LON-WEI-adc59df6-19	LON-WEI-adc59df6-19	1.10429176127764	29.4328996733444		25.70754	41.25708			1	0.99			True	False	Ugi
C=CC(=O)N(c1ccc(C(C)(C)C)cc1)C(C(=O)NC(C)C)c1cccnc1	LON-WEI-adc59df6-21	LON-WEI-adc59df6-21	0	0		-1.730531	0.4157878			1	1			True	False	Ugi
C=CC(=O)N(c1ccc(C(C)(C)C)cc1)C(C(=O)NCc1ccc(F)cc1)c1cccnc1	LON-WEI-adc59df6-23	LON-WEI-adc59df6-23	79.3038984803761	100	10.5065361656972	51.16466	76.37749	23.3347750379225	4.63199638163376	0.98	0.66	99		True	False	Ugi
C=CC(=O)N(c1ccc(C(C)(C)C)cc1)C(C(=O)NCCOC)c1cccnc1	LON-WEI-adc59df6-26	LON-WEI-adc59df6-26	25.7480348130328	70.2789696811481		35.6573	52.70793	55.7779893422194	4.25353714502367	1	1	99		True	False	Ugi
C=CC(=O)N(c1ccc(C(C)(C)C)cc1)C(C(=O)NCCCOC)c1cccnc1	LON-WEI-adc59df6-27	LON-WEI-adc59df6-27	12.2478498929666	39.5364589608403		3.348691	19.37814			0.99	0.98			True	False	Ugi
C=CC(=O)N(c1ccc(C(C)(C)C)cc1)C(C(=O)NCc1cccnc1)c1cccnc1	LON-WEI-adc59df6-28	LON-WEI-adc59df6-28	18.1710485789818	61.301838207571		41.22132	59.26645	49.8615755502403	4.30223400256781	1	0.96	99		True	False	Ugi
C=CC(=O)N(c1ccc(C(C)(C)C)cc1)C(C(=O)NCC)c1cccnc1	LON-WEI-adc59df6-30	LON-WEI-adc59df6-30	52.5643268018405	100	19.3910794055449	56.96627	50.15858	45.490007175617	4.34208399466421	0.99	1	99		True	False	Ugi
C=CC(=O)N(c1ccc(C(C)(C)C)cc1)C(C(=O)NC(C)CC)c1cccnc1	LON-WEI-adc59df6-31	LON-WEI-adc59df6-31	3.70690693100509	23.8849407622396		16.77235	32.50125			1	1			True	False	Ugi
C=CC(=O)N(c1ccc(C(C)(C)C)cc1)C(C(=O)NCC1CCCO1)c1cccnc1	LON-WEI-adc59df6-32	LON-WEI-adc59df6-32	0	25.6290118676384		70.84584	44.10689	90.5004515688197	4.04334925379637	1	0.99	99		True	False	Ugi
C=CC(=O)N(c1ccc(C(C)(C)C)cc1)C(C(=O)NC1CCCC1)c1cccnc1	LON-WEI-adc59df6-35	LON-WEI-adc59df6-35	0	1.67674371141943		-10.46988	-12.77713			1.01	1			True	False	Ugi
C=CC(=O)N(c1ccc(C(C)(C)C)cc1)C(C(=O)Nc1ccc(OC)nc1)c1cccnc1	LON-WEI-adc59df6-37	LON-WEI-adc59df6-37	0	0		1.075562	13.39929			1	1			True	False	Ugi
C=CC(=O)N(c1ccc(C(C)(C)C)cc1)C(C(=O)NC1CCOCC1)c1cccnc1	LON-WEI-adc59df6-39	LON-WEI-adc59df6-39	0.8409547847832	31.0886910790132		9.005827	0.6676884			0.99	1			True	False	Ugi
C=CC(=O)N(c1ccc(C(C)(C)C)cc1)C(C(=O)NCc1ccccc1)c1cccnc1	LON-WEI-adc59df6-40	LON-WEI-adc59df6-40	69.1318397623359	100	14.3148378569011	42.31294	66.59282	33.3240661657904	4.4772420118984	0.99	0.89	99		True	False	Ugi
C=CC(=O)N(c1ccc(C(C)(C)C)cc1)C(C(=O)Nc1ccc(F)cc1)c1cccnc1	LON-WEI-adc59df6-41	LON-WEI-adc59df6-41	8.54990169353133	31.9136629000442		16.96499	35.96716			0.98	0.86			True	False	Ugi
C=CC(=O)N(c1ccc(C(C)(C)C)cc1)C(C(=O)Nc1ccc2c(c1)OCO2)c1cccnc1	LON-WEI-adc59df6-43	LON-WEI-adc59df6-43		100	62.0559625474901	41.05763	60.383215	36.0680676361585	4.44287712459136			72.5269494139301		True	False	Ugi
C=CC(=O)N(c1ccc(C(C)(C)C)cc1)C(C(=O)NC1CC1)c1cccnc1	LON-WEI-adc59df6-44	LON-WEI-adc59df6-44	8.6698719586668	33.304028462348		25.40574	32.95042			1.01	1			True	False	Ugi
C=CC(=O)N(c1ccc(C(C)(C)C)cc1)C(C(=O)Nc1ccc(OC)cc1OC)c1cccnc1	LON-WEI-adc59df6-45	LON-WEI-adc59df6-45	5.02935631875953	45.87330743918		48.914	41.62734	6.47440777057573	5.18879995137552	0.98	0.84			True	False	Ugi
C=CC(=O)N(c1ccc(C(C)(C)C)cc1)C(C(=O)NCCc1cccc(F)c1)c1cccnc1	LON-WEI-adc59df6-47	LON-WEI-adc59df6-47	91.822164116722	100	3.35882432607526	63.32975	83.42767	2.95839909601009	5.52894323889106	0.98	0.55	99		True	False	Ugi
C=CC(=O)N(c1ccc(C(C)(C)C)cc1)C(C(=O)NC(C)(C)C)c1cnc[nH]1	LON-WEI-adc59df6-49	LON-WEI-adc59df6-49	0	0		-20.15315	-23.5603			0.99	0.89			True	False	Ugi
C=CC(=O)N(c1ccc(C(C)(C)C)cc1)C(C(=O)NC(C)(C)C)c1cncc2ccccc12	LON-WEI-adc59df6-52	LON-WEI-adc59df6-52	0	0		-17.71307	-17.45702			0.85	0.56			True	False	Ugi
C=CC(=O)N(c1ccc(C(C)(C)C)cc1)C(C(=O)NC(C)(C)C)c1cncc(Cl)c1	LON-WEI-adc59df6-53	LON-WEI-adc59df6-53	0	13.4880624419675		34.58495	19.56934	65.5840093517116	4.18320203710094	0.99	0.86	99		True	False	Ugi
C=CC(=O)N(c1ccc(C(C)(C)C)cc1)C(C(=O)NC(C)(C)C)c1cncc(Br)c1	LON-WEI-adc59df6-54	LON-WEI-adc59df6-54	0	0		14.56664	-13.84846			0.99	0.97			True	False	Ugi
C=CC(=O)N(c1ccc(C(C)(C)C)cc1)C(C(=O)NC(C)(C)C)c1cncc(Br)c1C	LON-WEI-adc59df6-55	LON-WEI-adc59df6-55	12.8850623037341	35.2724667787641		-4.324723	7.839269			0.98	0.92			True	False	Ugi
C=CC(=O)N(c1ccc(C(C)(C)C)cc1)C(C(=O)NC(C)(C)C)c1cccnc1C	LON-WEI-adc59df6-56	LON-WEI-adc59df6-56	0	0		-1.335624	2.239791			0.99	0.99			True	False	Ugi
C=CC(=O)N(c1ccc(C(C)(C)C)cc1)C(C(=O)NC(C)(C)C)c1cncc(OCC)c1	LON-WEI-adc59df6-57	LON-WEI-adc59df6-57	-0.815770299228568	14.9557070934443		-1.871799	2.585775			0.99	0.89			True	False	Ugi
C=CC(=O)N(c1ccc(C(C)(C)C)cc1)C(C(=O)NC(C)(C)C)c1cncc(OC)c1	LON-WEI-adc59df6-58	LON-WEI-adc59df6-58	0.074075837683921	8.4664172438448		-13.44934	-6.871121			1	0.99			True	False	Ugi
C=CC(=O)N(c1ccc(C(C)(C)C)cc1)C(C(=O)NC(C)(C)C)c1cncc(OC)c1C	LON-WEI-adc59df6-59	LON-WEI-adc59df6-59	8.10011045080358	38.9773895814231		8.601287	28.62562			0.99	0.95			True	False	Ugi
C=CC(=O)N(c1ccc(C(C)(C)C)cc1)C(C(=O)NC(C)(C)C)c1cncc(C(C)(F)F)c1	LON-WEI-adc59df6-60	LON-WEI-adc59df6-60	0	0		-11.48123	-15.47823			0.99	0.96			True	False	Ugi
C=CC(=O)N(c1ccc(C(C)(C)C)cc1)C(C(=O)NC(C)(C)C)c1cnccc1C	LON-WEI-adc59df6-61	LON-WEI-adc59df6-61	0	0		-13.98552	-12.48577			0.99	1			True	False	Ugi
C=CC(=O)N(C(C(=O)NC(C)(C)C)c1cccnc1)[C@@H]1C[C@@H]1c1ccccc1	LON-WEI-adc59df6-62	LON-WEI-adc59df6-62	0			-14.37401	-6.464438			0.97	0.88			True	False	Ugi
C=CC(=O)N(C(C)COc1cccc(F)c1)C(C(=O)NC(C)(C)C)c1cccnc1	LON-WEI-adc59df6-66	LON-WEI-adc59df6-66		0		-1.517852415	-5.54325							True	False	Ugi
C=CC(=O)N(C1CCCC(C(C)C)CC1)C(C(=O)NC(C)(C)C)c1cccnc1	LON-WEI-adc59df6-67	LON-WEI-adc59df6-67	0			-1.075562	8.239882			0.99	0.95			True	False	Ugi
C=CC(=O)N(c1ccc2cc[nH]c2c1)C(C(=O)NC(C)(C)C)c1cccnc1	LON-WEI-adc59df6-68	LON-WEI-adc59df6-68	0			5.377811	10.52216			0.84	0.93			True	False	Ugi
C=CC(=O)N(C(CO)CC#CC)C(C(=O)NC(C)(C)C)c1cccnc1	LON-WEI-adc59df6-72	LON-WEI-adc59df6-72		0		-4.06201	-4.3028025							True	False	Ugi
C=CC(=O)N(c1ccc(CC)c(I)c1)C(C(=O)NC(C)(C)C)c1cccnc1	LON-WEI-adc59df6-73	LON-WEI-adc59df6-73		9.384187889		15.18996	20.70864			0.95	0.93			True	False	Ugi
C=CC(=O)N(c1ccc(CCC#N)cc1)C(C(=O)NC(C)(C)C)c1cccnc1	LON-WEI-adc59df6-78	LON-WEI-adc59df6-78			99	1.4775287	3.2985055							True	False	Ugi
C=CC(=O)N(c1ccc(C2CCOC2)cc1)C(C(=O)NC(C)(C)C)c1cccnc1	LON-WEI-adc59df6-83	LON-WEI-adc59df6-83	0			-11.86971	4.282311			1.01	1.01			True	False	Ugi
C#CCOc1ccc(N(C(=O)C=C)C(C(=O)NC(C)(C)C)c2cccnc2)cc1	LON-WEI-adc59df6-87	LON-WEI-adc59df6-87	0			-13.37871	-14.79537			1	1			True	False	Ugi
C=CC(=O)N(C1COC2(CCC2)C1)C(C(=O)NC(C)(C)C)c1cccnc1	LON-WEI-adc59df6-89	LON-WEI-adc59df6-89	0			12.58568	13.44785			0.97	0.96			True	False	Ugi
C=CC(=O)N(C1CCC2(CCCC2)C1)C(C(=O)NC(C)(C)C)c1cccnc1	LON-WEI-adc59df6-92	LON-WEI-adc59df6-92	0			5.217279	6.34911			0.98	0.99			True	False	Ugi
C=CC(=O)N(C1CC(C)OC1=O)C(C(=O)NC(C)(C)C)c1cccnc1	LON-WEI-adc59df6-93	LON-WEI-adc59df6-93		0		-2.18225	1.3401265							True	False	Ugi
C=CC(=O)N(C1CCC2(CCCC2)CC1)C(C(=O)NC(C)(C)C)c1cccnc1	LON-WEI-adc59df6-94	LON-WEI-adc59df6-94	0			-5.599345	6.93789			1	0.97			True	False	Ugi
C=CC(=O)N(c1ccc(N2CCC2)cc1)C(C(=O)NC(C)(C)C)c1cccnc1	LON-WEI-adc59df6-95	LON-WEI-adc59df6-95	0			-18.51572	-17.25368			0.97	0.93			True	False	Ugi
C=CC(=O)N(C1CCOC1=O)C(C(=O)NC(C)(C)C)c1cccnc1	LON-WEI-adc59df6-96	LON-WEI-adc59df6-96		0		-5.0829145	-7.6254295							True	False	Ugi
C=CC(=O)N(C(C(=O)NC(C)(C)C)c1cccnc1)C1CC12CC(C)(C)C2	LON-WEI-adc59df6-99	LON-WEI-adc59df6-99		3.5441602435		13.02092	15.54313			1	0.99			True	False	Ugi
C=CC(=O)N(c1cc(C)cc(N)c1)C(C(=O)NC(C)(C)C)c1cccnc1	LON-WEI-adc59df6-101	LON-WEI-adc59df6-101	0	0		-15.14135	-19.4267			0.99	0.98			True	False	Ugi
C=CC(=O)N(c1ccc2c(c1)C=CCCC2)C(C(=O)NC(C)(C)C)c1cccnc1	LON-WEI-adc59df6-102	LON-WEI-adc59df6-102		0		12.445305	25.910955							True	False	Ugi
C#Cc1cccc(N(C(=O)C=C)C(C(=O)NC(C)(C)C)c2cccnc2)c1	LON-WEI-adc59df6-103	LON-WEI-adc59df6-103	0			-3.839918	3.696566			1	1.01			True	False	Ugi
C=CC(=O)N(c1ccc2c(ccn2C)c1)C(C(=O)NC(C)(C)C)c1cccnc1	LON-WEI-adc59df6-104	LON-WEI-adc59df6-104	0			-17.55253	-18.00634			1.01	1			True	False	Ugi
COC(=O)C(c1ccccc1Cl)N1CCc2sccc2C1	JOH-UNI-a5c0a47e-1	JOH-UNI-a5c0a47e-1		0		-3.494493	4.096634			0.97	0.79			False	False
COC(=O)C(c1ccccc1Cl)N1CCC2SC(=O)C=C2C1	JOH-UNI-a5c0a47e-2	JOH-UNI-a5c0a47e-2		11.4946959873627		-46.216355	-5.1341065			0.82	0.81			False	False
O=C(CC(CS[Au])C(=O)O[Na])O[Na]	JOH-UNI-42710746-1	JOH-UNI-42710746-1		39.1032061158436										False	False
CC(=O)O[C@@H]1OC2OC(=O)[C@H](C)C3=C([C@@]4(C)CCCC(C)(C)C4)CCC1C32	MAR-UNI-c84db004-1	MAR-UNI-c84db004-1		0										False	False
COc1ccc2c(=O)cc(-c3cc(OCc4ccccc4)ccc3OC)oc2c1	MAR-UNI-c84db004-2	MAR-UNI-c84db004-2		1.97634204421257										False	False
C[N+]1=C2C=C(NCCc3ccc(O)cc3)C(=O)c3[nH]cc(c32)CC1	MAR-UNI-c84db004-3	MAR-UNI-c84db004-3		2.74224571734702										False	False
C[N+]1=C2C=C(N/C=C/c3ccc(O)cc3)C(=O)c3[nH]cc(c32)CC1	MAR-UNI-c84db004-4	MAR-UNI-c84db004-4		8.91414030555444										False	False
COc1ccc(OCc2ccccc2)cc1-c1cc(=O)c2ccccc2o1	MAR-UNI-c84db004-5	MAR-UNI-c84db004-5		7.52173001121342										False	False
O=c1ccc2c3ccc(=O)c4c(O)ccc(c5ccc(O)c1c52)c43	MAR-UNI-c84db004-6	MAR-UNI-c84db004-6		42.513805622209										False	False
COc1ccc2c(=O)cc(-c3ccc(OCc4ccccc4)cc3)oc2c1	MAR-UNI-c84db004-7	MAR-UNI-c84db004-7		10.6733870218865										False	False
C=C1CCC[C@@H]2[C@]1(C)CC[C@H](C)[C@@]2(C)CC1=C(O)C(=O)C=C(OC)C1=O	MAR-UNI-c84db004-8	MAR-UNI-c84db004-8		2.34576671439048										False	False
O=c1cc(-c2ccc(OCc3ccccc3)cc2)oc2ccccc12	MAR-UNI-c84db004-9	MAR-UNI-c84db004-9		35.9224913669307										False	False
C/C=C1\C(C2(C)CCCC(C)(C)C2)=CCC2C1[C@@H](OC(C)=O)O[C@H]2OC(C)=O	MAR-UNI-c84db004-10	MAR-UNI-c84db004-10		0										False	False
CC(C)C1=C(O)C(=O)C2=C(CC[C@H]3C(C)(C)CCC[C@]23C)C1=O	MAR-UNI-c84db004-11	MAR-UNI-c84db004-11		10.1886804202366										False	False
Cc1cc(O)c2c3c(ccc2c1)C(=O)c1c(O)cccc1C3=O	MAR-UNI-c84db004-12	MAR-UNI-c84db004-12		4.9985369003882										False	False
C[C@H]1O[C@H](C)C2Oc3cc(O)c4c(=O)c5c6c7c8c(cc(=O)c9c(O)c1c2c(c3c47)c98)O[C@@H]6[C@@H](C)O[C@@H]5C	MAR-UNI-c84db004-13	MAR-UNI-c84db004-13		0										False	False
COc1cc2c(c3ccccc13)OC(C)(C)CC2Oc1cc2c(cc1C)C(=O)c1ccccc1C2=O	MAR-UNI-c84db004-14	MAR-UNI-c84db004-14		3.99920076992206										False	False
CC(C)(O)CC1C2=C(Oc3c1c1c(c4ccccc34)OC(C)(C)C=C1)C(=O)c1ccccc1C2=O	MAR-UNI-c84db004-15	MAR-UNI-c84db004-15		3.91946362311976										False	False
Cc1cc(O)c2c(c1)C1(O)CC(C2=O)C2=C1C(=O)c1c(O)cccc1C2=O	MAR-UNI-c84db004-16	MAR-UNI-c84db004-16		81.0585735652709	58.1555956111812									False	False
Cc1cc2c(c(O)c1-c1c(C)cc(O)c3c1C(=O)C=CC3=O)C(=O)C=CC2=O	MAR-UNI-c84db004-17	MAR-UNI-c84db004-17		100	8.41372907058706									False	False
O=c1c(O)c(-c2cc(OCc3ccccc3)ccc2OCc2ccccc2)oc2ccccc12	MAR-UNI-c84db004-18	MAR-UNI-c84db004-18		0.253713487907767										False	False
CC12CCCC(O1)c1c(cc3c(c1O)C(=O)c1c(O)cc(O)cc1C3=O)O2	MAR-UNI-c84db004-19	MAR-UNI-c84db004-19		26.4240828135562										False	False
COc1ccc2c(=O)c(O)c(-c3ccc(OCc4ccccc4)c(OCc4ccccc4)c3)oc2c1	MAR-UNI-c84db004-20	MAR-UNI-c84db004-20		14.0920491374908										False	False
CC(C)(C)N1C=CN(C(C)(C)C)C1[Au]Cl	JOH-UNI-44664832-1	JOH-UNI-44664832-1		100	0.117145913968784									False	False
CCP(CC)(CC)=[Au]S[C@@H]1O[C@H](COC(C)=O)[C@@H](OC(C)=O)[C@H](OC(C)=O)[C@H]1OC(C)=O	JOH-UNI-44664832-2	JOH-UNI-44664832-2		100	1.24061380952176									False	False
OC[C@H]1O[C@H](S[Au])[C@H](O)[C@@H](O)[C@@H]1O	JOH-UNI-44664832-3	JOH-UNI-44664832-3		83.1443410022275	99									False	False
CC(C)(C)C(=O)C(C#N)C(=O)Nc1ccc(Cl)cc1	JOH-UNI-c7afdb96-1	JOH-UNI-c7afdb96-1		0										False	False
N#C/C(C(=O)Nc1ccc(F)cc1)=C(/O)c1ccc(Cl)cc1	JOH-UNI-c7afdb96-2	JOH-UNI-c7afdb96-2		100	0.233603190251633		22.17159							False	False
N#CC(C(=O)Nc1ccccc1)C(=O)c1cccs1	JOH-UNI-c7afdb96-3	JOH-UNI-c7afdb96-3		0										False	False
N#CC(C(=O)Nc1ccccc1)C(=O)c1cccc(Cl)c1	JOH-UNI-c7afdb96-4	JOH-UNI-c7afdb96-4	0	0		24.08938	43.98549			0.98	0.98			False	False
N#CC(C(=O)Nc1cccc(Cl)c1)C(=O)c1cccs1	JOH-UNI-c7afdb96-5	JOH-UNI-c7afdb96-5	0	0			31.82088			1	1			False	False
Cc1cccc(NC(=O)C(C#N)C(=O)C2CCCC2)c1	JOH-UNI-c7afdb96-6	JOH-UNI-c7afdb96-6	0.78038184409521	0			-8.282147			1	1			False	False
Cc1cccc(NC(=O)C(C#N)C(=O)C2CCC2)c1	JOH-UNI-c7afdb96-7	JOH-UNI-c7afdb96-7	0.951138168964711	0			1.604914			0.99	0.99			False	False
Cc1cccc(NC(=O)C(C#N)C(=O)C2CC2)c1	JOH-UNI-c7afdb96-8	JOH-UNI-c7afdb96-8	0.422178262051062	0.517452254727338			5.884684			0.99	0.99			False	False
CCCSCC(=O)C(C#N)C(=O)Nc1ccccc1F	JOH-UNI-c7afdb96-9	JOH-UNI-c7afdb96-9	0.68034050732102	2.12258608657461			-9.470972			1	1			False	False
CCCSCC(=O)C(C#N)C(=O)Nc1ccc(F)cc1F	JOH-UNI-c7afdb96-10	JOH-UNI-c7afdb96-10	3.0581566016015	3.54431043097207			21.7555			1.01	1.01			False	False
Cc1ccc(NC(=O)C(C#N)C(=O)CC(C)C)cc1	JOH-UNI-c7afdb96-11	JOH-UNI-c7afdb96-11	3.10633281046229	0			21.51773			0.99	1			False	False
CC(C)(C)CC(=O)C(C#N)C(=O)Nc1ccccc1	JOH-UNI-c7afdb96-12	JOH-UNI-c7afdb96-12	2.52244289589944	0			21.57717			1	1			False	False
Cc1cccc(NC(=O)C(C#N)C(=O)CC(C)C)c1	JOH-UNI-c7afdb96-13	JOH-UNI-c7afdb96-13	0	0			-0.2575788			1	1			False	False
CCC(CC)C(=O)C(C#N)C(=O)Nc1ccc(F)cc1	JOH-UNI-c7afdb96-14	JOH-UNI-c7afdb96-14	0	0			-16.20765			1	1			False	False
C/C(O)=C(\C#N)C(=O)Nc1ccc(C(F)(F)F)cc1	JOH-UNI-c7afdb96-16	JOH-UNI-c7afdb96-16		22.2211172153464		-2.888324	-3.0009605							False	False
Cc1oncc1C(=O)Nc1ccc(C(F)(F)F)cc1	JOH-UNI-c7afdb96-18	JOH-UNI-c7afdb96-18		0										False	False
Cc1ccc2nc(-c3ccc(N)cc3)sc2c1S(=O)(=O)O	AAR-POS-dddeddbf-1	AAR-POS-dddeddbf-1		0			21.22053							False	False
Cc1cc(S(=O)(=O)c2c([N+](=O)[O-])cc(C(F)(F)F)cc2[N+](=O)[O-])c(Cl)cc1Cl	AAR-POS-dddeddbf-2	AAR-POS-dddeddbf-2		34.7604697701547			9.609669							False	False
Nc1ncc(S(=O)(=O)c2ccc(Cl)cc2)c(N)n1	AAR-POS-dddeddbf-3	AAR-POS-dddeddbf-3		0			-22.07252							False	False
CC(=O)Oc1ccccc1C(=O)Nc1ncc([N+](=O)[O-])s1	AAR-POS-dddeddbf-4	AAR-POS-dddeddbf-4		0			-8.71805							False	False
C[C@@H]1CS/C(=N\NC(=O)C(=O)C(NC(=O)C2CCCCCC2)C2CCOCC2)N1C	AAR-POS-dddeddbf-5	AAR-POS-dddeddbf-5		21.0356053348251			2.635229							False	False
C=CC(=O)NCC(=O)N(Cc1ccccc1O)C[C@@H]1CCCO1	JUA-UNI-a9dfaed1-1	JUA-UNI-a9dfaed1-1			99			99.5						True	False
C=CC(=O)NCc1ccccc1S(=O)(=O)NC(C)(C)C	JUA-UNI-a9dfaed1-2	JUA-UNI-a9dfaed1-2			99			99.5						True	False
C=CC(=O)NCc1ccccc1S(=O)(=O)NC	JUA-UNI-a9dfaed1-3	JUA-UNI-a9dfaed1-3			99			99.5						True	False
C=CC(=O)NCC(=O)N(Cc1ccccc1)C[C@@]1(O)CN2CCC1CC2	JUA-UNI-a9dfaed1-4	JUA-UNI-a9dfaed1-4			99			99.5						True	False
C=CC(=O)NCCC(=O)N(Cc1ccccc1)Cc1nc2ccccc2c(=O)[nH]1	JUA-UNI-a9dfaed1-5	JUA-UNI-a9dfaed1-5			99			99.5						True	False
C=CC(=O)N[C@H](Cc1ccccc1)C(=O)NCCN(C)C	JUA-UNI-a9dfaed1-6	JUA-UNI-a9dfaed1-6			99			99.5						True	False	Ugi
C=CC(=O)Nc1ccc(O)c(C(=O)NC[C@@H](O)c2ccc3ccccc3c2)c1	JUA-UNI-a9dfaed1-7	JUA-UNI-a9dfaed1-7			99			99.5						True	False
CC(=O)N[C@@H](Cc1ccc(O)cc1)C(=O)NCc1ccc(Br)cc1	NIC-BIO-a68395b7-5	NIC-BIO-a68395b7-5	0			-20.08251	-24.75303			1	0.99			False	False	Ugi
O=C(CCl)Nc1cccc(N2CCCC2=O)c1	LON-WEI-8f408cad-1	LON-WEI-8f408cad-1			99	27.11235	51.42713	70.328583055413	4.15286813244319	1	1	99		False	True
O=C(CCl)N1CCN(S(=O)(=O)c2c(F)cccc2F)CC1	LON-WEI-8f408cad-2	LON-WEI-8f408cad-2	98.6225	99.205	2.62321369026417	98.65946	103.96275	3.2845112447793	5.48352924695279	0.96	0.88	99		False	True	piperazine-chloroacetamide
O=C(CCl)N1CCN(S(=O)(=O)c2cccs2)CC1	LON-WEI-8f408cad-3	LON-WEI-8f408cad-3	97.8875	97.79	0.556543843367161	99.2957	99.55992	2.16182906157181	5.66517864921299	1	1	99		False	True	piperazine-chloroacetamide
O=C(CCl)N1CCN(S(=O)(=O)c2cccc(F)c2)CC1	LON-WEI-8f408cad-4	LON-WEI-8f408cad-4	96.62	96.84	2.02356071032967	97.289005	103.54665	4.55048873816837	5.34194195611417	1	1	99		False	True	piperazine-chloroacetamide
O=C(CCl)N1CCN(Cc2cccs2)CC1	LON-WEI-8f408cad-5	LON-WEI-8f408cad-5			3.3163834595747	94.48812	98.998055	6.19210917827055	5.20816139484738	1	1	99		False	True	piperazine-chloroacetamide
O=C(CCl)N1CCN(Cc2ccsc2)CC1	LON-WEI-8f408cad-7	LON-WEI-8f408cad-7			1.13730220783606	98.779325	99.437475	3.49772002955534	5.45621495600238	1	0.99	99		False	True	piperazine-chloroacetamide
C=CC(=O)N(c1ccc(C(C)(C)C)cc1)C(C(=O)NC(C)(C)C)c1cccnc1	LON-WEI-8f408cad-8	LON-WEI-8f408cad-8	0	16.09		12.660735	27.208785	99		0.96	0.89			True	False	Ugi
C=CC(=O)N(c1ccc(N(C)C)c(C)c1)C(C(=O)NC(C)(C)C)c1cccnc1	LON-WEI-8f408cad-9	LON-WEI-8f408cad-9	0	14.385		2.885272	8.796061			0.98	0.95			True	False	Ugi
C=CC(=O)N(c1ccc(N(C)C)c(C)c1)C(C(=O)Nc1ccc(OC)cc1)c1cccnc1	LON-WEI-8f408cad-10	LON-WEI-8f408cad-10	0	2.05		2.561375	7.0507175			0.88	0.77			True	False	Ugi
CC(C)[C@H](NC(=O)OCc1ccccc1)C(=O)NC(C=O)Cc1ccccc1	MAT-POS-bfefc3ea-2	MAT-POS-bfefc3ea-2		0										False	False
CC(C)C[C@H](NC(=O)OCc1ccccc1)C(=O)N[C@H](C(=O)NCC(=O)C=[N+]=[N-])C(C)C	MAT-POS-bfefc3ea-3	MAT-POS-bfefc3ea-3		15.2871165635052			11.49197							False	False	Ugi
O=C(Nc1nnc(-c2ccccn2)o1)C1CCN(S(=O)(=O)c2ccc(F)cc2)CC1	DRA-CSI-7ec17797-18	DRA-CSI-7ec17797-18		0		3.8682415	-70.993625			0.95	0.96			False	False
O=C(Cc1c[nH]c2ncccc12)N1CCC(N2CCCS2(=O)=O)CC1	SWA-SYN-d2e6fa14-9	SWA-SYN-d2e6fa14-9	0			18.48362	-1.915052			1	1.01			False	False
O=C(Cn1cccn1)N1CCN(S(=O)(=O)c2cccc(F)c2)CC1	IND-SYN-6c8299e8-7	IND-SYN-6c8299e8-7	0			-11.85687	1.001533			1	1			False	False
O=C(CCl)N1CCN(S(=O)(=O)c2ccc(Cc3cccc4ccccc34)cc2)CC1	MED-COV-4280ac29-5	MED-COV-4280ac29-5		88.9752769260667	15.1981164862343	20.639545	29.89257							False	True	piperazine-chloroacetamide
O=C(CCl)Nc1cccc(-c2ccc3c(c2)CCCC3)c1	MED-COV-4280ac29-10	MED-COV-4280ac29-10		47.71		10.8267305	15.19846			0.9	0.87			False	True
O=C(CCl)N1CCN(C2(c3cccc(Cl)c3)CC2)CC1	MED-COV-4280ac29-12	MED-COV-4280ac29-12		41.17128066		55.710465	80.75489	52.2610865837861	4.28182156490267	1.01	0.99	99		False	True	piperazine-chloroacetamide
CC1CN(Cc2cccc(Cl)c2)CCN1C(=O)CCl	MED-COV-4280ac29-13	MED-COV-4280ac29-13	94.5607983132275	100	2.07742842875012	88.25389	93.8952	7.73331386482561	5.11163436315757	0.99	0.99	99		False	True	piperazine-chloroacetamide
C=CC(=O)N1CCN(C(=O)c2cccc(Cl)c2)CC1	MED-COV-4280ac29-14	MED-COV-4280ac29-14	0	0			5.54785			0.99	0.99			True	False
O=C(CCl)N1CCN(Cc2cccc(Cl)c2)CC1	MED-COV-4280ac29-15	MED-COV-4280ac29-15	99.8384868979829	100.423677336878	0.545448360764436		108.2425	2.53626723269054	5.59580498913081	1	1	99		False	True	piperazine-chloroacetamide
O=C(Nc1ccccc1OC1CCN(Cc2ccccc2)CC1)C1CCN(C(=O)CCl)CC1	MED-COV-4280ac29-17	MED-COV-4280ac29-17		-1.57145087903652		6.299027	16.53906			0.94	0.95			False	True
C=CC(=O)NCC(=O)N(CCN1CCOCC1)Cc1ccccc1Cl	MED-COV-4280ac29-22	MED-COV-4280ac29-22	0	0		-18.28135	-19.6786			1	1			True	False
O=C(CCl)N1CCN(Cc2cnc(Cc3ccccc3)s2)CC1	MED-COV-4280ac29-25	MED-COV-4280ac29-25		97.5664215607866	34.5706724374047	41.46816	51.639165	29.7544228748228	4.52644846901574			99		False	True	piperazine-chloroacetamide
C=CC(=O)NCC(=O)N(Cc1ccccc1)C[C@H](O)c1ccccc1	MED-COV-4280ac29-26	MED-COV-4280ac29-26		0		-0.2808835	0.985713							True	False
COc1ccc(C2CC(c3ccccc3)=NN2C(=O)CCl)cc1OC	MED-COV-4280ac29-30	MED-COV-4280ac29-30		100	0.42104141211076	100.03287	99.56464	0.542597381483123	6.26552230642804	0.99	0.85	99		False	True
O=C(CCl)N1CCN(Cc2cccc3ccccc23)CC1	MED-COV-4280ac29-31	MED-COV-4280ac29-31	100.021070736765	100.423677336878	0.900345343667903		98.5734	5.76179265691728	5.23944237423625	0.99	0.98	99		False	True	piperazine-chloroacetamide
COCc1cc(Cl)cc(CN2CCN(C(=O)CCl)CC2)c1	MED-COV-4280ac29-33	MED-COV-4280ac29-33		117.870864011586	1.30840673569603	97.637755	99.86431	4.7737546475135	5.32113990580878	0.98	0.99	99		False	True	piperazine-chloroacetamide
COCCc1ccc(Cl)cc1CN1CCN(C(=O)CCl)CC1	MED-COV-4280ac29-37	MED-COV-4280ac29-37		100	2.41746354189566	96.083125	95.084965	2.20227890245608	5.65712768167331	1	0.99	99		False	True	piperazine-chloroacetamide
C=CC(=O)N(c1ccc2ncsc2c1)C(C(=O)Nc1ccc(OC)cc1C)c1cccnc1	LON-WEI-b8d98729-1	LON-WEI-b8d98729-1	0			3.2135925	11.321835			0.94	0.92			True	False	Ugi
C=CC(=O)N(c1ccc(SC)cc1)C(C(=O)Nc1c(C)cccc1CC)c1cccnc1	LON-WEI-b8d98729-2	LON-WEI-b8d98729-2	0			11.082635	24.534565			0.85	0.67			True	False	Ugi
O=C(/C=C/C=C/c1ccc2c(c1)OCO2)N1CCCCC1	LON-WEI-b8d98729-3	LON-WEI-b8d98729-3	0							1	0.97			False	False
CC(=O)N1CCN(CC(=O)Nc2cccc(S(N)(=O)=O)c2)CC1	LON-WEI-b8d98729-4	LON-WEI-b8d98729-4	0			-3.12081	2.6341365			1	1			False	False	3-aminopyridine-like
CCC(=O)O[C@@H](OP(=O)(CCCCc1ccccc1)CC(=O)N1C[C@H](C2CCCCC2)C[C@H]1C(=O)O)C(C)C	LON-WEI-b8d98729-5	LON-WEI-b8d98729-5	3.17090465			4.9134454	-0.25311465			1	0.92			False	False
C=CC(=O)N(c1ccc(SC)cc1)C(C(=O)NC(C)(C)C)c1cccnc1	LON-WEI-b8d98729-6	LON-WEI-b8d98729-6	0			3.5374107	7.747043			1	0.99			True	False	Ugi
C=CC(=O)N(c1ccc(S(F)(F)(F)(F)F)cc1)C(C(=O)NC(C)(C)C)c1cccnc1	LON-WEI-b8d98729-7	LON-WEI-b8d98729-7	6.5412825305			11.09353	23.00163			0.98	0.9			True	False	Ugi
C=CC(=O)N(c1ccc(C(C)OC)cc1)C(C(=O)Nc1ccc(OC)cc1C)c1cccnc1	LON-WEI-b8d98729-8	LON-WEI-b8d98729-8	0			2.909986	6.899891			0.99	0.97			True	False	Ugi
C=CC(=O)N(c1ccc2ncsc2c1)C(C(=O)Nc1ccc(Br)cc1)c1cccnc1	LON-WEI-b8d98729-9	LON-WEI-b8d98729-9	3.05427925			17.384325	34.85545			0.75	0.64			True	False	Ugi
C=CC(=O)N(c1ccc(C(C)OC)cc1)C(C(=O)NC(C)(C)C)c1cccnc1	LON-WEI-b8d98729-10	LON-WEI-b8d98729-10	0			7.066298	15.90563			0.98	0.86			True	False	Ugi
C=CC(=O)N(c1ccc(N(C)C)c(C)c1)C(C(=O)Nc1ccc(Cl)cc1)c1cccnc1	LON-WEI-b8d98729-11	LON-WEI-b8d98729-11	0			4.263645	12.105545			0.88	0.78			True	False	Ugi
C=CC(=O)N(c1ccc(S(F)(F)(F)(F)F)cc1)C(C(=O)Nc1ccc(OC)cc1)c1cccnc1	LON-WEI-b8d98729-12	LON-WEI-b8d98729-12	10.353172485			15.69979	30.56822			0.83	0.71			True	False	Ugi
C=CC(=O)N(c1ccc(N(C)C)c(C)c1)C(C(=O)Nc1ccccc1Br)c1cccnc1	LON-WEI-b8d98729-13	LON-WEI-b8d98729-13	0			2.842383	8.125432			0.86	0.79			True	False	Ugi
C=CC(=O)N(c1ccc(N(C)C)c(C)c1)C(C(=O)Nc1ccc(Br)cc1)c1cccnc1	LON-WEI-b8d98729-14	LON-WEI-b8d98729-14	0			3.4472285	3.4251835			0.84	0.74			True	False	Ugi
C=CC(=O)N(c1cc(C(C)(C)C)on1)C(C(=O)Nc1cccc(CC)c1)c1cccnc1	LON-WEI-b8d98729-15	LON-WEI-b8d98729-15	6.7860531265			15.58244	43.080275	99.01		0.87	0.76	99		True	False	Ugi
C=CC(=O)N(c1ccc(N(C)C)c(C)c1)C(C(=O)Nc1cccc(CC)c1)c1cccnc1	LON-WEI-b8d98729-16	LON-WEI-b8d98729-16	0			7.04789	11.734435			0.85	0.68			True	False	Ugi
C=CC(=O)N(c1ccc(C(C)OC)cc1)C(C(=O)Nc1cccc(CC)c1)c1cccnc1	LON-WEI-b8d98729-17	LON-WEI-b8d98729-17	4.444303831		99	36.56934	63.733785	66.3870347492245	4.17791672916614	0.92	0.82	99		True	False	Ugi
C=CC(=O)N(c1ccc(C(C)C)nc1)C(C(=O)Nc1c(C)cccc1CC)c1cccnc1	LON-WEI-b8d98729-18	LON-WEI-b8d98729-18	0			5.6132675	12.477995			1	0.95			True	False	Ugi
C=CC(=O)N(c1ccc(C(C)OC)cc1)C(C(=O)Nc1ccccc1Br)c1cccnc1	LON-WEI-b8d98729-19	LON-WEI-b8d98729-19	0			3.0428534	9.7348115			0.89	0.84			True	False	Ugi
C=CC(=O)N(c1cc(C(C)(C)C)n[nH]1)C(C(=O)Nc1c(C)cccc1CC)c1cccnc1	LON-WEI-b8d98729-20	LON-WEI-b8d98729-20	0			4.0468147	4.7055155			0.92	0.78			True	False	Ugi
C=CC(=O)N(c1cc(C(C)(C)C)n[nH]1)C(C(=O)Nc1ccc(Cl)cc1)c1cccnc1	LON-WEI-b8d98729-21	LON-WEI-b8d98729-21	0			6.1170335	19.53423			0.78	0.68			True	False	Ugi
C=CC(=O)N(c1ccc(C(C)OC)cc1)C(C(=O)Nc1ccc(Cl)cc1)c1cccnc1	LON-WEI-b8d98729-22	LON-WEI-b8d98729-22	0			12.27796	26.09074			0.84	0.76			True	False	Ugi
C=CC(=O)N(c1cc(C(C)(C)C)on1)C(C(=O)NC(C)(C)C)c1cccnc1	LON-WEI-b8d98729-23	LON-WEI-b8d98729-23	28.67136864			7.85931	16.13711	99		0.98	0.91	99		True	False	Ugi
C=CC(=O)N(c1ccc(SC)cc1)C(C(=O)Nc1ccc(Cl)cc1)c1cccnc1	LON-WEI-b8d98729-24	LON-WEI-b8d98729-24	9.39703267			16.89356	32.28805			0.81	0.64			True	False	Ugi
C=CC(=O)N(c1ccc2ncsc2c1)C(C(=O)Nc1ccc(OC)cc1)c1cccnc1	LON-WEI-b8d98729-25	LON-WEI-b8d98729-25	0			4.018394	15.369845			0.92	0.87			True	False	Ugi
C=CC(=O)N(c1ccc(C(C)C)nc1)C(C(=O)Nc1ccc(OC)cc1C)c1cccnc1	LON-WEI-b8d98729-26	LON-WEI-b8d98729-26	0			6.5587765	10.390333			0.98	0.93			True	False	Ugi
C=CC(=O)N(c1ccc(C(F)(F)F)cc1)C(C(=O)Nc1ccc(OC)cc1)c1cccnc1	LON-WEI-b8d98729-27	LON-WEI-b8d98729-27	59.98080035		26.9472840576405	40.32765	60.67628	45.9956728166022	4.33728302397643	0.84	0.75	99		True	False	Ugi
C=CC(=O)N(c1ccc(S(F)(F)(F)(F)F)cc1)C(C(=O)Nc1ccc(OC)cc1C)c1cccnc1	LON-WEI-b8d98729-28	LON-WEI-b8d98729-28	0			5.5228815	12.22758			0.92	0.75			True	False	Ugi
C=CC(=O)N(c1ccc(S(F)(F)(F)(F)F)cc1)C(C(=O)Nc1c(C)cccc1CC)c1cccnc1	LON-WEI-b8d98729-29	LON-WEI-b8d98729-29	4.6923625775			3.132201	7.068751			0.85	0.73			True	False	Ugi
C=CC(=O)N(c1ccc(N(C)C)c(C)c1)C(C(=O)Nc1ccc(OC)cc1C)c1cccnc1	LON-WEI-b8d98729-30	LON-WEI-b8d98729-30	0			2.5093175	7.00835			0.87	0.83			True	False	Ugi
C=CC(=O)N(c1ccc2ncsc2c1)C(C(=O)NC(C)(C)C)c1cccnc1	LON-WEI-b8d98729-31	LON-WEI-b8d98729-31	0			9.2873815	0.77179215			1	1			True	False	Ugi
C=CC(=O)N(c1ccc(C(C)C)nc1)C(C(=O)NC(C)(C)C)c1cccnc1	LON-WEI-b8d98729-32	LON-WEI-b8d98729-32	0			11.718786	11.379195			1	0.99			True	False	Ugi
C=CC(=O)N(c1ccc(C(C)(C)CC)cc1)C(C(=O)Nc1ccc(Cl)cc1)c1cccnc1	LON-WEI-b8d98729-33	LON-WEI-b8d98729-33	11.254126943			16.53021	22.655935			0.82	0.68			True	False	Ugi
CNS(=O)(=O)Cc1ccc2[nH]cc(CCN(C)C)c2c1	LON-WEI-b8d98729-34	LON-WEI-b8d98729-34	0			4.6572687	2.3849765			1	1			False	False
C=CC(=O)N(c1ccc(C(C)(C)CC)cc1)C(C(=O)Nc1ccc(Br)cc1)c1cccnc1	LON-WEI-b8d98729-35	LON-WEI-b8d98729-35	0			8.3185375	18.35956			0.91	0.66			True	False	Ugi
C=CC(=O)N(c1ccc(C(C)(C)CC)cc1)C(C(=O)Nc1cccc(F)c1C)c1cccnc1	LON-WEI-b8d98729-36	LON-WEI-b8d98729-36	3.7850863275			16.262435	31.81661			0.86	0.72			True	False	Ugi
C=CC(=O)N(c1ccc(C(F)(F)F)cc1)C(C(=O)Nc1ccc(OC)cc1C)c1cccnc1	LON-WEI-b8d98729-37	LON-WEI-b8d98729-37	11.0318425125			7.0595355	25.43588			0.95	0.62			True	False	Ugi
C=CC(=O)N(c1ccc2ncsc2c1)C(C(=O)Nc1cccc(CC)c1)c1cccnc1	LON-WEI-b8d98729-38	LON-WEI-b8d98729-38	16.63309269		32.0306141190936	33.876555	59.258365	59.0215327740357	4.22898951617354	0.8	0.63	99		True	False	Ugi
C=CC(=O)N(c1ccc(C(F)(F)F)cc1)C(C(=O)Nc1c(C)cccc1CC)c1cccnc1	LON-WEI-b8d98729-39	LON-WEI-b8d98729-39	23.933745075			22.265165	38.632575	97.7888349071212	4.00971072818818	0.89	0.79			True	False	Ugi
C=CC(=O)N(c1ccc(SC)cc1)C(C(=O)Nc1ccc(OC)cc1C)c1cccnc1	LON-WEI-b8d98729-40	LON-WEI-b8d98729-40	0			8.266012	22.24457			0.95	0.84			True	False	Ugi
C=CC(=O)N(c1ccc(C(F)(F)F)cc1)C(C(=O)Nc1ccccc1Br)c1cccnc1	LON-WEI-b8d98729-41	LON-WEI-b8d98729-41	9.599967044			15.601375	22.04782			0.94	0.83			True	False	Ugi
C=CC(=O)N(c1ccc(N(C)C)c(C)c1)C(C(=O)Nc1c(C)cccc1CC)c1cccnc1	LON-WEI-b8d98729-42	LON-WEI-b8d98729-42	0			6.402893	13.24039			0.9	0.77			True	False	Ugi
C=CC(=O)N(c1cc(C(C)(C)C)on1)C(C(=O)Nc1ccc(OC)cc1C)c1cccnc1	LON-WEI-b8d98729-43	LON-WEI-b8d98729-43	14.308904645			12.87613	23.43133			1	0.91			True	False	Ugi
C=CC(=O)N(c1ccc2ncsc2c1)C(C(=O)Nc1ccc(Cl)cc1)c1cccnc1	LON-WEI-b8d98729-44	LON-WEI-b8d98729-44	2.570452653			8.954919	25.263735			0.87	0.69			True	False	Ugi
C=CC(=O)N(c1ccc(C(C)OC)cc1)C(C(=O)Nc1c(C)cccc1CC)c1cccnc1	LON-WEI-b8d98729-45	LON-WEI-b8d98729-45	0			5.9039575	3.935542			0.96	0.87			True	False	Ugi
C=CC(=O)N(c1cc(C(C)(C)C)on1)C(C(=O)Nc1c(C)cccc1CC)c1cccnc1	LON-WEI-b8d98729-46	LON-WEI-b8d98729-46	1.4898559085			7.333488	21.050805			0.99	0.9			True	False	Ugi
C=CC(=O)N(c1ccc(SC)cc1)C(C(=O)Nc1ccc(OC)cc1)c1cccnc1	LON-WEI-b8d98729-47	LON-WEI-b8d98729-47	0			13.53407	27.04619			0.91	0.77			True	False	Ugi
C=CC(=O)N(c1ccc2ncsc2c1)C(C(=O)Nc1c(C)cccc1CC)c1cccnc1	LON-WEI-b8d98729-48	LON-WEI-b8d98729-48	0			7.673316	10.6954605			0.97	0.97			True	False	Ugi
COc1ccc(C2CC(c3cccs3)=NN2C(=O)CCl)cc1OC	MAT-POS-916a2c5a-1	MAT-POS-916a2c5a-1	95.6975	91.09	0.968770334437063	99.36241	99.242285	1.87118266616579	5.72788381429821	0.95	0.83	99		False	True
COc1ccccc1OCCNC(=O)c1cc(=O)[nH]c2ccccc12	MAT-POS-916a2c5a-2	MAT-POS-916a2c5a-2	70.0575	83.785	3.46159502371821	83.736015	92.667755	7.23400398630335	5.14062125625603	0.99	0.96	99		False	False	quinolones	x2910
Cc1cc(C)c(C)c(S(=O)(=O)N2CCN(C(=O)c3cc(=O)[nH]c4ccccc34)CC2)c1C	MAT-POS-916a2c5a-3	MAT-POS-916a2c5a-3	81.6625	88.135	3.75065325893466	84.36679	92.87661	8.46159387152077	5.07254782320116	0.75	0.65	99		False	False	quinolones
O=C(c1cc(=O)[nH]c2ccccc12)N1CCN(c2ccccc2)CC1	MAT-POS-916a2c5a-4	MAT-POS-916a2c5a-4	66.63	78.785	10.4027223020164		54.07172	27.5248950634011	4.56027432806821	1	1	99		False	False	quinolones	x3303
O=C(NC[C@]1(COc2ccc(C(F)(F)F)cn2)C[C@H](O)[C@H](O)C1)Nc1cccnc1	FAR-UNI-736b943a-6	FAR-UNI-736b943a-6		0										False	False
C=C(CN(C)C)C(=O)N1Cc2ccccc2C(c2ccccc2)C1	REN-UFA-aaaed2d6-3	REN-UFA-aaaed2d6-3	0			0.7352351	10.25509			1	0.97			False	False
CNCCN(C)C(=O)C(=O)N1Cc2ccccc2C(c2ccccc2)C1	REN-UFA-aaaed2d6-5	REN-UFA-aaaed2d6-5		0		-1.8257439	-2.8297705							False	False
CN(CCC(N)=O)C(=O)C(=O)N1Cc2ccccc2C(c2ccccc2)C1	REN-UFA-aaaed2d6-6	REN-UFA-aaaed2d6-6		0		-0.75622525	-0.8029685							False	False
O=C(Nc1cccc(C(=O)N2CCSCC2)c1)C(F)Cl	JOO-IND-6372a4f3-2	JOO-IND-6372a4f3-2	0	0		-13.77041	-16.87734			1	1			False	False
C=CC(=O)N1CCN(Cc2cccc3ccccc23)CC1	JOO-IND-6372a4f3-4	JOO-IND-6372a4f3-4	0			-4.318302	3.347547			1	0.99			True	False
O=C(C(F)Cl)N1CCN(Cc2cccc3ccccc23)CC1	JOO-IND-6372a4f3-6	JOO-IND-6372a4f3-6		9.10758553868595		20.4667	29.471705							False	False	piperazine-chloroacetamide
C=CC(=O)N1CCCC(c2nc3ccccc3s2)C1	JOO-IND-b13e14cc-1	JOO-IND-b13e14cc-1	0	0			14.52348			0.99	0.99			True	False
O=C(C(F)Cl)N1CCCC(c2nc3ccccc3s2)C1	JOO-IND-b13e14cc-2	JOO-IND-b13e14cc-2	0	0		7.098711	16.18234			0.99	0.99			False	False
Cc1nc(CCn2c(C3CCC(=O)N3)nnc2N2CCOC(C)(C)C2)n[nH]1	KUS-THE-322b9b63-5	KUS-THE-322b9b63-5		4.69084558628715		-0.233308	2.2273706			1	1			False	False
O=C1CN(c2nnc(C3CCC(=O)N3)n2CCn2cc(Cl)cn2)CCN1	KUS-THE-322b9b63-7	KUS-THE-322b9b63-7		35.3358650064909		-2.2617907	-0.405427745			1	1			False	False
CC(C)(Cn1c(C2CCC(=O)N2)nnc1N1CCCC(C(N)=O)C1)c1ccccc1F	KUS-THE-322b9b63-14	KUS-THE-322b9b63-14		29.3501642539486		-2.80455575	6.5100115			1	0.99			False	False
NC(=O)C1CCN(c2nnc(C3CCC(=O)N3)n2CCc2cc(F)cc(F)c2)CC1	KUS-THE-322b9b63-16	KUS-THE-322b9b63-16		0		1.2686122	3.8341885			1	1			False	False
C=CC(=O)NCC(=O)N(Cc1ccccc1)C[C@H](O)c1cccs1	JUA-UNI-bc099708-1	JUA-UNI-bc099708-1			99			99.5						True	False
C=CC(=O)NCc1ccc(C(=O)NCc2cc(C)cc3c(C)c(C)[nH]c23)cc1	JUA-UNI-bc099708-2	JUA-UNI-bc099708-2			99			99.5						True	False
C=CC(=O)NCC(=O)N(CCN1CCOCC1)Cc1sccc1Br	JUA-UNI-bc099708-3	JUA-UNI-bc099708-3			99			99.5						True	False
C=CC(=O)NCc1ccc(C(=O)N[C@H](CO)c2ccc(Br)c(F)c2)cc1	JUA-UNI-bc099708-4	JUA-UNI-bc099708-4			99			99.5						True	False
C=CC(=O)Nc1cc(C(=O)NC[C@H](Cc2ccccc2)c2ccccn2)ccc1O	JUA-UNI-bc099708-5	JUA-UNI-bc099708-5	0		99	0.683865	9.484211	99.5		0.83	0.82			True	False
O=C(CCl)N1CCCC(N(CC2CCCCC2)C2CCC(O)CC2)C1	WAR-XCH-72a8c209-5	WAR-XCH-72a8c209-5		24.865		-11.752131	7.357533			1	1			False	True		x10728
C=CC(=O)N1CCCC(N(CC2CCCCC2)C2CCC(O)CC2)C1	WAR-XCH-72a8c209-9	WAR-XCH-72a8c209-9		0		-4.465255	-0.824094			1	1			True	False
C=CC(=O)N1CCC(N(Cc2ccccc2C#N)C2CCC(O)CC2)CC1	WAR-XCH-72a8c209-10	WAR-XCH-72a8c209-10		0		-63.997585	-8.668108			0.99	0.99			True	False
O=C(CCl)N1CCN(Cc2cc(O)ccc2O)CC1	NEH-REV-107bcf72-5	NEH-REV-107bcf72-5	63.9180041648472	89.8538058394545	9.28315023397583	57.36118	74.50492	37.4070562914493	4.42704646679995	0.99	0.99	99		False	True	piperazine-chloroacetamide
NS(=O)(=O)CCc1ccccc1CN1CCN(C(=O)CCl)CC1	MIH-UNI-e573136b-5	MIH-UNI-e573136b-5		100	0.83373139690581	101.27855	102.5626	2.71702061388963	5.56590706660068	1	1	99		False	True	piperazine-chloroacetamide
CCc1ccccc1Nc1nc(N)nc(CSc2nnc3ccccn23)n1	SER-UNI-985a0e14-4	SER-UNI-985a0e14-4	-0.805194601743985	3.36688000254456		20.90122	46.58644			0.99	0.95			False	False
O=C(CCl)N1CCOc2cccc(-c3cccnc3)c21	TIM-UNK-6bd61028-2	TIM-UNK-6bd61028-2		-5.89275513148615		1.7567755	7.4404605			1	1			False	True
O=C(c1cc2sccc2s1)N1CCOC(CN2CCOCC2)C1	JAR-KUA-672ec752-1	JAR-KUA-672ec752-1		2.343197171		4.595816	7.8457765			1	0.99			False	False
CN1CCN(C(=O)CNc2c(S(N)(=O)=O)ccc3ccccc23)CC1	JAR-KUA-672ec752-3	JAR-KUA-672ec752-3		0		-0.9614865	0.3211872							False	False
O=C(CCl)N1CCCC(c2nc(-c3cccnc3)nc3ccccc23)C1	WAR-XCH-bdd24732-16	WAR-XCH-bdd24732-16		100		7.839737	31.79157			0.9	0.89			False	True
Cc1ccc(S(=O)(=O)NC2CCN(C(=O)CCl)CC2)cc1	WAR-XCH-79d12f6e-4	WAR-XCH-79d12f6e-4	54.869692719237		18.4784572700529	25.13284	59.26949	33.5410302443085	4.47442360176134	1	1.01	99		False	True
Cc1ccc(C)c(S(=O)(=O)N2CCN(C(=O)CCl)CC2)c1	WAR-XCH-79d12f6e-6	WAR-XCH-79d12f6e-6	90.8478520270466	96.2866818206516	1.62336890299448		101.1492	14.2164854520191	4.84720775504424	0.99	0.98	99		False	True	piperazine-chloroacetamide
Cc1ccnc2[nH]c(CC3CCN(C(=O)CCl)CC3)nc12	WAR-XCH-b0339bbe-3	WAR-XCH-b0339bbe-3		100	29.7176320581359	5.177157	18.13637			1	1			False	True
O=C(CCl)N1CCC(c2nc(-c3cccnc3)nc3ccccc23)CC1	WAR-XCH-b0339bbe-19	WAR-XCH-b0339bbe-19		100	14.8530214654919	56.80079	71.485475	18.1752175723666	4.74052038157414	0.92	0.8	99		False	True
CN(C)C(=O)C[C@@H]1CN(C(=O)c2cnn3c2CCC3)c2ccc(Cl)cc21	RAI-NOV-2f6a9876-1	RAI-NOV-2f6a9876-1	0			-17.53006	-10.82869			1	1			False	False
NCCn1cc(C(=O)N2CC3(CCC3)c3cc(Br)ccc32)cn1	RAI-NOV-2f6a9876-5	RAI-NOV-2f6a9876-5		0		-2.8412465	7.520213							False	False
OC[C@@]1(F)CCN(c2nc(-c3cccnc3)nc3sc4c(c23)CCC4)C1	RAI-NOV-2f6a9876-7	RAI-NOV-2f6a9876-7		0		1.463836415	6.0471815							False	False
NS(=O)(=O)c1ccc(C(=O)N2Cc3ccccc3C(c3ccccc3)C2)cc1	JAR-IMP-ed466bb3-13	JAR-IMP-ed466bb3-13	0			0.8090796	8.227742			0.95	0.96			False	False
O=C(CCl)N1CCN(C(c2ccccc2)c2ccccc2)CC1	SIM-SYN-f15aaa3a-1	SIM-SYN-f15aaa3a-1	100.423677336878	100.423677336878	0.385836738298307		108.1038	1.9753874756434	5.70434770407364	-0.2	0.01	99		False	True	piperazine-chloroacetamide
Cc1ccc(S(=O)(=O)N2CCC(NC(=O)N(C)Cc3cc(C)on3)CC2)cc1	SIM-SYN-3099a863-1	SIM-SYN-3099a863-1		0		-1.096527	2.60272495							False	False
CC(C(=O)O)c1ccc2c(c1)[nH]c1ccc(Cl)cc12	MAK-UNK-0d6072ac-4	MAK-UNK-0d6072ac-4	0			-0.54754295	3.9667165			1	0.98			False	False		x2659
Cc1c([C@H](C)C(=O)O)ccc2c1[nH]c1ccc(Cl)cc12	MAK-UNK-0d6072ac-20	MAK-UNK-0d6072ac-20		0		-2.625562	1.8437939							False	False
Cc1cc([C@H](C)C(=O)O)cc2[nH]c3ccc(Cl)cc3c12	MAK-UNK-0d6072ac-21	MAK-UNK-0d6072ac-21		9.0350443721351		0.3038572	3.370455							False	False
NS(=O)(=O)c1ccc2c(c1)CN(CC1CCN(C(=O)CCl)CC1)CC2	STU-CHA-83dacf15-1	STU-CHA-83dacf15-1		91.0727805994704	31.2396869113348	30.76709	60.293165	19.5400656389408	4.70907398173383	1	1	99		False	True
O=C(NCc1ccc(Cl)cc1CN1CCN(C(=O)CCl)CC1)[C@@H]1CCCOC1	STU-CHA-7b3b91d5-1	STU-CHA-7b3b91d5-1		100	20.1327620824878	56.663285	77.900525	12.1132386806886	4.91673972530422	1	1	99		False	True	piperazine-chloroacetamide
O=C(CCl)N1CCN(Cc2cc(Cl)ccc2CNC(=O)N2CCOCC2)CC1	STU-CHA-6cae54d3-1	STU-CHA-6cae54d3-1		93.2579979323948	5.55170588588082	77.21828	78.95157	3.79513106116713	5.42077322157118	0.98	0.94	15.847147786152		False	True	piperazine-chloroacetamide
C#CCN1CCN(C(=O)CCl)CC1	TOB-UNK-c2aba166-1	TOB-UNK-c2aba166-1	6.85682273681733	7.12164094611649			27.16465			1	1			False	True	piperazine-chloroacetamide
C#CCN1CCN(C(=O)C=C)CC1	TOB-UNK-c2aba166-2	TOB-UNK-c2aba166-2	3.23499381421805			-18.5992	-14.95015			1.01	1.01			True	False
CC(=O)N1CCN(S(=O)(=O)C2=CC[SH]=C2)CC1	MAK-UNK-23561bf6-1	MAK-UNK-23561bf6-1	0	3.625			-20.6063			0.99	1			False	False
C=CC(=O)N1CCN(S(C)(=O)=O)CC1c1ccccc1	NAU-LAT-f723e322-4	NAU-LAT-f723e322-4		0		-0.4375305	2.885148							True	False
O=C(CCl)N1CCN(Cc2cc(Cl)cc(Cl)c2)CC1	PAU-UNI-8cdd41c7-1	PAU-UNI-8cdd41c7-1	100	100	0.475467581525766	76.88183	69.11789	1.88943429591092	5.72366820584777	1	1	99		False	True	piperazine-chloroacetamide
CS(=O)(=O)N1CCc2ccc(CN3CCN(C(=O)CCl)CC3)cc2C1	TAM-UNI-d1c3dd9f-5	TAM-UNI-d1c3dd9f-5		71.7997904938334	38.3992219562017	29.93032	62.504155	40.1854334103738	4.39593134333166			99		False	True	piperazine-chloroacetamide
O=C(CCl)N1CCN(Cc2cccc(CNC(=O)N3CCOCC3)c2)CC1	TAM-UNI-d1c3dd9f-12	TAM-UNI-d1c3dd9f-12		95.6285850077675	50.3175208692555	11.710765	32.381265			1	1			False	True	piperazine-chloroacetamide
CC(=O)Nc1ccc(C#N)cc1CN1CCN(C(=O)CCl)CC1	TAM-UNI-d1c3dd9f-18	TAM-UNI-d1c3dd9f-18	59.2476533965623		17.492411393975	20.5609	43.35726			1	1.01			False	True	piperazine-chloroacetamide
C=CC(=O)N1CCN(S(=O)(=O)c2ccccc2-c2ccc(Nc3ccc(C#N)cn3)cc2)CC1	JAN-GHE-bf40f168-2	JAN-GHE-bf40f168-2		0		-11.27364	-6.30458			0.75	0.61			True	False
C=CC(=O)N1CC(NCC2=CNC3C=CC(C#N)=CC23)C1	JAN-GHE-bf40f168-10	JAN-GHE-bf40f168-10								1	0.95			True	False
O=C(CCl)N1CCN(Cc2cnc(-c3ccccc3)nc2)CC1	MAK-UNK-af83ef51-1	MAK-UNK-af83ef51-1		0		6.1794385	15.749255							False	True	piperazine-chloroacetamide
CC(CCc1ccccc1)N1CCN(C(=O)CCl)CC1	MAK-UNK-af83ef51-2	MAK-UNK-af83ef51-2	62.5519327363892	91.0912970400867	13.5830274185255	44.96813	60.7384	20.2707244565286	4.69313072975542	1	1	99		False	True	piperazine-chloroacetamide
Cc1cccc(CC2CCN(C(=O)CCl)CC2)c1	MAK-UNK-af83ef51-6	MAK-UNK-af83ef51-6		87.1403579176605	4.4937867314581	62.94115	90.52429	14.724751238932	4.83195203348291	1	1	99		False	True
CC(=O)N[C@@H](Cc1ccc(O)cc1)C(=O)NC(CN1CCN(C(=O)CCl)CC1)c1ccccc1	NIM-UNI-ed9fc491-4	NIM-UNI-ed9fc491-4		31.1437913728699		21.328235	41.166635			0.99	1			False	True	Ugi
O=C(O)c1cn(-c2ccc(F)cc2)c2cc(N3CCNCC3)c(F)cc2c1=O	GER-UNI-caecb3b0-1	GER-UNI-caecb3b0-1		19.9988012145019										False	False
O=C(CCl)N1CCN(C(c2ccccc2)C2CCOCC2)CC1	GIA-UNK-20b63697-2	GIA-UNK-20b63697-2		84.759203055	1.68800000436081	80.84184	102.98405	20.726390543875	4.68347632276692	1	0.99	99		False	True	piperazine-chloroacetamide
O=C(CCl)N1CCN(C(c2ccccc2)C2CCCCC2)CC1	GIA-UNK-20b63697-6	GIA-UNK-20b63697-6		95.614036045	0.643563200079613	95.837655	98.14297	4.12842191303078	5.38421592544631	0.98	0.78	99		False	True	piperazine-chloroacetamide
C=CC(=O)N1CCCN(Cc2ccccc2)CC1	ANT-OPE-c0c3e7cc-1	ANT-OPE-c0c3e7cc-1	0			0.9471369	9.994081			1	1			True	False
Cc1ccc(S(=O)(=O)Nc2c(-c3cccnc3)nc3ccccn23)c(C)c1	FRA-BIO-8bf1eac9-1	FRA-BIO-8bf1eac9-1		0		2.50094535	7.697418							False	False
CCN1CCN(Cc2ccccc2CNC2=NC[C@@H](C3CCCC3)N2)CC1	FRA-BIO-8bf1eac9-2	FRA-BIO-8bf1eac9-2		-30.7567985067044		-1.160224	-20.757195			1	1			False	False
CCN1CCN(Cc2ccccc2CNC(=O)[C@@]2(C)CCN2C(=O)OC(C)(C)C)CC1	FRA-BIO-8bf1eac9-3	FRA-BIO-8bf1eac9-3		13.220487434		-6.3046025	-0.69724875			1	1			False	False
CCOC(=O)[C@@H](CCc1ccccc1)N[C@H](C)C(=O)Nc1cccc(CN2CCCC2)c1	FRA-BIO-8bf1eac9-4	FRA-BIO-8bf1eac9-4		6.6019576005		-3.553138	1.327189			0.99	0.97			False	False
O=C(O)[C@@H](Cc1nc(=O)cc[nH]1)NCc1ccc(Cl)s1	FRA-BIO-8bf1eac9-5	FRA-BIO-8bf1eac9-5		2.068119133		6.701255	4.8479515			1.01	1			False	False
Cc1ccc(NCc2cc(NC(=O)OC(C)(C)C)ccc2Br)cn1	FRA-BIO-8bf1eac9-6	FRA-BIO-8bf1eac9-6		35.86006325		-3.295398	9.5181395			0.9	0.7			False	False
Cc1cc(C(C)(C)C)ccc1OC[C@H](O)Cn1cnccc1=O	FRA-BIO-8bf1eac9-7	FRA-BIO-8bf1eac9-7		0		-3.6719668	16.4578375			1.01	1			False	False
C[C@H]1CN(Cc2ccccc2)CC[C@@H]1NC(=O)C(=O)NCc1ccccc1CN1CCCC[C@@H]1C	FRA-BIO-8bf1eac9-8	FRA-BIO-8bf1eac9-8		0		-2.3500325	1.3426185			1	0.99			False	False
O=C(O)[C@@H](Cc1nc(=O)cc[nH]1)NC[C@@H]1C[C@@H]2C=C[C@H]1C2	FRA-BIO-8bf1eac9-9	FRA-BIO-8bf1eac9-9		29.463696854193		13.66269	26.38381			1	1			False	False
O=C(NCc1ccccc1OCCO)C(=O)N[C@H]1C[C@H]1C1CCOCC1	FRA-BIO-8bf1eac9-10	FRA-BIO-8bf1eac9-10		0		1.34225955	-9.811537			1.01	1			False	False
O=S(=O)(Cc1nc(-c2ccncc2)no1)Nc1ccc(N2CCCCC2)cc1	FRA-BIO-8bf1eac9-12	FRA-BIO-8bf1eac9-12		0		3.338195	2.6636395							False	False
C=C(C(=O)Nc1ccccc1)c1cccnc1	BEN-DND-031a96cc-8	BEN-DND-031a96cc-8	0			-18.00844	-18.74687			1	1			False	False	3-aminopyridine-like	x10022
C=CC(=O)N1CCN(Cc2ccc(F)cc2)CC1	ANT-OPE-d972fbad-1	ANT-OPE-d972fbad-1		0		7.924162	11.4243							True	False
CO[C@@H]1C[C@@H](COc2cccnc2)N(c2ncccn2)C1	AUS-ARG-7cfdce8f-1	AUS-ARG-7cfdce8f-1		0		-6.6347075	-1.185928							False	False
O=S1(=O)CCC(N2CCN(c3nc(-c4cccnc4)nc4ccccc34)CC2)C1	AUS-ARG-7cfdce8f-15	AUS-ARG-7cfdce8f-15	0	0		12.95491	14.09733			1	0.94			False	False
CN(C)C/C=C/C(=O)Nc1c[nH]c2ccccc12	ANT-OPE-ab37bd51-1	ANT-OPE-ab37bd51-1	0			5.801615	22.53145			1	1			False	False
CN(C)C/C=C/C(=O)NCc1c[nH]c2ccccc12	ANT-OPE-ab37bd51-2	ANT-OPE-ab37bd51-2	0			3.862392	0.7435621			0.96	0.98			False	False
Cc1cc(-c2nc3ccccc3[nH]2)ccc1O	CAS-DEP-751a2458-2	CAS-DEP-751a2458-2		-3.72627121932803		-10.34337	-36.7795575			0.99	1			False	False
CC(Cl)C(=O)N1CCC(C(=O)N2CCCCC2)CC1	BRU-LEF-cf996d6c-1	BRU-LEF-cf996d6c-1	0	0		-11.85045	-26.98675			0.99	1			False	False
COc1cccc(CNC(=O)N2CCN(C(=O)N3CCCCC3)CC2)c1	LUI-IND-2c46affe-3	LUI-IND-2c46affe-3		0		-3.3111865	-0.332263							False	False
COc1ccc(-c2cccc(S(=O)(=O)N3CCN(C(C)=O)CC3)c2)cc1	ANT-OPE-7824651a-1	ANT-OPE-7824651a-1		0		-3.548597	2.925561			0.95	0.93			False	False
Cc1ccncc1NC(=O)c1cccc(NC(=O)Nc2cccnc2)c1	MAK-UNK-129dcd6f-9	MAK-UNK-129dcd6f-9	2.37777088240865	1.27094638795218			-23.32078			1	1			False	False	3-aminopyridine-like
Cc1ccncc1NC(=O)c1ccc(NC(=O)Nc2cccnc2)cc1	MAK-UNK-129dcd6f-12	MAK-UNK-129dcd6f-12	3.09706165235309	0			-23.02358			1	0.99			False	False	3-aminopyridine-like
N#Cc1ccc(Nc2ccc(NC(=O)Nc3cccnc3)cc2)nc1	MAK-UNK-30aad1f1-12	MAK-UNK-30aad1f1-12	0	0		-1.306728	-3.696566			1	0.91			False	False	3-aminopyridine-like
CC(=O)N1CCN(Cc2cn(-c3cccc(S(N)(=O)=O)c3)nn2)CC1	NIM-UNI-02269248-3	NIM-UNI-02269248-3	2.3025	5.73		-2.75353	1.362205			0.95	0.97			False	False
CNC(=O)c1ccc(CS(=O)(=O)NCC(F)(F)c2ccc(F)cc2F)cc1	VIJ-CYC-1a381570-3	VIJ-CYC-1a381570-3		0		6.865444	9.7906775							False	False
C=C1CC1C(=O)NC(C)c1ccc(S(=O)(=O)NC)cc1	VIJ-CYC-1a381570-5	VIJ-CYC-1a381570-5	0	0		-2.667452	-0.9716629			1	1			False	False
C=CC(=O)NCc1ccc(C(C)NC(=O)OC(C)(C)C)cc1	VIJ-CYC-1a381570-10	VIJ-CYC-1a381570-10	0	0			6.835744			1	1.01			True	False
CNS(=O)(=O)c1ccc(C(C)NC(=O)NC(C)(C)C)cc1	VIJ-CYC-1a381570-11	VIJ-CYC-1a381570-11	0	0		-0.8088335	-0.249829325			1	1			False	False
CC(C)[C@@H](C#N)NS(=O)(=O)c1ccc(CF)cc1	VIJ-CYC-1a381570-12	VIJ-CYC-1a381570-12	1.55	22.11			-13.98851			1	1			False	False
COC(=O)c1sc(NS(=O)(=O)c2ccc(CF)cc2)nc1C(C)(C)C	VIJ-CYC-1a381570-13	VIJ-CYC-1a381570-13	0	0			-7.76699			1	0.99			False	False
CCNc1ncc(C#N)cc1CN1CCN(C(=O)CCl)CC1	DAR-DIA-fb20be43-4	DAR-DIA-fb20be43-4		99.7259431060083	1.63999401739811	99.718295	102.4596	3.21638505121816	5.49263196502024	0.98	0.95	99		False	True	piperazine-chloroacetamide
N#Cc1cc(CN2CCN(C(=O)CCl)CC2)c2ccccc2c1	DAR-DIA-fb20be43-6	DAR-DIA-fb20be43-6	97.5836011363847		1.16237439119758	83.637	93.13343	4.60620593726261	5.33665664921646	0.85	0.79	99		False	True	piperazine-chloroacetamide
COc1cc(CN2CCN(C(=O)CCl)CC2)c2ccccc2c1	DAR-DIA-fb20be43-7	DAR-DIA-fb20be43-7		100	1.62073302525785	82.83451	90.859005	2.74516472068115	5.56143159105484	1	0.95	81.6802181280873		False	True	piperazine-chloroacetamide
COc1ccc2[nH]cc(CCNS(C)(=O)=O)c2c1	MAR-UNI-9ca61fdc-1	MAR-UNI-9ca61fdc-1	0			-4.1875715	-4.3947805			0.92	0.86			False	False
CN1CCN(C(=O)Cc2c[nH]c3ncccc23)CC1C(=O)NCCc1c[nH]c2ccc(F)cc12	MAK-UNK-10572812-7	MAK-UNK-10572812-7		-14.9841564029046		-9.5542315	-21.4852735			0.98	0.98			False	False
CN1CCN(C(=O)Cc2c[nH]c3ncc(C(=O)NCCc4c[nH]c5ccc(F)cc45)cc23)CC1	MAK-UNK-10572812-16	MAK-UNK-10572812-16		8.7388788684957		-1.5001105	7.574305							False	False
CCOCC1CCN(c2ccc(S(N)(=O)=O)cc2)CC1	WAR-XCH-b6889685-20	WAR-XCH-b6889685-20	21.845	44.64			7.410343			1	1			False	False
CC(C)NC1CCN(c2ccc(S(N)(=O)=O)cc2)CC1	WAR-XCH-b6889685-23	WAR-XCH-b6889685-23	0.29	0.505		-1.266965	-1.56316695			1	0.98			False	False
Cc1ccc(NC2CCN(c3ccc(S(N)(=O)=O)cc3)CC2)cc1	WAR-XCH-b6889685-25	WAR-XCH-b6889685-25	28.4325	39.995		2.66913	5.6181615			0.92	0.84			False	False
NS(=O)(=O)c1ccc(N2CCC(Nc3ccc(F)cc3)CC2)cc1	WAR-XCH-b6889685-26	WAR-XCH-b6889685-26	3.795	50.235	39.2184067454645		8.08401			1	0.89			False	False
Cc1cccc(NC2CCN(c3ccc(S(N)(=O)=O)cc3)CC2)c1	WAR-XCH-b6889685-27	WAR-XCH-b6889685-27	39.385	45.87		-2.588312	-0.83843525			0.96	0.87			False	False
NS(=O)(=O)c1ccc(N2CCC(Nc3ccccc3)CC2)cc1	WAR-XCH-b6889685-29	WAR-XCH-b6889685-29	27.25	21.99			9.570042			1	1			False	False
Cc1ccccc1NC1CCN(c2ccc(S(N)(=O)=O)cc2)CC1	WAR-XCH-b6889685-30	WAR-XCH-b6889685-30	25.2025	37.635		4.975324	7.2214665			0.91	0.91			False	False
NS(=O)(=O)c1ccc(N2CCSCC2)cc1	WAR-XCH-b72a1bbc-1	WAR-XCH-b72a1bbc-1	29.145	48.24			-25.91639			1	1			False	False
Cc1ccncc1-c1ccc(S(N)(=O)=O)cc1	WAR-XCH-b72a1bbc-4	WAR-XCH-b72a1bbc-4	-2.965	-2.155			8.579353			1	1			False	False
NS(=O)(=O)c1ccc(N2CCC(c3ccco3)CC2)cc1	WAR-XCH-b72a1bbc-7	WAR-XCH-b72a1bbc-7	45.9325	38.895		5.401716	8.4662485			1	0.83			False	False
NS(=O)(=O)c1ccc(N2CCC(c3nc4ccccc4s3)CC2)cc1	WAR-XCH-b72a1bbc-8	WAR-XCH-b72a1bbc-8	0			-11.92429	-11.99108			0.76	0.52			False	False
COC1CCN(c2ccc(S(N)(=O)=O)cc2)CC1	WAR-XCH-b72a1bbc-9	WAR-XCH-b72a1bbc-9	29.6975	35.44		2.984876	6.8180065			1	1			False	False
NS(=O)(=O)c1ccc(N2CCC(N3CCCCC3)CC2)cc1	WAR-XCH-b72a1bbc-10	WAR-XCH-b72a1bbc-10	0	0			7.786804			1	1			False	False
NS(=O)(=O)c1ccc(N2CCC(N3CCCCCC3)CC2)cc1	WAR-XCH-b72a1bbc-11	WAR-XCH-b72a1bbc-11		100	15.758058151087	-1.252803	0.117096			1	1			False	False
NS(=O)(=O)c1ccc(N2CCC(CO)CC2)cc1	WAR-XCH-b72a1bbc-14	WAR-XCH-b72a1bbc-14	-1.13	2.825		3.9494035	7.034761			1	1			False	False
NS(=O)(=O)c1ccc(N2CCC(c3ccncc3)CC2)cc1	WAR-XCH-b72a1bbc-15	WAR-XCH-b72a1bbc-15	1.055	1.845		0.87467985	1.6450275			1	0.94			False	False
NS(=O)(=O)c1ccc(N2CCC(c3ccsc3)CC2)cc1	WAR-XCH-b72a1bbc-16	WAR-XCH-b72a1bbc-16	37.4425	41.975		7.4030895	17.089435			0.98	0.76			False	False
NS(=O)(=O)c1ccc(N2CCC([C@@H]3CCCO3)CC2)cc1	WAR-XCH-b72a1bbc-18	WAR-XCH-b72a1bbc-18	35.01	52.225	99		-15.95007			0.99	1			False	False
NS(=O)(=O)c1ccc(N2CCC(CN3CCCCC3)CC2)cc1	WAR-XCH-b72a1bbc-19	WAR-XCH-b72a1bbc-19		22.745		-23.08118	-2.5821175			1	1.01			False	False
NS(=O)(=O)c1ccc(N2CCC(CN3CCCCCC3)CC2)cc1	WAR-XCH-b72a1bbc-20	WAR-XCH-b72a1bbc-20	-2.465	5.22		-5.5291585	-0.98737295			0.99	0.91			False	False
COCC1CCN(c2ccc(S(N)(=O)=O)cc2)CC1	WAR-XCH-b72a1bbc-23	WAR-XCH-b72a1bbc-23	22.33	43.96			-23.12265			0.99	1			False	False
CCSCC1CCN(c2ccc(S(N)(=O)=O)cc2)CC1	WAR-XCH-b72a1bbc-39	WAR-XCH-b72a1bbc-39	26.035	40.24			-25.81732			1	1.01			False	False
CC(C)N(C)CC1CCN(c2ccc(S(N)(=O)=O)cc2)CC1	WAR-XCH-b72a1bbc-48	WAR-XCH-b72a1bbc-48	0	0			-17.79275			1	0.99			False	False
CCN(C)CC1CCN(c2ccc(S(N)(=O)=O)cc2)CC1	WAR-XCH-b72a1bbc-49	WAR-XCH-b72a1bbc-49	0	0		3.385399	6.021047			1	0.98			False	False
CC(=O)NCCc1c[nH]c2c(NCc3ccc4nc[nH]c4c3)cc(F)cc12	GAB-REV-4a4e2ff3-20	GAB-REV-4a4e2ff3-20		-4.41903643728332		-13.744189	12.05787			0.64	0.86			False	False
CC(=O)N1CCN(C(=O)Cc2ccccn2)CC1	JON-UIO-066ce08b-3	JON-UIO-066ce08b-3	0	0		-0.51655985	3.515198			1	1			False	False
C[C@H](NC(=O)[C@@H](C)c1ccc(F)c(F)c1)c1cccc(F)c1	JON-UIO-066ce08b-7	JON-UIO-066ce08b-7	0	0			-31.42461			1	0.79			False	False
Cc1ccccc1CN1CCN(C(=O)C(F)C(C)C)CC1	JON-UIO-066ce08b-9	JON-UIO-066ce08b-9	0	10.335		2.7382665	6.7028125			1	1			False	False
Cc1cccc(C)c1OCC(=O)N[C@@H](Cc1ccccc1)[C@@H](O)C[C@H](Cc1ccccc1)NC(=O)[C@H](C(C)C)N1CCCNC1=O	ALE-UNK-fca05062-1	ALE-UNK-fca05062-1	0			7.217611	12.97443			0.83	0.53			False	False
CC(C)c1nc(CN(C)C(=O)N[C@H](C(=O)N[C@@H](Cc2ccccc2)C[C@H](O)[C@H](Cc2ccccc2)NC(=O)OCc2cncs2)C(C)C)cs1	ALE-UNK-fca05062-2	ALE-UNK-fca05062-2	0			2.3105455	6.7151555			0.82	0.32			False	False
Cc1cccc(C)c1OCC(=O)NCCc1ccccc1	ALE-UNK-fca05062-3	ALE-UNK-fca05062-3	0	0		1.78359765	7.2497905			1	0.98			False	False
O=C(COc1ccccc1)NCCc1ccccc1	ALE-UNK-fca05062-4	ALE-UNK-fca05062-4	0	0		-0.1782065	-0.0737995			1	1			False	False
CCCNC(=O)C(C)NC(=O)N(C)Cc1csc(C)n1	ALE-UNK-fca05062-9	ALE-UNK-fca05062-9	0			0.813694	-2.742432			1	1			False	False
Nc1nnnn1-c1cccc(C(=O)Nc2c(-c3cccnc3)nc3ccccn23)c1	BAR-COM-4e090d3a-2	BAR-COM-4e090d3a-2	11.0325	18.3		-2.500041	2.6895285			0.98	0.79			False	False
Cc1ccccc1CNc1ccccc1NC(=O)C(O)c1cccnc1	BAR-COM-4e090d3a-3	BAR-COM-4e090d3a-3	4.5875	35.735		-0.05600255	7.2804715			0.95	0.94			False	False	3-aminopyridine-like
CC1CN(Cc2ccccc2NC(=O)NCc2cnsc2)CC(C)O1	BAR-COM-4e090d3a-4	BAR-COM-4e090d3a-4	0	1.335		1.48206765	4.442346			1	0.98			False	False
Nc1ncncc1CNC(=O)Nc1ccccc1OCCn1ccnc1	BAR-COM-4e090d3a-5	BAR-COM-4e090d3a-5	1.47	9.19			15.83119			1	1			False	False
Cn1nncc1CC(=O)NC(c1ccccc1)c1nc2ccccc2n1C	BAR-COM-4e090d3a-6	BAR-COM-4e090d3a-6	0	0			54.13116	35.6886848625696	4.44746945561544	1	1	99		False	False
CC(NC(=O)C(Cc1ccccc1)NC(=O)c1ccco1)c1ncco1	BAR-COM-4e090d3a-7	BAR-COM-4e090d3a-7	0	0			-28.01664			1	1			False	False	Ugi
Cc1cccc(-c2nnnn2C2CC2C)c1NC(=O)CCc1cccnc1	BAR-COM-4e090d3a-8	BAR-COM-4e090d3a-8	0	13.52			-16.50485			1	1			False	False
Cc1noc(C)c1COc1ccccc1C(=O)NC(C)c1nnc2ncccn12	BAR-COM-4e090d3a-9	BAR-COM-4e090d3a-9	0	18.485		2.2150455	8.2825815			0.99	0.94			False	False
O=C(NCCNc1cccnn1)c1ccccc1NS(=O)(=O)c1cc(F)ccc1F	BAR-COM-4e090d3a-10	BAR-COM-4e090d3a-10	0	12.115			7.826431			1	1			False	False
O=C(Cc1cncnc1)Nc1cccc(CCCc2ccccc2)c1	BAR-COM-4e090d3a-11	BAR-COM-4e090d3a-11	0	0		1.12288025	10.109647			0.96	0.94			False	False	3-aminopyridine-like
Cc1ccccc1C(C(=O)NCC(O)Cn1ccnn1)c1ccccc1	BAR-COM-4e090d3a-12	BAR-COM-4e090d3a-12	0			0.4238036	4.242857			1	1.01			False	False
N#Cc1cnn(-c2ccccc2NC(=O)Cc2ccn[nH]2)c1N	BAR-COM-4e090d3a-14	BAR-COM-4e090d3a-14	0			-9.143885	2.959074			1	0.96			False	False	3-aminopyridine-like
O=C(Cc1cccnc1Cl)Nc1cccc(OCCc2ccccc2)c1	BAR-COM-4e090d3a-15	BAR-COM-4e090d3a-15	0	5.025		1.542335	6.898823			0.81	0.27			False	False	3-aminopyridine-like
CCc1nnnn1-c1ccccc1NC(=O)C1(c2cncc(Br)c2)CC1	BAR-COM-4e090d3a-16	BAR-COM-4e090d3a-16	0	0			10.20408			1	1			False	False	3-aminopyridine-like
O=C(NC(Cc1ccccc1)C(=O)NCc1ccno1)OCc1ccccc1	BAR-COM-4e090d3a-19	BAR-COM-4e090d3a-19	0	0			50.62413			0.98	0.85			False	False
CC(C(=O)Nc1cccc(NC2CCCC2)c1)c1cnccn1	BAR-COM-4e090d3a-20	BAR-COM-4e090d3a-20	0	-2.145		-2.7667655	0.913150745			1	0.98			False	False	3-aminopyridine-like
NC(=O)C1Cc2ccccc2N(CC(=O)Nc2cnccn2)C1	BAR-COM-4e090d3a-21	BAR-COM-4e090d3a-21	0	0		0.0292025	6.193357			1	0.93			False	False	3-aminopyridine-like
COc1cc(CNC(=O)Cc2ncc[nH]2)c2ccccc2n1	BAR-COM-4e090d3a-22	BAR-COM-4e090d3a-22	0	15.595			-23.12265			1	1			False	False
O=C(NCc1cccnn1)Nc1cccc(-c2ncc3n2CCCC3)c1	BAR-COM-4e090d3a-23	BAR-COM-4e090d3a-23		0		-2.916869	-5.294053							False	False
CC(NC(=O)c1ccccc1OC1CCCCC1)c1cnccn1	BAR-COM-4e090d3a-26	BAR-COM-4e090d3a-26	0	0			11.21458			1	1			False	False
CCC(NC(=O)NCc1cnccn1)c1ccccc1OCC(=O)N1CCCC1	BAR-COM-4e090d3a-27	BAR-COM-4e090d3a-27	0	9.195			7.60848			1	1			False	False
O=C(NCc1cccnn1)NC(Cc1ccccc1)c1cccs1	BAR-COM-4e090d3a-29	BAR-COM-4e090d3a-29	0	0			13.88944			1	1			False	False
O=C(CCc1cnn[nH]1)NC(Cn1cccn1)c1ccccc1	BAR-COM-4e090d3a-30	BAR-COM-4e090d3a-30	0	0		-1.5159418	-1.10957139			1	1			False	False
CCC(NC(=O)C(C)n1cncn1)c1ccccc1OCC(=O)N1CCCC1	BAR-COM-4e090d3a-31	BAR-COM-4e090d3a-31	0	0		-0.9072247	0.70134785			1	0.99			False	False
O=C(NCC(O)Cn1ccnn1)c1ccccc1OC1CCC1	BAR-COM-4e090d3a-34	BAR-COM-4e090d3a-34	0	0		-1.1075592	2.0355695			1	1			False	False
O=C(Cc1cccnc1Br)Nc1cccc(OCCn2cncn2)c1	BAR-COM-4e090d3a-35	BAR-COM-4e090d3a-35	0	0			-21.71587			1	1			False	False	3-aminopyridine-like
COC(=O)C(Cc1ccccc1)C(C)NC(=O)C(C)n1ccnc1	BAR-COM-4e090d3a-36	BAR-COM-4e090d3a-36	0	0			11.92788			1	1			False	False
Cc1noc(CC(NC(=O)C(C)Cn2ccnc2)c2ccccc2)n1	BAR-COM-4e090d3a-38	BAR-COM-4e090d3a-38	0	0			-2.37765			1	1			False	False
O=C(Cc1cncnc1)Nc1cccc(OC2CC(=O)N2)c1	BAR-COM-4e090d3a-39	BAR-COM-4e090d3a-39	-2.075	8.105		7.863298	22.773735			1	1			False	False	3-aminopyridine-like	x2562
O=C(NCc1cnn2ccccc12)c1cccnc1OCCO	BAR-COM-4e090d3a-40	BAR-COM-4e090d3a-40	0	0		-18.1754	-28.85324			1	1.01			False	False
O=C(NCc1ccno1)c1ccccc1Oc1ccc(Cl)cc1Cl	BAR-COM-4e090d3a-42	BAR-COM-4e090d3a-42	0	0		-12.95812	-12.42811			1	0.96			False	False
O=C(NCc1noc2ccccc12)c1ccccc1OCC1CC1	BAR-COM-4e090d3a-43	BAR-COM-4e090d3a-43	0	0		5.3063035	11.692045			1	0.64			False	False
CC1CC(C)CN(C(=O)c2ccccc2NC(=O)NCc2ccoc2)C1	BAR-COM-4e090d3a-44	BAR-COM-4e090d3a-44	0	0			8.341589			1	0.99			False	False
O=C(CCn1ccnn1)NC(CN1CCOCC1)c1ccccc1	BAR-COM-4e090d3a-45	BAR-COM-4e090d3a-45	0	0		2.30543135	5.187141			1	1			False	False
Cn1cc(CNC(=O)N(CCc2ccccc2)Cc2cccnc2)nn1	BAR-COM-4e090d3a-47	BAR-COM-4e090d3a-47	0	0			8.123637			1	1			False	False		x3305
Cc1ccc(Oc2cccc(NC(=O)NCc3cnnn3C)c2)c(C)c1	BAR-COM-4e090d3a-48	BAR-COM-4e090d3a-48	0			-10.74278	-12.80444			0.96	0.75			False	False
N#CCOc1ccccc1C(=O)NCc1cnsc1	BAR-COM-4e090d3a-49	BAR-COM-4e090d3a-49	-4.225	0		2.2135703	5.959332			1	1			False	False		x2764
O=C(Cc1ccccc1OC1CCOC1)OCc1cnn[nH]1	BAR-COM-4e090d3a-50	BAR-COM-4e090d3a-50	0	0			20.72518			1	1			False	False
CCn1c(=O)n(CC(=O)NCc2cnccn2)c2ccccc21	BAR-COM-4e090d3a-51	BAR-COM-4e090d3a-51	0	0		1.72717325	6.741156			1	1			False	False
Cn1cncc1CNC(=O)Nc1cccc(OCC(F)F)n1	BAR-COM-4e090d3a-52	BAR-COM-4e090d3a-52	0	28.35			36.17991			1	1			False	False
CC(C(=O)Nc1cccc(OC2CC(=O)N2)c1)c1cnccn1	BAR-COM-4e090d3a-53	BAR-COM-4e090d3a-53	0	0			16.96057			1	1			False	False	3-aminopyridine-like
O=C(NCc1cccnn1)Nc1cccc(OCCN2CCOCC2)c1	BAR-COM-4e090d3a-54	BAR-COM-4e090d3a-54	0	0		1.1566967	1.21745595			1	0.99			False	False
CC(OCC1CCCCO1)C(=O)N(CCc1ccccc1)Cc1cccnc1	BAR-COM-4e090d3a-55	BAR-COM-4e090d3a-55	0	0			-20.56667			1	1			False	False
O=C(Nc1ccnnc1)NC(Cc1ccccc1)C(=O)N1CCCC1	BAR-COM-4e090d3a-56	BAR-COM-4e090d3a-56	0	0		0.08347647	3.229184			1	1			False	False
O=C(Nc1ccccc1NS(=O)(=O)c1ccc(F)cc1)C(O)c1cccnc1	BAR-COM-4e090d3a-57	BAR-COM-4e090d3a-57	0	0			49.7127			1	1			False	False	3-aminopyridine-like	x3298
O=C(NCc1cncs1)Nc1cccc(N2CCOCC2)c1	BAR-COM-4e090d3a-58	BAR-COM-4e090d3a-58	0.6725	23.795		5.6510135	13.5716			1	1.01			False	False
O=C(NCc1cccnn1)Nc1cccc(N2CCC2=O)c1	BAR-COM-4e090d3a-60	BAR-COM-4e090d3a-60	0	0		3.612932	6.8155425			1	1			False	False
O=C(NCc1ccns1)Nc1cccc(CN2CCCC2=O)c1	BAR-COM-4e090d3a-61	BAR-COM-4e090d3a-61	0	0		-0.280353	-2.045671			1	0.97			False	False
CC(NC(=O)c1ccccc1OCC(N)=O)c1cnn(C)c1	BAR-COM-4e090d3a-62	BAR-COM-4e090d3a-62	0	0		-1.52473315	2.682852			1	1			False	False
CC1CCCC(OCc2cccc(NC(=O)NC(C)c3ccn[nH]3)c2)C1	BAR-COM-4e090d3a-63	BAR-COM-4e090d3a-63	0	0			-40.14266			1	0.85			False	False
O=C(NCc1cnccn1)c1sc2cccc(F)c2c1COc1ccccc1	BAR-COM-4e090d3a-64	BAR-COM-4e090d3a-64	0	-0.855		-1.7288135	6.319301			0.95	0.44			False	False
O=C(NCc1ccno1)c1ccccc1OC1CCCCC1	BAR-COM-4e090d3a-65	BAR-COM-4e090d3a-65	0			4.087136	5.817994			1	1			False	False
CC(c1cccc(NC(=O)Cc2cnccc2Cl)c1)N1CCOCC1	BAR-COM-4e090d3a-66	BAR-COM-4e090d3a-66	0	3.865		2.1187109	3.916605			0.97	0.92			False	False	3-aminopyridine-like
O=C(Nc1cccc(-c2cc[nH]n2)c1)C(O)c1cccnc1	BAR-COM-4e090d3a-68	BAR-COM-4e090d3a-68	0	0			10.38241			1	1			False	False	3-aminopyridine-like
O=C(NCc1cccnc1)Nc1cccc(OCC(F)F)n1	BAR-COM-4e090d3a-69	BAR-COM-4e090d3a-69	0	4.425		3.3294115	8.2820885			1	1			False	False
O=C(NCCN1CCN(C(=O)CCl)CC1)c1ccccc1	STE-KUL-2e0d2e88-1	STE-KUL-2e0d2e88-1	0.870640370078732			0.2054805	18.06401			1	1.01			False	True	piperazine-chloroacetamide
O=C(NCCN1CCN(C(=O)CCl)CC1)c1cccc2ccccc12	STE-KUL-2e0d2e88-2	STE-KUL-2e0d2e88-2		23.8018527196245		6.9680765	4.690442							False	True	piperazine-chloroacetamide
Cc1ccncc1NC(=O)Nc1ccccc1	ALE-HEI-f28a35b5-1	ALE-HEI-f28a35b5-1	0	-0.18			21.06202			1	1			False	False	3-aminopyridine-like
Cc1nnc(NC(=O)Nc2cccnc2)s1	ALE-HEI-f28a35b5-4	ALE-HEI-f28a35b5-4	4.62	8.86		1.18513685	7.324259			1	0.99			False	False	3-aminopyridine-like
Cc1nnc(CC(=O)Nc2cccnc2)s1	ALE-HEI-f28a35b5-5	ALE-HEI-f28a35b5-5	-1.825	0		-1.16065575	-0.0293793			1	0.99			False	False	3-aminopyridine-like
Cc1ccncc1NC(=O)CCNc1ccc(S(N)(=O)=O)cc1	GAB-REV-70cc3ca5-3	GAB-REV-70cc3ca5-3	0	0			-27.10521			1	1			False	False
Cc1ccncc1NC(=O)CNc1ccnc2ccccc12	GAB-REV-70cc3ca5-4	GAB-REV-70cc3ca5-4	0			-21.6493	-18.34019			1	1			False	False		x10019
Cc1ccncc1NC(=O)CC(C)(C)NC(=O)c1cccc2[nH]ccc12	GAB-REV-70cc3ca5-6	GAB-REV-70cc3ca5-6	0	0			-10.42203			0.99	0.99			False	False
Cc1ccncc1NC(=O)CN(C)S(=O)(=O)c1cccc2cccnc12	GAB-REV-70cc3ca5-8	GAB-REV-70cc3ca5-8	0	-0.449359762613582		43.37566	17.30223	99		0.99	1			False	False		x3080
Cc1ccncc1NC(=O)CNC(=O)Cc1cccnc1	GAB-REV-70cc3ca5-13	GAB-REV-70cc3ca5-13	0	0		8.039427	-15.3538			1	1			False	False	Ugi	x3108
Cc1ccncc1NC(=O)Cc1ccc2nc[nH]c2c1	GAB-REV-70cc3ca5-18	GAB-REV-70cc3ca5-18	0	0		-2.241022	4.267136			0.99	0.99			False	False	3-aminopyridine-like	x3366
Cc1ccncc1NC(=O)Cc1ccc(S(N)(=O)=O)cc1	GAB-REV-70cc3ca5-20	GAB-REV-70cc3ca5-20	6.415	-0.94		4.7612595	10.89574			1	1			False	False	3-aminopyridine-like
CC(=O)Nc1ccc(NCC(=O)Nc2cnccc2C)cc1	GAB-REV-70cc3ca5-21	GAB-REV-70cc3ca5-21		0		-2.2140825	-24.270401			0.96	0.9			False	False
Cc1ccncc1NC(=O)CCc1nc2cc(Cl)ccc2o1	GAB-REV-70cc3ca5-22	GAB-REV-70cc3ca5-22		0		10.43567	13.139165			0.99	1			False	False
Cc1ccncc1NC(=O)CCNC(=O)c1ccccc1F	PET-SGC-2e937068-1	PET-SGC-2e937068-1	0	0			-15.77174			1	1			False	False
Cc1ccn2c(-c3ccc4[nH]ncc4c3)c(-c3ccc(F)cc3)nc2c1	ALV-UNI-7ff1a6f9-14	ALV-UNI-7ff1a6f9-14		50.7750978888783	99	0.800944	0.9425473							False	False
Cc1cnc2c(-c3ccc4[nH]ncc4c3)c(-c3ccc(F)cc3)nn2c1	ALV-UNI-7ff1a6f9-22	ALV-UNI-7ff1a6f9-22		34.7101224316294		-1.68449	-1.0044989							False	False
Cc1cn2c(-c3cccnc3)c(-c3ccc(F)cc3)nc2s1	ALV-UNI-7ff1a6f9-43	ALV-UNI-7ff1a6f9-43		31.5448749267567		-2.0237485	1.343757							False	False
Cc1ccnc(NC(=O)Cc2ccc3ccccc3c2)c1	ALV-UNI-7ff1a6f9-45	ALV-UNI-7ff1a6f9-45	0			3.570383	8.233209			0.98	0.94			False	False	3-aminopyridine-like
O=C(Cc1ccc2ccccc2c1)Nc1cc(C(F)(F)F)ccn1	ALV-UNI-7ff1a6f9-46	ALV-UNI-7ff1a6f9-46	10.9925	29.335		-2.5522446	3.4262505			0.9	0.38			False	False	3-aminopyridine-like
COc1ccnc(NC(=O)Cc2ccc3ccccc3c2)c1	ALV-UNI-7ff1a6f9-47	ALV-UNI-7ff1a6f9-47	0	17.05		3.4712445	6.0932985			0.95	0.91			False	False	3-aminopyridine-like	x2581
Cc1ccncc1NC(=O)CC(c1ccsc1)N1CCC(O)CC1	PET-SGC-a8a902d9-1	PET-SGC-a8a902d9-1		0		-1.3688325	4.2422005							False	False		x11225
CS(=O)(=O)NCC[C@H]1CCCCN1CC(=O)Nc1cccnc1	BEN-DND-362d364a-10	BEN-DND-362d364a-10	-1.62	-1.205			48.92015			1	1			False	False	3-aminopyridine-like
CC(NC(=O)CCl)c1cc(Cl)cc(-c2ccc(S(N)(=O)=O)cc2)c1	DAV-CRI-14a23e73-1	DAV-CRI-14a23e73-1		79.015	0.525617759725225	98.382425	94.62259	0.465749846113937	6.33184727992475	0.99	0.99	99		False	True
O=C(CCl)NC(CO)c1cccc(Cl)c1	DAV-CRI-3edb475e-4	DAV-CRI-3edb475e-4	16.0408263346799	45.3352048125053			51.57519	99.03		1	0.99	99		False	True
CC(NC(=O)CCl)c1cc(F)cc(Cl)c1	DAV-CRI-3edb475e-6	DAV-CRI-3edb475e-6		100	20.9532527773806	40.56069	74.487765	27.9438320218487	4.55371403802756			99		False	True
O=C(Nc1ccc(Oc2ncccn2)cc1)C(=O)N1CCN(Cc2cccs2)CC1	MAK-UNK-b1d4dcd7-3	MAK-UNK-b1d4dcd7-3	0			-20.9558	-13.82419			1	1			False	False	3-aminopyridine-like
COC(=O)[C@H](CO)NC(=O)[C@H](Cc1ccccc1)NC(=O)OCc1ccccc1	FAR-UNI-a04c1544-1	FAR-UNI-a04c1544-1		0		1.0641173	2.6138002							False	False
CS(=O)(=O)Nc1cccc(C(=O)OCC(=O)Nc2cccc(N3CCCC3=O)c2)c1	MAK-UNK-9159f8ed-4	MAK-UNK-9159f8ed-4		0		5.160318	3.701804			0.98	0.99			False	False
CS(=O)(=O)Nc1cccc(C(=O)Nc2cccc(N3CCCC3=O)c2)c1	MAK-UNK-9159f8ed-6	MAK-UNK-9159f8ed-6	0			0.8660925	5.1890295			1	0.99			False	False
CS(=O)(=O)Nc1cccc(C(=O)Oc2cccc(N3CCCC3=O)c2)c1	MAK-UNK-9159f8ed-7	MAK-UNK-9159f8ed-7	0	11.23			35.68456			0.99	0.86			False	False
CS(=O)(=O)NCCCN1CCCc2ccc(S(N)(=O)=O)cc21	PET-SGC-abcbce68-1	PET-SGC-abcbce68-1	0	0			-23.7765			1	1			False	False
CC(=O)N1CCN(S(=O)(=O)c2ccsc2)CC1	MAK-UNK-4c6b313a-1	MAK-UNK-4c6b313a-1	0	3.625			-20.6063			0.99	1			False	False
CC(=O)N1CCN(S(=O)(=O)c2cccs2)CC1	MAK-UNK-6435e6c2-1	MAK-UNK-6435e6c2-1	0			2.333251	4.20799245			1	1			False	False		x0689
CC(=O)N1CCN(Cc2cccs2)CC1	MAK-UNK-6435e6c2-2	MAK-UNK-6435e6c2-2	96.7325	95.74										False	False		x2779
CC(=O)N1CCN(Cc2ccsc2)CC1	MAK-UNK-6435e6c2-3	MAK-UNK-6435e6c2-3	98.455	97.38										False	False		x1386
CC(=O)Nc1cccc(N2CCCC2=O)c1	MAK-UNK-6435e6c2-4	MAK-UNK-6435e6c2-4	11.38	22.66										False	False		x1384
CC(=O)N1CCN(S(=O)(=O)c2cccc(F)c2)CC1	MAK-UNK-6435e6c2-5	MAK-UNK-6435e6c2-5	0			6.203783	1.4342925			1	1			False	False		x0691
CC(=O)N1CCN(S(=O)(=O)c2c(F)cccc2F)CC1	MAK-UNK-6435e6c2-6	MAK-UNK-6435e6c2-6	0	0		-1.416076	4.1838815			1	1			False	False		x0755
CC1C(O)CCCN1Cc1ccccc1	MAK-UNK-6435e6c2-9	MAK-UNK-6435e6c2-9			99									False	False		x0464
NC(=O)CCN(C(=O)CCl)C1CCS(=O)(=O)C1	DAN-PUR-6788a628-2	DAN-PUR-6788a628-2	16.2622347550052	34.1194714797418			18.60511			1	1			False	True
CCC(C)(C)CCN(Cc1ccsc1)C(=O)Cn1nnc2ccccc21	RUT-UNI-630c5802-20	RUT-UNI-630c5802-20	-4.785	40.085			48.30592	78.4579695851566	4.10536293517376	0.99	0.73	99		False	False
Cc1ccc(-c2cc(C(F)(F)F)nn2-c2ccc(S(N)(=O)=O)cc2)cc1	GER-UNI-05c7e912-1	GER-UNI-05c7e912-1	2.165982917			6.230106	11.89448			0.91	0.79			False	False
Cc1cc(C)nc(NC2CCN(C(=O)CCl)CC2)n1	GIA-UNK-a79af1bc-1	GIA-UNK-a79af1bc-1		100	19.473886500304	46.118945	81.476355	27.5566399208512	4.55977373860752			99		False	True
Cc1cc(Cl)cc(CC2CCN(C(=O)CCl)CC2)c1	NIR-THE-0d6461ce-8	NIR-THE-0d6461ce-8		100	1.23554350220362	95.149355	98.327615	3.57437118025072	5.4468003502175					False	True
Nc1cccc(C2CN(C(=O)CCl)Cc3ccccc32)c1	NIR-THE-c331be7a-1	NIR-THE-c331be7a-1		100	11.4146369690188	47.99223	53.42881	9.22930345079076	5.03483107458546	0.97	0.96	99		False	True
N#Cc1cccc(C2CN(C(=O)CCl)Cc3ccccc32)c1	NIR-THE-c331be7a-2	NIR-THE-c331be7a-2		97.83	1.44102015403721	98.75318	95.349185	1.17209011887828	5.93103899529156	1	0.99	99		False	True		x10678
Cc1cccc(C2CN(C(=O)CCl)Cc3ccccc32)c1	NIR-THE-c331be7a-6	NIR-THE-c331be7a-6		53.7680384252657	0.419790602184735	98.06247	99.746375	2.00412456854575	5.69807528791921	1	0.93	99		False	True		x10513
O=C(C1CCN(c2ccncc2)CC1)N1CCCCC1	GIA-UNK-30c7cb75-1	GIA-UNK-30c7cb75-1	0	-0.3			-18.56548			0.99	1			False	False
O=C(C1CCN(c2ccncc2)CC1)N1CCOCC1	GIA-UNK-30c7cb75-2	GIA-UNK-30c7cb75-2	0	0			-22.6273			1	1			False	False
O=C(C1CCN(c2ccncc2)CC1)N1CCS(=O)(=O)CC1	GIA-UNK-30c7cb75-3	GIA-UNK-30c7cb75-3	19.73	42.885			-27.42223			1	1			False	False
CNCc1c[nH]c2ccc(F)cc12	DAR-DIA-eace69ff-36	DAR-DIA-eace69ff-36	3.0851406346071	16.1370977193326			32.73232			0.99	1			False	False		x3351
O=C(NC1CCCCC1NC(=O)C1CCCCC1)c1ccncc1	GIA-UNK-d2defdc3-1	GIA-UNK-d2defdc3-1	0			-14.42859	-20.60122			1	1			False	False
O=C(NC1CCCCC1NC(=O)c1ccncc1)c1ccccc1	GIA-UNK-d2defdc3-2	GIA-UNK-d2defdc3-2	0	0			-22.36972			1	1			False	False
CN1CCC(C(=O)NC2CCCCC2NC(=O)C2CCCCC2)CC1	GIA-UNK-d2defdc3-3	GIA-UNK-d2defdc3-3	0			-19.4436	-19.4267			1	1.01			False	False
CN1CCC(C(=O)NC2CCCCC2NC(=O)c2ccccc2)CC1	GIA-UNK-d2defdc3-4	GIA-UNK-d2defdc3-4	0	0			-15.37547			0.98	0.99			False	False
O=C(C1CCCN1C(=O)c1ccccc1)N1CCOCC1	GIA-UNK-d2defdc3-6	GIA-UNK-d2defdc3-6	0	0			-27.9572			1	1			False	False
O=C(NCCNc1ccnc2cc(Cl)ccc12)Nc1ccc(F)cc1	GAB-FAC-880f6604-1	GAB-FAC-880f6604-1	0	0		20.42284	29.46934			0.99	0.94			False	False
O=C(CCl)N1CCC(C(=O)N2CCCCC2)CC1	VIR-GIT-7b3d3065-2	VIR-GIT-7b3d3065-2	0.5059063955			18.47409	31.38461			1	1			False	True
CC(C)N(C)C(=O)C1CCN(C(=O)CCl)CC1	VIR-GIT-7b3d3065-3	VIR-GIT-7b3d3065-3	-0.097614029			17.262575	38.7793			1	1			False	True
O=C(CC(=O)N1CCOCC1)NC1CCCCC1	GIA-UNK-3f36037a-1	GIA-UNK-3f36037a-1	0	0		19.80961	6.012231			0.99	1			False	False
O=C(CC(=O)N1CCOCC1)Nc1ccccc1	GIA-UNK-3f36037a-2	GIA-UNK-3f36037a-2	0	0			-26.9467			1	1.01			False	False
O=C(CC(=O)N1CCOCC1)NCc1ccccc1	GIA-UNK-3f36037a-6	GIA-UNK-3f36037a-6	0	0		-1.438364	15.13225			0.99	1			False	False
O=C(CC(=O)Nc1ccncc1)Nc1ccccc1	GIA-UNK-3f36037a-7	GIA-UNK-3f36037a-7	0	0			11.9675			1	1			False	False
CC(C)C[C@@H]1CN(C(=O)CCl)CCN1Cc1cccc(Cl)c1	DAN-LON-a5fc619e-3	DAN-LON-a5fc619e-3		100	0.514714765593202	99.249175	99.47946	0.784006101017361	6.10568055768818			99		False	True	piperazine-chloroacetamide
O=C(CCl)N1CC2CC1CN2Cc1cccc(Cl)c1	DAN-LON-a5fc619e-8	DAN-LON-a5fc619e-8	100	100	0.655456165251758	82.2179	72.65968	2.1668874893559	5.66416363783588	0.99	1			False	True	piperazine-chloroacetamide
O=C(CCl)N1CCN(Cc2cccc(Cl)c2)C[C@@H]1Cc1ccccc1	DAN-LON-a5fc619e-10	DAN-LON-a5fc619e-10		66.6073275382474	18.8507150131226	22.45291	45.234625			0.97	0.92			False	True	piperazine-chloroacetamide
CC(=O)NCCc1c[nH]c2ccc(O)cc12	JOH-MSK-a63bdd1d-4	JOH-MSK-a63bdd1d-4			99			99.5						False	False
COc1ccc2[nH]cc(CCNC(C)=O)c2c1	JOH-MSK-35a8745a-1	JOH-MSK-35a8745a-1	0			1.37241	-0.96170145			1	0.99			False	False
CCC(=O)NCC[C@@H]1CCc2ccc3c(c21)CCO3	JOH-MSK-ec639444-2	JOH-MSK-ec639444-2	0			0.4734875	6.6887445			1	1			False	False
N#Cc1cncc(NC(=O)Nc2cccnc2)c1	CHR-SOS-363cfb78-1	CHR-SOS-363cfb78-1		17.4392113106647		7.068907	17.066025			1	1			False	False	3-aminopyridine-like
Cc1ccncc1NC(=O)Nc1cncc(C#N)c1	CHR-SOS-363cfb78-2	CHR-SOS-363cfb78-2		15.54		3.673195	3.96325			1	1			False	False	3-aminopyridine-like
CNC(=O)OC1CCN(C(=O)c2ccccc2)CC1	GIA-UNK-595fac82-2	GIA-UNK-595fac82-2	0	0			19.1599			1	1			False	False
CNC(=O)OC1CCN(C(=O)c2ccncc2)CC1	GIA-UNK-595fac82-3	GIA-UNK-595fac82-3	0.650135130307497	2.15126403330889			-25.32197			1	1			False	False
CNC(=O)OC1CCN(S(=O)(=O)c2ccccc2)CC1	GIA-UNK-595fac82-4	GIA-UNK-595fac82-4	4.88876497612333	0			-16.32653			1	1			False	False
CNC(=O)OC1CCN(Cc2ccccc2)CC1	GIA-UNK-595fac82-5	GIA-UNK-595fac82-5	0.824240318611523	0			17.61442			0.99	1			False	False
O=C(Nc1ccc([N+](=O)[O-])cc1Cl)c1cc(Cl)ccc1O	CHR-SOS-7098f804-1	CHR-SOS-7098f804-1		20.9801521691494			-22.82544							False	False
O=C(Nc1ccc([N+](=O)[O-])cc1Cl)c1cccc(Cl)c1	CHR-SOS-7098f804-2	CHR-SOS-7098f804-2	1.30800331755533			-10.83268	-11.42961			0.76	0.57			False	False
O=C(Nc1ccc([N+](=O)[O-])cc1)c1cc(Cl)ccc1O	CHR-SOS-7098f804-3	CHR-SOS-7098f804-3	2.7992195909673	5.9965688343252		-7.243189	-15.61784			0.96	0.96			False	False
O=C(Nc1ccccc1Cl)c1cc(Cl)ccc1O	CHR-SOS-7098f804-4	CHR-SOS-7098f804-4	7.1447775625			5.4690375	5.5752195			0.91	0.7			False	False
O=C(Nc1ccccc1)c1cc(Cl)ccc1O	CHR-SOS-7098f804-7	CHR-SOS-7098f804-7	0			3.746236	8.4149875			1	0.89			False	False
O=C(Nc1cnccc1Cl)c1cc(Cl)ccc1O	CHR-SOS-7098f804-10	CHR-SOS-7098f804-10	15.5016110318792	65.9276376769994		66.7876	75.23331	24.1845155987681	4.61646260684442	1	0.98	99		False	False
O=C(Nc1cccnc1)c1cc(Cl)ccc1O	CHR-SOS-7098f804-11	CHR-SOS-7098f804-11	0			18.33001	22.7829			1	0.89			False	False
O=C(Nc1cccnc1)c1cccc(Cl)c1	CHR-SOS-7098f804-12	CHR-SOS-7098f804-12	0			5.474617	6.673363			1	0.92			False	False
O=C(Nc1cccnc1)c1cc(Cl)ccc1-c1ccccc1	CHR-SOS-7098f804-14	CHR-SOS-7098f804-14	2.12902402883738			47.4339	60.36814	39.068781630213	4.40817013214675	1	0.97	99		False	False
O=C(Nc1cnccc1Cl)c1cccc(Cl)c1	CHR-SOS-7098f804-21	CHR-SOS-7098f804-21	0	10.5166441451651		-2.295603	3.232219			1	1			False	False
O=C(c1ccccc1)N1CCN(C(=O)C2CCOCC2)CC1	GIA-UNK-eaadd1d4-1	GIA-UNK-eaadd1d4-1	0.98	5.345		2.900273	6.2650335			1	1			False	False
O=C(C1CCN(S(=O)(=O)c2ccccc2)CC1)N1CCOCC1	GIA-UNK-eaadd1d4-3	GIA-UNK-eaadd1d4-3	0	0		1.873227	5.517857			1	0.99			False	False
O=C(NCCN1CCN(c2ccccc2)CC1)NCc1ccccn1	TRI-UNI-97428359-1	TRI-UNI-97428359-1	0	0			12.48266			0.99	0.99			False	False
O=C(CC1(c2ccccc2)CCCC1)Nc1cccnc1	CHR-SOS-f7373dd1-4	CHR-SOS-f7373dd1-4	0	13.88			3.982564			1	1			False	False	3-aminopyridine-like
N#Cc1ccc(NC(=O)Nc2cccnc2)cc1	ANN-UNI-26382800-3	ANN-UNI-26382800-3	0			5.8158525	11.55569			1	1			False	False	3-aminopyridine-like
N#Cc1cccc(CC(=O)Nc2cccnc2)c1	ANN-UNI-26382800-5	ANN-UNI-26382800-5	0	11.54		11.40413	24.96099			1	1			False	False	3-aminopyridine-like	x2600
COc1cccc(NC(=O)Nc2cccc(C#N)c2)c1	ANN-UNI-26382800-6	ANN-UNI-26382800-6	0	2.485		5.1061145	9.794888			0.96	0.94			False	False	3-aminopyridine-like
Cc1ncncc1NC(=O)Nc1ccccc1	HAN-NEW-5f56c3bc-1	HAN-NEW-5f56c3bc-1	6.04	20.105		-2.0625485	-0.6277824			0.99	0.99			False	False	3-aminopyridine-like
NC(=O)[C@@H]1CN(C2CCOCC2)C[C@H]1c1ccccc1	DUN-NEW-f8ce3686-1	DUN-NEW-f8ce3686-1	0	0		-22.23043	-22.96545			1	1			False	False
CC(=O)NCCc1cn(CC(=O)N2CCOCC2)c2ccccc12	DUN-NEW-f8ce3686-13	DUN-NEW-f8ce3686-13	0	0			6.558351			0.97	0.96			False	False
CS(=O)(=O)NCCN1CCCc2ccc(S(N)(=O)=O)cc21	DUN-NEW-f8ce3686-14	DUN-NEW-f8ce3686-14	0			4.677893	-5.456835			1	1			False	False		x10049
CS(=O)(=O)N1CCN(C(=O)CCl)CC1c1ccccc1	DUN-NEW-f8ce3686-22	DUN-NEW-f8ce3686-22	87.5449140908104	95.9191679784277	3.30858329458321	64.63647	69.45781	10.562354385868	4.97623926524698	1	1	99		False	True	piperazine-chloroacetamide
O=C(CCl)Nc1nc2c(S(=O)(=O)NCCc3ccccc3)cccc2s1	DUN-NEW-f8ce3686-23	DUN-NEW-f8ce3686-23		80.3273398931732	8.54762125517709	58.044055	74.50326	13.878305297888	4.85766356303901	0.89	0.66	99		False	True		x10899
CC(=O)NCCc1c[nH]c2c(CN3CCN(C(=O)CCl)CC3)cccc12	DUN-NEW-f8ce3686-24	DUN-NEW-f8ce3686-24		100	11.5067799814366	62.807815	85.67826	17.3608297519836	4.76042952178072	0.95	0.95			False	True	piperazine-chloroacetamide	x10506
CS(=O)(=O)N(CCc1ccccc1)CC1CCN(C(=O)CCl)CC1	DUN-NEW-f8ce3686-25	DUN-NEW-f8ce3686-25		73.33	99	23.86605	26.0974			0.96	0.89			False	True
COc1cc(Cl)cc(OC(=O)Nc2cccnc2)c1	AGN-NEW-891393a6-1	AGN-NEW-891393a6-1		100	1.51348955319754	74.31908	87.53385	6.68442044544629	5.17493624109544	1	1	99		False	False
N#Cc1cccc(CNc2ccc(O)cc2)c1	MIH-UNI-6b9ca91a-5	MIH-UNI-6b9ca91a-5	19.7603677666787	22.6833683403607		9.725009	2.315665			1	1			False	False
O=S(=O)(NCCc1ccccc1)c1ccoc1	MIH-UNI-6b9ca91a-6	MIH-UNI-6b9ca91a-6	0	16.545			-24.45017			1	1			False	False
NC(=O)[C@@H]1CN(Cc2cccnc2)C[C@H]1c1ccccc1	DUN-NEW-d8381160-1	DUN-NEW-d8381160-1	0	0			-24.74737			1	1			False	False		x2929
Cc1cccc(CC(=O)Nc2cccnc2C#N)c1	AGN-NEW-c7b24fe3-3	AGN-NEW-c7b24fe3-3	0			8.399017	-5.939392			1	1			False	False	3-aminopyridine-like
N#Cc1ncccc1NC(=O)Cc1cccc(Cl)c1	AGN-NEW-c7b24fe3-4	AGN-NEW-c7b24fe3-4	0	0		-10.23229	-15.72103			0.99	1			False	False	3-aminopyridine-like
C#Cc1ncccc1NC(=O)Cc1cccc(Cl)c1	AGN-NEW-c7b24fe3-5	AGN-NEW-c7b24fe3-5		7.93413244745748		-2.008998	3.6197355							False	False	3-aminopyridine-like
C#Cc1ccc(CNC(=O)N2CCOCC2)cc1	PAT-GYR-359dbb24-1	PAT-GYR-359dbb24-1	0	0		1.3952716	2.4609235			1	1			False	False
COc1cc(NC(=O)C(=O)Nc2cc(OC)c(OC)c(OC)c2)cc(OC)c1OC	ANT-LOU-17aa1493-2	ANT-LOU-17aa1493-2	0.456114410820511			-9.400735	4.05469			0.99	0.92			False	False
CC(=O)N1CCN(Cc2cc(O)cc(Cl)c2)CC1	KIM-UNI-2ee5d8f9-1	KIM-UNI-2ee5d8f9-1	0	0			6.3404			0.99	0.97			False	False
COc1ccc(-n2cc(CN3CCN(C(=O)CCl)CC3)nn2)cc1	ANT-STE-dbb91f63-1	ANT-STE-dbb91f63-1		24.0913265901186		10.878841	24.947395							False	True	piperazine-chloroacetamide
O=C(Nc1cccnc1)N(CCN1CCOCC1)c1cccc(Cl)c1	JOR-UNI-2fc98d0b-6	JOR-UNI-2fc98d0b-6		59.3594388636461	99	24.350455	49.6179							False	False	3-aminopyridine-like	x10237
O=C(Nc1cccnc1)N(CCC1CCCCC1)c1cccc(Cl)c1	JOR-UNI-2fc98d0b-12	JOR-UNI-2fc98d0b-12		78.9446538442645	3.30035664032594	83.33063	88.791675	3.05667196423036	5.51475116636676			99		False	False	3-aminopyridine-like	x10236
CS(=O)(=O)NCCC(C(=O)Nc1cccnc1)c1ccccc1	ADA-UNI-f8e79267-2	ADA-UNI-f8e79267-2		-18.5724947653155		-16.99939	-3.1753485			0.98	0.99			False	False	3-aminopyridine-like	x10889
CNCCC(C(=O)Nc1cccnc1)c1ccccc1	ADA-UNI-f8e79267-5	ADA-UNI-f8e79267-5		2.1940968935		-5.69205	1.5463741			1	1			False	False	3-aminopyridine-like	x10421
CC(=O)N1CCN(Cc2cccc(C#N)c2)CC1	PAT-UNK-b2d83456-1	PAT-UNK-b2d83456-1	0			-0.338892	6.5935325			1	0.99			False	False
CS(=O)(=O)NCCc1cccc(O)c1	ANT-DIA-b7f58f21-2	ANT-DIA-b7f58f21-2	-2.4475	1.455		-1.8010535	0.0445147			1	1			False	False
CS(=O)(=O)NCCc1ccccc1O	ANT-DIA-b7f58f21-3	ANT-DIA-b7f58f21-3	0	0			14.42441			1	1			False	False
O=C(Cc1c[nH]c2ncccc12)NCc1cccc(Cl)c1	TRY-UNI-1fd04853-5	TRY-UNI-1fd04853-5	1.9811308425			7.7282865	9.0260615			1	0.96			False	False
O=C(Cc1c[nH]c2ncccc12)NCc1ccc(Cl)cc1	TRY-UNI-1fd04853-7	TRY-UNI-1fd04853-7	0			2.9880005	3.447241			1	0.95			False	False
N#Cc1ccc(CNC(=O)Cc2c[nH]c3ncccc23)cc1	TRY-UNI-1fd04853-8	TRY-UNI-1fd04853-8	1.118523639			2.4351545	1.7144045			1	0.99			False	False
O=C(Cc1c[nH]c2ncccc12)NCc1cc(Cl)ccn1	TRY-UNI-1fd04853-9	TRY-UNI-1fd04853-9	0			2.5836835	8.4511955			1	0.98			False	False
N#Cc1ccnc(CNC(=O)Cc2c[nH]c3ncccc23)c1	TRY-UNI-1fd04853-10	TRY-UNI-1fd04853-10	0			-23.20646	-17.2385			0.97	0.98			False	False
O=C(Cc1c[nH]c2ncccc12)NCc1ccc(Cl)cn1	TRY-UNI-1fd04853-11	TRY-UNI-1fd04853-11	0			1.54883605	4.1642875			1	1			False	False
N#Cc1ccc(CNC(=O)Cc2c[nH]c3ncccc23)nc1	TRY-UNI-1fd04853-12	TRY-UNI-1fd04853-12	0			4.14641935	0.61552145			1	1			False	False
Cc1c(N)cncc1NC(=O)Cc1cccc(Cl)c1	TRY-UNI-714a760b-3	TRY-UNI-714a760b-3			8.20169805953648			4.22233976382304	5.37444682275349					False	False	3-aminopyridine-like	x11317
Cc1ccncc1NC(=O)Cc1ccccc1	TRY-UNI-714a760b-5	TRY-UNI-714a760b-5	-0.63	16.1		8.1878345	19.47383			1	1			False	False	3-aminopyridine-like
Cc1ccncc1NC(=O)Cc1cccc(Cl)c1	TRY-UNI-714a760b-6	TRY-UNI-714a760b-6	20.0252393		13.8951649217851	61.634345	81.75696	24.5666191954425	4.60965460606728	1	1	99		False	False	3-aminopyridine-like	x2646
Cc1ccncc1NC(=O)Nc1cccc(Cl)c1	TRY-UNI-714a760b-12	TRY-UNI-714a760b-12	25.5825	64.135	45.6892627861479	32.14497	58.708675	64.4136105144302	4.19102235706909	0.99	0.96	99		False	False	3-aminopyridine-like	x2908
Cc1ccncc1NC(=O)C(C)C1CCCCC1	TRY-UNI-714a760b-16	TRY-UNI-714a760b-16		0		9.2934345	18.376635			1	1			False	False	3-aminopyridine-like	x11044
Cc1ccncc1NC(=O)C(C)c1cccc(Cl)c1	TRY-UNI-714a760b-18	TRY-UNI-714a760b-18	20.37830295		12.9676931084341	58.02024	78.712695	26.1796376915625	4.58203636808488	1	1	99		False	False	3-aminopyridine-like	x2649
Cc1c(N)cncc1NC(=O)Cc1cccc(C#N)c1	TRY-UNI-714a760b-19	TRY-UNI-714a760b-19			32.221063872769			16.0655600611995	4.79410412991646					False	False	3-aminopyridine-like	x11318
Cc1ccncc1NC(=O)Cc1cccc(C#N)c1	TRY-UNI-714a760b-20	TRY-UNI-714a760b-20	20.495	52.68	43.8470509906189	33.561645	58.318795	61.3302720094334	4.21232510914368	1	1.01	99		False	False	3-aminopyridine-like	x2572
Cc1ccncc1NC(=O)C(C)c1cccc(C#N)c1	TRY-UNI-714a760b-22	TRY-UNI-714a760b-22	21.0225	58.415	45.3119234238456	35.40893	61.411195	54.9421036995899	4.26009471572667	1	1	99		False	False	3-aminopyridine-like	x2912
Cc1ccncc1NC(=O)Nc1cccc(C#N)c1	TRY-UNI-714a760b-24	TRY-UNI-714a760b-24	23.7925	55.705	49.3292130545732	19.37242	44.289915	99.01		1	0.97	99		False	False	3-aminopyridine-like
N#Cc1cc(Cl)cc(NC(=O)Nc2cccnc2)c1	WAR-XCH-eb7b662f-2	WAR-XCH-eb7b662f-2	6.7825	36.54		23.03763	43.902085	99.01		0.99	0.88	99		False	False	3-aminopyridine-like
O=C(Nc1cccnc1)Nc1cc(O)cc(Cl)c1	WAR-XCH-eb7b662f-4	WAR-XCH-eb7b662f-4		19.4402401612458		4.433955	21.22575							False	False	3-aminopyridine-like
Cc1cc(Cl)cc(NC(=O)Nc2cccnc2)c1	WAR-XCH-eb7b662f-5	WAR-XCH-eb7b662f-5	0	35.39			12.72043			1	1			False	False	3-aminopyridine-like
Cc1ccc(NC(=O)Nc2cccnc2)s1	DAR-DIA-842b4336-3	DAR-DIA-842b4336-3	2.6175	28.585		1.901842	11.32011			1	0.96			False	False	3-aminopyridine-like	x2608
O=C(Nc1cccnc1)Nc1ccc(Cl)s1	DAR-DIA-842b4336-4	DAR-DIA-842b4336-4	0	35.74		8.8541305	23.74839			0.99	0.95			False	False	3-aminopyridine-like
Cc1coc(NC(=O)Nc2cccnc2)n1	DAR-DIA-842b4336-7	DAR-DIA-842b4336-7	2.7575	8.515		2.9070655	8.855559			1	1			False	False	3-aminopyridine-like
O=C(Cc1ccc(Cl)s1)Nc1cccnc1	DAR-DIA-842b4336-13	DAR-DIA-842b4336-13	0			0.92202215	11.50041			1	1			False	False	3-aminopyridine-like	x2643
Cc1cnc(CC(=O)Nc2cccnc2)o1	DAR-DIA-842b4336-16	DAR-DIA-842b4336-16	0	0			-9.906875			0.99	1			False	False	3-aminopyridine-like
Cc1ccc(NC(=O)Cc2cc3cccnc3[nH]2)s1	DAR-DIA-842b4336-18	DAR-DIA-842b4336-18		7.423525196		23.743935	8.2806935			1	0.96			False	False	3-aminopyridine-like
N#Cc1cccc(NC(=O)Cc2c[nH]c3ncccc23)c1	DAR-DIA-23aa0b97-1	DAR-DIA-23aa0b97-1	0			2.74304045	2.910389			1	0.95			False	False	3-aminopyridine-like
N#Cc1cncc(NC(=O)Cc2c[nH]c3ncccc23)c1	DAR-DIA-23aa0b97-2	DAR-DIA-23aa0b97-2		0		-0.383514	0.077528							False	False	3-aminopyridine-like
N#Cc1cccc(NC(=O)Nc2cccnc2)c1	DAR-DIA-23aa0b97-5	DAR-DIA-23aa0b97-5	0			6.212941	10.279247			1	1			False	False	3-aminopyridine-like
N#Cc1cncc(NC(=O)Cc2cccnc2)c1	DAR-DIA-23aa0b97-6	DAR-DIA-23aa0b97-6		0		0.2160645	-0.060915							False	False	3-aminopyridine-like	x10178
N#Cc1cccc(NC(=O)Nc2cncc(N)c2)c1	DAR-DIA-23aa0b97-8	DAR-DIA-23aa0b97-8	9.085	48.4			57.24192	54.2729639849878	4.26541645984352	1	1	99		False	False	3-aminopyridine-like
N#Cc1cccc(NC(=O)Nc2c[nH]c3ncccc23)c1	DAR-DIA-23aa0b97-11	DAR-DIA-23aa0b97-11	0	19.905			47.31524	63.5549252040437	4.19685078805166	1	0.91	99		False	False	3-aminopyridine-like
O=C(Cc1c[nH]c2ncccc12)Nc1cccc(Cl)c1	DAR-DIA-23aa0b97-12	DAR-DIA-23aa0b97-12	0			5.9493315	9.3436955			0.99	0.97			False	False	3-aminopyridine-like
Nc1cncc(NC(=O)Nc2cccc(Cl)c2)c1	DAR-DIA-23aa0b97-13	DAR-DIA-23aa0b97-13	15.185	39.42			14.95938			1	1			False	False	3-aminopyridine-like	x2964
O=C(Nc1cccnc1)Nc1cccc(Cl)c1	DAR-DIA-23aa0b97-14	DAR-DIA-23aa0b97-14		44.0598237633172		12.85786	30.92173			0.98	0.99			False	False	3-aminopyridine-like	x10996
O=C(Nc1cccnc1)Nc1cncc(Cl)c1	DAR-DIA-23aa0b97-15	DAR-DIA-23aa0b97-15	0	-0.075			16.82187			1	1			False	False	3-aminopyridine-like
N#Cc1cncc(CC(=O)Nc2cccnc2)c1	DAR-DIA-23aa0b97-17	DAR-DIA-23aa0b97-17	6.5775	12.695		6.610398	21.805805			1	1			False	False	3-aminopyridine-like	x2569
N#Cc1cccc(NC(=O)Cc2cncc3ccccc23)c1	DAR-DIA-23aa0b97-19	DAR-DIA-23aa0b97-19	68.21	85.16	14.6410907533078	48.731525	73.019885	26.6801291780371	4.57381207201288	0.99	0.98			False	False	3-aminopyridine-like
O=C(Cc1cncc2ccccc12)Nc1ccccc1	DAR-DIA-23aa0b97-20	DAR-DIA-23aa0b97-20	27.82	62.475	45.0774692062389	31.64337	57.79387	57.4696696866732	4.24056129901503	1	0.98	99		False	False	3-aminopyridine-like	x2563
CS(=O)(=O)Cc1ccc(C(=O)Nc2cccnc2)o1	ANT-DIA-3c79be55-4	ANT-DIA-3c79be55-4	0			0.4693825	6.26142			1	1			False	False
