# Supplementary material for: Identification of SARS-CoV-2 Mpro inhibitors through deep reinforcement learning for de novo drug design and computational chemistry approaches
Source: RSC Med Chem. 2024 Apr 29;15(6):2146–59. doi: 10.1039/d4md00106k (PMC11187573; doi:10.1039/d4md00106k)
Supplement: MD-015-D4MD00106K-s001 [file MD-015-D4MD00106K-s001.zip › Docking_validation.csv]

SMILES	CID	canonical_CID	r_inhibition_at_20_uM	r_inhibition_at_50_uM	r_avg_IC50	f_inhibition_at_20_uM	f_inhibition_at_50_uM	f_avg_IC50	f_avg_pIC50	relative_solubility_at_20_uM	relative_solubility_at_100_uM	trypsin_IC50	NMR_std_ratio	acrylamide	chloroacetamide	series	frag_id	label
N#Cc1cccc(CN2C(=O)C(=O)c3cccc(Br)c32)c1	LOR-NOR-30067bb9-11	LOR-NOR-30067bb9-11			0.0170131187483226									False	False	Isatins		active
O=C(Oc1cncc(Cl)c1)c1cccc2[nH]ccc12	ALP-POS-c59291d4-5	ALP-POS-c59291d4-5			0.0557257648163924			0.05				99.0		False	False	activated-ester	x10812	active
O=C(Nc1cncc2ccccc12)C1=CCCc2ccc(Cl)cc21	MAT-POS-0c8fa4a7-1	MAT-POS-0c8fa4a7-1			0.0810672372147666			0.233267258722188						False	False	3-aminopyridine-like		active
C[C@@]1(C(=O)Nc2cncc3ccccc23)CCOc2ccc(Cl)cc21	EDJ-MED-e4b030d8-13	EDJ-MED-e4b030d8-13			0.0907918524037248			0.283626273282572						False	False	3-aminopyridine-like	x12207	active
O=S(=O)(Cc1ccccc1F)c1oc(-c2ccc(F)cc2)nc1S(=O)(=O)c1ccccc1	LON-WEI-4d77710c-2	LON-WEI-4d77710c-2			0.0992117510184258			0.397483464596546						False	False			active
O=C(Cc1ccc(Cl)c(Cl)c1)Nc1cncc2ccccc12	MAT-POS-23a8a11a-1	MAT-POS-23a8a11a-1			0.131608009806636			0.261212789643882						False	False	3-aminopyridine-like		active
CCOC(=O)c1c(C)n(S(C)(=O)=O)c2ccc(N(C(=O)c3ccco3)S(C)(=O)=O)cc12	LON-WEI-4d77710c-8	LON-WEI-4d77710c-8			0.147204451466279			0.281743663714076						False	False			active
c1ccc(-c2cc(Sc3nnc(-c4cccs4)o3)n3ncnc3n2)cc1	LON-WEI-4d77710c-76	LON-WEI-4d77710c-76			0.152483084612334			0.221232268882523						False	False			active
O=C(Cc1cc(Cl)cc(OC2CC(=O)N2)c1)Nc1cncc2ccccc12	ALP-POS-3b848b35-2	ALP-POS-3b848b35-2			0.157256567141676			0.202959221682447						False	False	3-aminopyridine-like		active
C[C@H]1COc2ccc(Cl)cc2[C@@H]1C(=O)Nc1cncc2ccccc12	EDJ-MED-e4b030d8-11	EDJ-MED-e4b030d8-11			0.163838978664385			0.156279222961337						False	False	3-aminopyridine-like		active
CC(C)(C)c1ccc(-c2nnc(Sc3cnc([N+](=O)[O-])s3)o2)cc1	LON-WEI-4d77710c-65	LON-WEI-4d77710c-65			0.16420786881836			4.16350789851685						False	False			active
CO[C@@]1(C(=O)Nc2cncc3ccccc23)CCOc2ccc(Cl)cc21	PET-UNK-29afea89-2	PET-UNK-29afea89-2			0.174060810048715			0.083964088266327						False	False	3-aminopyridine-like		active
O=C(Nc1cncc2ccccc12)[C@@H]1CCNc2ccc(Cl)cc21	EDJ-MED-92e193ae-1	EDJ-MED-92e193ae-1			0.180930840232412			0.230226280809107						False	False	3-aminopyridine-like		active
COc1ccc(Cl)cc1OCCNC(=O)c1cc(=O)[nH]c2cccc(OC)c12	MAT-POS-3b536971-1	MAT-POS-3b536971-1			0.190025474921216			0.873922371600277						False	False	quinolones		active
COc1cccc(C(=O)Nc2n[nH]c(SCc3ccc(Cl)cc3)n2)c1	MAT-POS-ea426761-10	MAT-POS-ea426761-10			0.200179269447946									False	False			active
O=C(Nc1cccc(C(F)(F)F)c1)Nc1ccccc1Sc1ncc([N+](=O)[O-])s1	LON-WEI-4d77710c-69	LON-WEI-4d77710c-69			0.218571601053188			6.26234482950641						False	False	3-aminopyridine-like		active
N#C/C(C(=O)Nc1ccc(F)cc1)=C(/O)c1ccc(Cl)cc1	JOH-UNI-c7afdb96-2	JOH-UNI-c7afdb96-2			0.233603190251633									False	False			active
COC1(C(=O)Nc2cncc3ccccc23)CCOc2ccc(Cl)cc21	EDG-MED-0e5afe9d-3	EDG-MED-0e5afe9d-3			0.235656044467344			0.185607307361913						False	False	3-aminopyridine-like		active
CN1CC[C@H](C(=O)Nc2cncc3ccccc23)c2cc(Cl)ccc21	EDG-MED-5d232de5-5	EDG-MED-5d232de5-5			0.244121735097924			0.245763579736279						False	False	3-aminopyridine-like		active
CN(C)c1ccc(N(Cc2cccc(Cl)c2)C(=O)Cc2cncc3ccccc23)nc1	MAT-POS-6c284e65-1	MAT-POS-6c284e65-1			0.336772555888056			0.28681596928638						False	False	3-aminopyridine-like		active
N#Cc1cnn(C(=O)c2cccs2)c1C1CC1	LON-WEI-4d77710c-70	LON-WEI-4d77710c-70			0.363179070085028			3.23765979947937						False	False			active
CC(C)(C)c1ccc(N(C(=O)c2ccco2)[C@H](C(=O)NCCc2cccc(F)c2)c2cccnc2)cc1	MAT-POS-f2460aef-1	MAT-POS-f2460aef-1			0.414393806500753			0.100286852879975						False	False	Ugi	N0050	active
CC(C)(C)c1ccc(N(C(=O)c2ccco2)C(C(=O)NCCc2cccc(F)c2)c2cccnc2)cc1	LON-WEI-2e27a2e5-1	LON-WEI-2e27a2e5-1			0.452567910973816			2.53315524259927						False	False	Ugi		active
CC(=O)Nc1ccc(N(Cc2cccc(Cl)c2)C(=O)Cc2cncc3ccccc23)cn1	ALP-POS-c3a96089-4	ALP-POS-c3a96089-4			0.507913357063183			0.667371124689378						False	False	3-aminopyridine-like		active
O=C(Nc1cncc2ccccc12)C1COc2ccc(Cl)cc21	MAT-POS-f7918075-2	MAT-POS-f7918075-2			0.509058523942252			0.764138838013884						False	False	3-aminopyridine-like		active
O=C(Cc1cccc(Cl)c1)Nc1cnnc2ccccc12	EDJ-MED-50fe53e8-2	EDJ-MED-50fe53e8-2			99.0			99.5						False	False	3-aminopyridine-like		inactive
O=C(Nc1nncn1C1CC1)C1CCOc2ccccc21	EDJ-MED-0e996074-1	EDJ-MED-0e996074-1			99.0									False	False	3-aminopyridine-like	x11159	inactive
O=C1CC(Oc2cc(Cl)cc(CC(=O)Nn3cnc4ccccc43)c2)N1	MAT-POS-c478e61b-1	MAT-POS-c478e61b-1			99.0			82.1185141893301						False	False	3-aminopyridine-like		inactive
O=C(COc1ccccc1F)Nc1ncnc2[nH]cnc12	COM-UCB-8c7d23dc-1	COM-UCB-8c7d23dc-1			99.0									False	False			inactive
Cc1[nH]c2ncnc(NC(=O)c3cc4ccccc4c(=O)o3)c2c1C	COM-UCB-8c7d23dc-12	COM-UCB-8c7d23dc-12			99.0									False	False			inactive
O=C(Nc1c[nH]nc1-c1ccccn1)c1cccc2nccn12	COM-UCB-8c7d23dc-15	COM-UCB-8c7d23dc-15			99.0									False	False			inactive
O=C(Nc1nncn1C1CC1)C1CCOc2c(F)cccc21	BRU-THA-a358fbdd-7	BRU-THA-a358fbdd-7			99.0									False	False	3-aminopyridine-like		inactive
Cc1ccncc1CC(=O)Nc1cccc2c1CNCC2	ADA-UCB-6c2cb422-3	ADA-UCB-6c2cb422-3			99.0									False	False	3-aminopyridine-like	x11354	inactive
Cc1ccc(-n2ncc3c(=O)n(CC(N)=O)cnc32)cc1C	JAG-UCB-ef2c0e8e-4	JAG-UCB-ef2c0e8e-4			99.0			99.5						False	False			inactive
NCc1cn(CC(=O)N(CC(=O)N2CCNCC2)c2ccc(-c3ccccc3)cc2)nn1	ALP-POS-c0c213c9-7	ALP-POS-c0c213c9-7			99.0			99.5						False	False	3-aminopyridine-like		inactive
Cn1ccc(CN(C(=O)Cc2cccnc2)c2ccc(-c3ccccn3)cc2)n1	ALP-POS-c0c213c9-14	ALP-POS-c0c213c9-14			99.0									False	False	3-aminopyridine-like	x11164	inactive
O=C(Cn1nnc2ccccc21)N(Cc1ccccn1)c1ccc(-n2cnnc2)cc1	ALP-POS-c0c213c9-18	ALP-POS-c0c213c9-18			99.0			99.5						False	False	3-aminopyridine-like		inactive
O=C(c1cc(=O)[nH]c2ccc(F)cc12)N1CCN(S(=O)(=O)c2cccc(Cl)c2)CC1	MAT-POS-590ac91e-69	MAT-POS-590ac91e-69			99.0									False	False	quinolones		inactive
O=C(Nc1nncn1C1CC1)C1CCOc2ccc(Cl)cc21	JAG-UCB-a3ef7265-20	JAG-UCB-a3ef7265-20			99.0			0.597852975081875						False	False	3-aminopyridine-like	x10324	inactive
CC(=O)N1CCN(CC(=O)Nc2cnccc2C)CC1	BEN-DND-93268d01-8	BEN-DND-93268d01-8			99.0			0.637897638524396						False	False	3-aminopyridine-like	x11417	inactive
Cc1ccncc1NC(=O)N(C)c1cccc(Cl)c1	EDG-MED-0da5ad92-3	EDG-MED-0da5ad92-3			99.0			99.5						False	False	3-aminopyridine-like		inactive
O=C(Cc1cccc(Cl)c1)Nn1cnc2ccccc2c1=O	JAN-GHE-5a013bed-3	JAN-GHE-5a013bed-3			99.0			8.64546417390745				99.0		False	False	3-aminopyridine-like		inactive
Cc1ccncc1NC(=O)Cc1cncc(Cl)c1	TRY-UNI-2eddb1ff-2	TRY-UNI-2eddb1ff-2			99.0			46.4360480992792				99.0		False	False	3-aminopyridine-like	x10723	inactive
Cn1ccc(C(=O)NC[C@@H]2CCCO2)n1	AAR-POS-0daf6b7e-23	AAR-POS-0daf6b7e-23			99.0									False	False		x1187	inactive
NS(=O)(=O)c1ccc(N2CCC([C@@H]3CCCO3)CC2)cc1	WAR-XCH-b72a1bbc-18	WAR-XCH-b72a1bbc-18			99.0									False	False			inactive
Cc1ccn2c(-c3ccc4[nH]ncc4c3)c(-c3ccc(F)cc3)nc2c1	ALV-UNI-7ff1a6f9-14	ALV-UNI-7ff1a6f9-14			99.0									False	False			inactive
CC1C(O)CCCN1Cc1ccccc1	MAK-UNK-6435e6c2-9	MAK-UNK-6435e6c2-9			99.0									False	False		x0464	inactive
CC(=O)NCCc1c[nH]c2ccc(O)cc12	JOH-MSK-a63bdd1d-4	JOH-MSK-a63bdd1d-4			99.0			99.5						False	False			inactive
O=C(Nc1cccnc1)N(CCN1CCOCC1)c1cccc(Cl)c1	JOR-UNI-2fc98d0b-6	JOR-UNI-2fc98d0b-6			99.0									False	False	3-aminopyridine-like	x10237	inactive
O=C(Nc1ccccc1)[C@@H](c1ccccc1)N1Cc2ccccc2C1=O	LON-WEI-b2874fec-15	LON-WEI-b2874fec-15			99.8016702935524			99.5						False	False	Ugi		inactive
