# Supplementary material for: Identification of SARS-CoV-2 Mpro inhibitors through deep reinforcement learning for de novo drug design and computational chemistry approaches
Source: RSC Med Chem. 2024 Apr 29;15(6):2146–59. doi: 10.1039/d4md00106k (PMC11187573; doi:10.1039/d4md00106k)
Supplement: MD-015-D4MD00106K-s001 [file MD-015-D4MD00106K-s001.zip › ML_dataset.csv]

ID	Origin	IC50_nM	Smiles
AAR-RCN-748c104b-1	COVID_Moonshot	99250.0	COc1cc(OC)nc(C#N)n1
CHEMBL449298	ChEMBL	2050.0	Nc1ccc(O)c2ncccc12
AAR-RCN-390aeb1f-1	COVID_Moonshot	99250.0	COc1cc(OC)[n+](C)c(C#N)n1
CHEMBL178459	ChEMBL	415.0	Cc1c(-c2cnccn2)ssc1=S
DAV-CRI-3edb475e-6, Mpro-x10172	COVID_Moonshot	24448.5424	CC(=O)NC(C)c1cc(F)cc(Cl)c1
CHEMBL222840	ChEMBL	60.0	O=C(Oc1cncc(Cl)c1)c1ccco1
CHEMBL222234	ChEMBL	50.0	O=C(Oc1cncc(Br)c1)c1ccco1
CHEMBL222628	ChEMBL	270.0	O=C(Oc1cncc(Cl)c1)c1cscn1
CHEMBL284861	ChEMBL	140.0	Cn1sc(=O)n(Cc2ccccc2)c1=O
AAR-RCN-28a8122f-1	COVID_Moonshot	99250.0	N#Cc1nccn1CCc1cccc(Cl)c1
MAT-POS-6da3605a-2	COVID_Moonshot	82152.68043896215	OC(Cc1cccc(Cl)c1)Cn1cncn1
MIC-UNK-66895286-1, MIC-UNK-66895286-1, Mpro-x11532	COVID_Moonshot	99250.0	O=C(Cc1cccc(Cl)c1)Nc1cn[nH]c1
AAR-POS-5507155c-1, AAR-POS-5507155c-1, Mpro-x2193, 5RHD_US7	COVID_Moonshot	91638.01924921932	CS(=O)(=O)c1ccc(N2CCNCC2)cc1
JOH-MSK-a63bdd1d-4	COVID_Moonshot	99250.0	CC(=O)NCCc1c[nH]c2ccc(O)cc12
MAT-POS-590ac91e-11, MAT-POS-590ac91e-11, Mpro-x10474	COVID_Moonshot	99030.0	Cc1ccncc1NC(=O)CC(C)C(C)C
MAT-POS-590ac91e-16	COVID_Moonshot	99500.0	Cc1ccncc1NC(=O)[C@H](C)OC(F)F
JAN-GHE-5a013bed-11	COVID_Moonshot	45286.7094306113	O=C(Cc1cccc(Cl)c1)Nc1nnn[nH]1
CHEMBL1256915	ChEMBL	1990.0	CN1CC[C@@]2(C)c3cc(O)ccc3N(C)[C@@H]12
CHEMBL465704, CHEMBL55400	ChEMBL	595.0	Nc1ccc2cc3ccc(N)cc3nc2c1
MAT-POS-5d20d11c-1, MAT-POS-590ac91e-16, MAT-POS-590ac91e-17, Mpro-x11708, Mpro-x11560	COVID_Moonshot	99250.0	Cc1ccncc1NC(=O)C(C)OC(F)F
LON-WEI-4d77710c-70	COVID_Moonshot	1800.4194345940662	N#Cc1cnn(C(=O)c2cccs2)c1C1CC1
AAR-RCN-845f9611-1	COVID_Moonshot	99250.0	N#Cc1nccn1CCCc1cccc(Cl)c1
AAR-RCN-78cf61f7-1	COVID_Moonshot	99250.0	CC(Cn1ccnc1C#N)c1cccc(Cl)c1
PET-UNK-8df914d1-4, PET-UNK-8df914d1-4, Mpro-x11473	COVID_Moonshot	96441.96194018751	Cn1cncc1NC(=O)Cc1cccc(Cl)c1
BEN-DND-93268d01-11, BEN-DND-93268d01-11, Mpro-x11428	COVID_Moonshot	99250.0	Cc1ccncc1NC(=O)CN1CCCCC1
AAR-RCN-521d1733-1	COVID_Moonshot	99500.0	C[n+]1ccn(CCc2cccc(Cl)c2)c1C#N
CHEMBL1380480	ChEMBL	1320.0	COc1cc(C(=S)N2CCOCC2)ccc1O
CHEMBL1591074	ChEMBL	770.0	c1ccc2sc(SNC3CCCCC3)nc2c1
CHEMBL1382627	ChEMBL	750.0	Nc1ccc(S(=O)(=O)[N-]c2ncccn2)cc1
LOR-NOR-c954e7ad-4, Mpro-x12010	COVID_Moonshot	99250.0	CCc1ccc2c(c1)C(O)C(=O)N2CC(=O)O
AAR-RCN-dbf5c5ee-1	COVID_Moonshot	99250.0	C[n+]1ccn(CCCc2cccc(Cl)c2)c1C#N
MAT-POS-0bc33984-2	COVID_Moonshot	99250.0	CC1(NC(=O)Cc2cccc(Cl)c2)CCNC1=O
MAT-POS-ea426761-13	COVID_Moonshot	966.0846005774841	O=c1oc(Nc2ccccc2)nc2ccccc12
MIC-UNK-fc94cdb5-1	COVID_Moonshot	99250.0	O=C1CC(NC(=O)Cc2cccc(Cl)c2)C(=O)N1
MIC-UNK-4c7b8ba7-1	COVID_Moonshot	99250.0	O=C(Cc1cccc(Cl)c1)NC1CCCNC1=O
EDJ-MED-49816e9b-1, EDJ-MED-49816e9b-1, Mpro-x11011	COVID_Moonshot	28110.858625653596	Cc1ccncc1CC(=O)Nc1cccc(Cl)c1
EDG-MED-0da5ad92-15, EDG-MED-0da5ad92-15, Mpro-x11485	COVID_Moonshot	99250.0	Cc1ccnnc1NC(=O)Cc1cccc(Cl)c1
JAN-GHE-83b26c96-12, JAN-GHE-83b26c96-12, Mpro-x11368	COVID_Moonshot	18268.46011068208	Cc1ccncc1NC(=O)Cc1cccc(Br)c1
TRY-UNI-714a760b-6, TRY-UNI-714a760b-6, Mpro-x2646, 5RH2_UH7	COVID_Moonshot	19230.89205953793	Cc1ccncc1NC(=O)Cc1cccc(Cl)c1
TRY-UNI-714a760b-12, TRY-UNI-714a760b-12, Mpro-x2908	COVID_Moonshot	55051.436650185286	Cc1ccncc1NC(=O)Nc1cccc(Cl)c1
EDJ-MED-3c65e9ce-4, EDJ-MED-3c65e9ce-4, Mpro-x12740	COVID_Moonshot	49150.13972043265	Cc1ccncc1NC(=O)CN1CCC(C)CC1
ANN-UNI-98d2bf15-1	COVID_Moonshot	99500.0	Cc1ccncc1NC(=O)Cc1ccccc1N
ALP-POS-95b75b4d-1, ALP-POS-95b75b4d-1, Mpro-x10417	COVID_Moonshot	95833.07842920785	Cc1ccncc1NC(=O)Cc1cccc(F)c1
CHR-SOS-7098f804-10	COVID_Moonshot	24184.515599384053	O=C(Nc1cnccc1Cl)c1cc(Cl)ccc1O
CHEMBL213581	ChEMBL	6000.0	Nc1ncc(S(=O)(=O)c2ccc(Cl)cc2)c(N)n1
CHEMBL222735	ChEMBL	340.0	COc1cccc(C(=O)Oc2cncc(Cl)c2)c1
CHEMBL1886408	ChEMBL	200.0	CCOC(=O)Cc1ccc(-c2ccccc2)cc1
ALP-POS-f13221e1-4, ALP-POS-f13221e1-4, Mpro-x11513	COVID_Moonshot	99250.0	Cc1ccncc1NC(=O)CCc1cccc(Cl)c1
MAT-POS-e10a589d-4	COVID_Moonshot	9299.981283352137	N#Cc1ncn(CC(=O)Nc2ccc(Br)cc2Cl)n1
ALP-POS-c59291d4-5, ALP-POS-c59291d4-5, Mpro-x10812	COVID_Moonshot	52.86288246939873	O=C(Oc1cncc(Cl)c1)c1cccc2[nH]ccc12
EDG-MED-0da5ad92-3	COVID_Moonshot	99250.0	Cc1ccncc1NC(=O)N(C)c1cccc(Cl)c1
EDG-MED-0da5ad92-17	COVID_Moonshot	99250.0	Cc1cc(N)ncc1NC(=O)Cc1cccc(Cl)c1
AGN-NEW-891393a6-1	COVID_Moonshot	4098.954999296667	COc1cc(Cl)cc(OC(=O)Nc2cccnc2)c1
TRY-UNI-714a760b-3, TRY-UNI-714a760b-3, Mpro-x11317	COVID_Moonshot	6212.018911893253	Cc1c(N)cncc1NC(=O)Cc1cccc(Cl)c1
TRY-UNI-714a760b-18, TRY-UNI-714a760b-18, Mpro-x2649, 5RH3_UHA	COVID_Moonshot	19573.66539999943	Cc1ccncc1NC(=O)C(C)c1cccc(Cl)c1
TRY-UNI-714a760b-20, TRY-UNI-714a760b-20, Mpro-x2572, 5RGX_UGP	COVID_Moonshot	52588.66150000871	Cc1ccncc1NC(=O)Cc1cccc(C#N)c1
WAR-XCH-eb7b662f-2	COVID_Moonshot	99010.0	N#Cc1cc(Cl)cc(NC(=O)Nc2cccnc2)c1
DAR-DIA-23aa0b97-8	COVID_Moonshot	54272.96398249389	N#Cc1cccc(NC(=O)Nc2cncc(N)c2)c1
CHEMBL426898	ChEMBL	170.0	O=C(Oc1cncc(Cl)c1)c1cc2ccccc2o1
CHEMBL225515	ChEMBL	65.0	O=C(Oc1cncc(Cl)c1)c1cc2ccccc2[nH]1
CHEMBL222893	ChEMBL	95.0	O=C(Oc1cncc(Cl)c1)c1cc2ccccc2s1
CHEMBL444186	ChEMBL	3190.0	CC(CN1CC(=O)NC(=O)C1)N1CC(=O)NC(=O)C1
CHEMBL1725120	ChEMBL	20.0	Cc1ccc(C)c(-n2sc3cc(F)ccc3c2=O)c1
CHEMBL1188627	ChEMBL	980.0	C/N=c1/nc(-c2ccccc2)n(-c2ccccc2)s1
ALP-POS-6495d03e-7	COVID_Moonshot	99250.0	Nc1nn(C(=O)Cc2cccc(Cl)c2)c2cccnc12
MAT-POS-0c8fa4a7-3	COVID_Moonshot	99250.0	Nc1nn(C(=O)Cc2cccc(Cl)c2)c2ccccc12
MAT-POS-199e2e7c-1, MAT-POS-199e2e7c-1, Mpro-x12000	COVID_Moonshot	4906.164434027874	O=C(Cc1cccc(Cl)c1)Nc1cncc2c1CCC2
PET-UNK-e44ffd04-1, PET-UNK-e44ffd04-1, Mpro-x12026	COVID_Moonshot	96681.0718055972	O=C(Cc1cccc(Cl)c1)Nc1nnc2ccccn12
EDJ-MED-c8e7a002-11	COVID_Moonshot	99250.0	O=C(Cc1cccc(Cl)c1)Nc1n[nH]c2ccccc12
EDJ-MED-c8e7a002-12	COVID_Moonshot	99250.0	O=C(Cc1cccc(Cl)c1)Nc1cccc2cn[nH]c12
EDJ-MED-c8e7a002-14	COVID_Moonshot	99250.0	O=C(Cc1cccc(Cl)c1)Nc1[nH]nc2cccnc12
EDJ-MED-c8e7a002-16	COVID_Moonshot	99250.0	O=C(Cc1cccc(Cl)c1)Nc1n[nH]c2ccncc12
MAT-POS-bfb445d4-2, MAT-POS-bfb445d4-2, Mpro-x11789	COVID_Moonshot	18422.72959384797	O=C(Cc1cccc(Cl)c1)Nn1nnc2ccccc21
LON-WEI-4d77710c-19	COVID_Moonshot	1468.492349179995	O=C(O)[C@@H](c1ccccc1)N1Cc2ccccc2C1=O
LON-WEI-4d77710c-32	COVID_Moonshot	1709.5540261110145	N#Cc1ccc(CN2CCC(C3CCNC3)CC2)cc1
MAT-POS-f7918075-8, MAT-POS-f7918075-8, Mpro-x11742	COVID_Moonshot	10613.905902590577	O=C(Cc1cccc(Cl)c1)Nc1cncc2nc[nH]c12
MAT-POS-bb423b95-5	COVID_Moonshot	22943.065045687865	CC(C)c1ccncc1NC(=O)Cc1cccc(Cl)c1
EDJ-MED-50fe53e8-3, EDJ-MED-50fe53e8-3, Mpro-x11493	COVID_Moonshot	99250.0	O=C(Cc1cccc(Cl)c1)Nc1ncn2ccccc12
MAT-POS-c9973a83-1, MAT-POS-c9973a83-1, Mpro-x11271	COVID_Moonshot	40192.54356080988	COc1cc(Cl)cc(CC(=O)Nc2cnccc2C)c1
JAG-UCB-cedd89ab-1, JAG-UCB-cedd89ab-1, Mpro-x11475	COVID_Moonshot	90336.55825418749	Cc1ccncc1N1CCN(c2cccc(Cl)c2)C1=O
EDJ-MED-e66f2cc5-1	COVID_Moonshot	28807.677329400583	Cc1ccncc1N1CCC(c2cccc(Cl)c2)C1=O
JAN-GHE-5a013bed-2, JAN-GHE-5a013bed-2, Mpro-x10466	COVID_Moonshot	6284.3330089509545	O=C(Cc1cccc(Cl)c1)Nn1cnc2ccccc21
ALP-POS-95b75b4d-5, ALP-POS-95b75b4d-5, Mpro-x11543	COVID_Moonshot	7285.804989912779	O=C(Cc1cccc(Cl)c1)Nc1cnccc1C1CC1
TRY-UNI-714a760b-19, TRY-UNI-714a760b-19, Mpro-x11318	COVID_Moonshot	24143.311965661414	Cc1c(N)cncc1NC(=O)Cc1cccc(C#N)c1
TRY-UNI-714a760b-22, TRY-UNI-714a760b-22, Mpro-x2912	COVID_Moonshot	50127.013561101114	Cc1ccncc1NC(=O)C(C)c1cccc(C#N)c1
DAR-DIA-23aa0b97-20, DAR-DIA-23aa0b97-20, Mpro-x2563, 5RGV_UGG	COVID_Moonshot	51273.56944881868	O=C(Cc1cncc2ccccc12)Nc1ccccc1
JOH-UNI-abfda500-4	COVID_Moonshot	99500.0	O=C(Cc1cccc(Cl)c1)Nc1cnccc1C(=O)O
RAL-THA-2d450e86-1	COVID_Moonshot	13999.891734676201	O=C(Cc1ccccc1)Nc1cncc2ccccc12
PET-UNK-8df914d1-2, PET-UNK-8df914d1-2, Mpro-x11454	COVID_Moonshot	8033.945002947974	O=C(Cc1cccc(Cl)c1)Nc1cnc2ccccn12
MAT-POS-ea426761-53	COVID_Moonshot	14342.147591359651	CCCCc1nc(-c2nccn2Cc2ccoc2)c[nH]1
MIC-UNK-42806bd5-3	COVID_Moonshot	99500.0	O=C1CC(NC(=O)C2CCOc3ccc(Cl)cc32)CN1
ANN-UNI-98d2bf15-3	COVID_Moonshot	99500.0	NC(=O)c1ccncc1NC(=O)Cc1cccc(Cl)c1
JAN-GHE-83b26c96-20, JAN-GHE-83b26c96-20, Mpro-x10392	COVID_Moonshot	99500.0	Cc1ccncc1NC(=O)C1(c2cccc(Cl)c2)CC1
CHEMBL243652	ChEMBL	2040.0	O=C(CC1Sc2ncnn2C1=O)Nc1ccc(Br)cc1
CHEMBL215733	ChEMBL	18000.0	O=S(=O)(Cc1[nH]c(-c2ccc(Cl)s2)c[s+]1)c1cccs1
LON-WEI-4d77710c-19	COVID_Moonshot	1468.4923490999972	O=C(O)C(c1ccccc1)N1Cc2ccccc2C1=O
MAT-POS-8fd29122-1	COVID_Moonshot	99250.0	COc1ccccc1OCCNC(=O)c1cc(=O)cc[nH]1
PET-UNK-8922bd3c-1	COVID_Moonshot	6835.844330432463	O=C(Cc1cncc2ccccc12)Nc1cccc(Cl)c1
ALP-POS-902f21bb-1	COVID_Moonshot	99250.0	Nc1nn(C(=O)Cc2cccc(Cl)c2)c2cc(F)ccc12
ALP-POS-cd485364-1	COVID_Moonshot	96850.60791012496	Nc1nn(C(=O)Cc2cccc(Cl)c2)c2ccc(F)cc12
ALP-POS-cd485364-2, ALP-POS-cd485364-2, Mpro-x12202	COVID_Moonshot	43366.28328001375	Nc1cncc2c1CCCN2C(=O)Cc1cccc(Cl)c1
EDJ-MED-c8e7a002-4	COVID_Moonshot	79317.75662528457	Cc1ccn2cnnc2c1NC(=O)Cc1cccc(Cl)c1
EDJ-MED-c8e7a002-6	COVID_Moonshot	99250.0	Cc1nn(C)c2[nH]nc(NC(=O)Cc3cccc(Cl)c3)c12
EDJ-MED-c8e7a002-9	COVID_Moonshot	94042.00713419198	O=C(Cc1cccc(Cl)c1)Nc1n[nH]c2ccc(F)cc12
EDJ-MED-c8e7a002-10	COVID_Moonshot	95494.35952947027	O=C(Cc1cccc(Cl)c1)Nc1[nH]nc2cc(F)ccc12
EDJ-MED-c8e7a002-13	COVID_Moonshot	90628.14771517916	O=C(Cc1cccc(Cl)c1)Nc1[nH]nc2cccc(F)c12
EDJ-MED-c8e7a002-15	COVID_Moonshot	99250.0	O=C(Cc1cccc(Cl)c1)Nc1n[nH]c2ccnc(Br)c12
BEN-DND-b89db3f2-2	COVID_Moonshot	99250.0	O=C(Nc1cc[nH]c(=O)c1)C1CCOc2ccc(Cl)cc21
PET-UNK-3c72d439-1, PET-UNK-3c72d439-1, Mpro-x11810	COVID_Moonshot	7388.97867845656	O=C(Cc1cc(Cl)ccn1)Nc1cncc2ccccc12
MAT-POS-14ad9fe9-1	COVID_Moonshot	5655.741967109373	O=C(Cc1cccc(Cl)c1)Nc1cncc2c1CCCN2
MAT-POS-b3e365b9-3	COVID_Moonshot	5662.731569083535	Cc1ccncc1NC(=O)[C@H]1CCOc2ccc(Cl)cc21
MAT-POS-b3e365b9-4	COVID_Moonshot	99250.0	Cc1ccncc1NC(=O)[C@@H]1CCOc2ccc(Cl)cc21
MAT-POS-f7918075-5, MAT-POS-f7918075-5, Mpro-x11499	COVID_Moonshot	3201.8821930720515	O=C(Cc1cccc(Cl)c1)Nc1cncc2ccncc12
MAT-POS-bb423b95-1, MAT-POS-bb423b95-1, Mpro-x11542	COVID_Moonshot	5825.294563028153	O=C(Cc1cccc(Cl)c1)Nc1cncc2cnccc12
MAT-POS-bb423b95-2, MAT-POS-bb423b95-2, Mpro-x11530	COVID_Moonshot	6619.002846882049	O=C(Cc1cccc(Cl)c1)Nc1cncc2cccnc12
VLA-UCB-1dbca3b4-1	COVID_Moonshot	99250.0	O=C(Cc1cccc(Cl)c1)NC1C(=O)Nc2ccccc21
MIC-UNK-08cd9c58-1, MIC-UNK-08cd9c58-1, Mpro-x11548	COVID_Moonshot	62519.68492514464	O=C(Cc1cccc(Cl)c1)Nc1cncc2ncccc12
EDJ-MED-976da9a6-1	COVID_Moonshot	10870.200211638195	O=C(Cc1cccc(Cl)c1)Nc1cncc2c1OCCC2
EDJ-MED-50fe53e8-2	COVID_Moonshot	99250.0	O=C(Cc1cccc(Cl)c1)Nc1cnnc2ccccc12
ADA-UCB-6c2cb422-1, ADA-UCB-6c2cb422-1, Mpro-x10959	COVID_Moonshot	891.8691504394899	O=C(Cc1cccc(Cl)c1)Nc1cncc2ccccc12
JAG-UCB-a3ef7265-3	COVID_Moonshot	30372.775792479646	O=C(Nc1cnccc1CO)[C@@H]1COc2ccc(Cl)cc21
EDJ-MED-49816e9b-4	COVID_Moonshot	76632.34469398356	Cc1ccncc1N1CCC(c2cccc(Cl)c2)S1(=O)=O
JAN-GHE-83b26c96-8, JAN-GHE-83b26c96-8, Mpro-x10423	COVID_Moonshot	11394.85872439466	CCCC(C(=O)Nc1cnccc1C)c1cccc(Cl)c1
RAL-THA-2d450e86-2	COVID_Moonshot	23688.8055533983	O=C(Cc1ccc(Cl)cc1)Nc1cncc2ccccc12
RAL-THA-2d450e86-3	COVID_Moonshot	58356.3005554756	Cc1ccc(CC(=O)Nc2cncc3ccccc23)cc1
RAL-THA-2d450e86-7	COVID_Moonshot	4970.357221455451	O=C(Cc1ccc(F)cc1)Nc1cncc2ccccc12
RAL-THA-2d450e86-10	COVID_Moonshot	1851.80343942006	O=C(Cc1cccc(F)c1)Nc1cncc2ccccc12
RAL-THA-2d450e86-13	COVID_Moonshot	4804.53544611295	Cc1cccc(CC(=O)Nc2cncc3ccccc23)c1
RAL-THA-2d450e86-30	COVID_Moonshot	998.146775467744	O=C(Cc1cncc(Cl)c1)Nc1cncc2ccccc12
RAL-THA-2d450e86-33	COVID_Moonshot	12235.218863288199	O=C(Cc1ccc(Cl)cn1)Nc1cncc2ccccc12
RAL-THA-2d450e86-34	COVID_Moonshot	52595.965726953604	O=C(Cc1ccncc1Cl)Nc1cncc2ccccc12
RAL-THA-2d450e86-36	COVID_Moonshot	99500.0	O=C(Cc1ccccc1Cl)Nc1cncc2ccccc12
RAL-THA-2d450e86-37	COVID_Moonshot	24744.5180162835	O=C(Cc1ccccc1F)Nc1cncc2ccccc12
RAL-THA-2d450e86-38	COVID_Moonshot	29534.3989779257	Cc1ccccc1CC(=O)Nc1cncc2ccccc12
EDJ-MED-50fe53e8-1, EDJ-MED-50fe53e8-1, Mpro-x11508	COVID_Moonshot	21651.37495847675	O=C(Cc1cccc(Cl)c1)Nc1nncc2ccccc12
BRU-CON-c4e3408a-1, MAT-POS-b3e365b9-3, BRU-CON-c4e3408a-1, MAT-POS-b3e365b9-4, Mpro-x11809	COVID_Moonshot	15968.337327910403	Cc1ccncc1NC(=O)C1CCOc2ccc(Cl)cc21
DAR-DIA-23aa0b97-11	COVID_Moonshot	63554.92520202185	N#Cc1cccc(NC(=O)Nc2c[nH]c3ncccc23)c1
CHEMBL212240	ChEMBL	16000.0	O=C(O)c1ccc(S(=O)(=O)c2cc(Br)c(O)c(Br)c2)cc1
CHEMBL1608472	ChEMBL	3170.0	Cc1cc(C)cc(N2C(=O)CC(Sc3nc[nH]n3)C2=O)c1
JAG-UCB-a3ef7265-3, Mpro-x10338	COVID_Moonshot	30372.775795	O=C(Nc1cnccc1CO)C1COc2ccc(Cl)cc21
MAT-POS-23a8a11a-1	COVID_Moonshot	196.41039990841963	O=C(Cc1ccc(Cl)c(Cl)c1)Nc1cncc2ccccc12
MAT-POS-0c8fa4a7-2	COVID_Moonshot	99250.0	COc1ccc2c(c1)c(N)nn2C(=O)Cc1cccc(Cl)c1
MAT-POS-53907a1c-1	COVID_Moonshot	99250.0	COc1ccc2c(N)nn(C(=O)Cc3cccc(Cl)c3)c2c1
EDJ-MED-c8e7a002-1	COVID_Moonshot	99250.0	COc1ccc2c(NC(=O)Cc3cccc(Cl)c3)noc2c1
EDJ-MED-c8e7a002-2	COVID_Moonshot	99250.0	COc1ccc2n[nH]c(NC(=O)Cc3cccc(Cl)c3)c2c1
ALP-POS-f13221e1-2	COVID_Moonshot	8594.366629246084	O=C(COc1cccc(Cl)c1)Nc1cncc2ccccc12
ALP-POS-f13221e1-3	COVID_Moonshot	20058.22701873625	O=C(CCc1cccc(Cl)c1)Nc1cncc2ccccc12
MAT-POS-bb423b95-7, MAT-POS-bb423b95-7, Mpro-x11501	COVID_Moonshot	41280.896855020226	CN(C(=O)Cc1cccc(Cl)c1)c1cncc2ccccc12
MAT-POS-bb423b95-9	COVID_Moonshot	99250.0	O=C(Cc1cccc(Cl)c1)Nc1cncc2c(Cl)cccc12
EDJ-MED-06d94977-2, EDJ-MED-06d94977-2, Mpro-x11432	COVID_Moonshot	99250.0	CN(Cc1cccc(Cl)c1)C(=O)Cn1nnc2ccccc21
RAL-THA-6b94ceba-7	COVID_Moonshot	47691.078059668704	CNC(=O)c1cc(Cl)cc(CC(=O)Nc2cnccc2C)c1
RAL-THA-6b94ceba-13	COVID_Moonshot	13852.657440482966	Cc1ccncc1NC(=O)Cc1cc(Cl)cc(S(N)(=O)=O)c1
JAG-UCB-ef2c0e8e-4	COVID_Moonshot	99250.0	Cc1ccc(-n2ncc3c(=O)n(CC(N)=O)cnc32)cc1C
DAR-DIA-23aa0b97-19	COVID_Moonshot	20660.6099654483	N#Cc1cccc(NC(=O)Cc2cncc3ccccc23)c1
VLA-UNK-82501c2c-1	COVID_Moonshot	1847.02645209317	O=C(Cc1ccc(Cl)c(Cl)c1)Nc1cncc2cnccc12
VLA-UNK-82501c2c-2	COVID_Moonshot	1785.2201275090201	O=C(Cc1ccc(Cl)c(Cl)c1)Nc1cncc2ccncc12
MAT-POS-fce787c2-2	COVID_Moonshot	1372.00200907144	O=C(Cc1cc(Cl)cc(Cl)c1)Nc1cncc2ccccc12
RAL-THA-2d450e86-4	COVID_Moonshot	72542.60430487049	COc1ccc(CC(=O)Nc2cncc3ccccc23)cc1
RAL-THA-2d450e86-5	COVID_Moonshot	99500.0	N#Cc1ccc(CC(=O)Nc2cncc3ccccc23)cc1
RAL-THA-2d450e86-6	COVID_Moonshot	374.22751055188604	O=C(Cc1ccc(F)c(Cl)c1)Nc1cncc2ccccc12
RAL-THA-2d450e86-8	COVID_Moonshot	1092.96002954038	Cc1ccc(CC(=O)Nc2cncc3ccccc23)cc1Cl
RAL-THA-2d450e86-9	COVID_Moonshot	2029.41008277956	O=C(Cc1ccc(Cl)c(F)c1)Nc1cncc2ccccc12
RAL-THA-2d450e86-11	COVID_Moonshot	30452.0094539693	COc1cccc(CC(=O)Nc2cncc3ccccc23)c1
RAL-THA-2d450e86-12	COVID_Moonshot	1827.9217713073601	N#Cc1cccc(CC(=O)Nc2cncc3ccccc23)c1
RAL-THA-2d450e86-14	COVID_Moonshot	382.67710941051905	O=C(Cc1cc(F)cc(Cl)c1)Nc1cncc2ccccc12
RAL-THA-2d450e86-16	COVID_Moonshot	569.448403287913	O=C(Cc1cc(F)cc(F)c1)Nc1cncc2ccccc12
RAL-THA-2d450e86-19	COVID_Moonshot	23555.9554363504	O=C(Cc1cccc(Cl)c1F)Nc1cncc2ccccc12
RAL-THA-2d450e86-23	COVID_Moonshot	13191.7655694162	O=C(Cc1cccc(F)c1F)Nc1cncc2ccccc12
RAL-THA-2d450e86-26	COVID_Moonshot	1714.91545242956	O=C(Cc1cc(F)ccc1F)Nc1cncc2ccccc12
RAL-THA-2d450e86-39	COVID_Moonshot	34985.3947485592	COc1ccccc1CC(=O)Nc1cncc2ccccc12
EDJ-MED-3c65e9ce-2, EDJ-MED-3c65e9ce-2, Mpro-x12719	COVID_Moonshot	99500.0	CC(=O)N1CCN(CC(=O)Nc2cnccc2C2CC2)CC1
JOH-UNI-61f30276-2	COVID_Moonshot	99500.0	O=c1[nH]c(Cc2cccc(C(F)(F)F)c2)nc2cnccc12
PET-UNK-752bebd6-1	COVID_Moonshot	99500.0	COc1ccccc1OCCNC(=O)c1cc(=O)ccn1C
PET-UNK-dd44aeb6-1	COVID_Moonshot	706.793757909663	O=C(Cc1cc(Cl)ccc1F)Nc1cncc2ccccc12
PET-UNK-dd44aeb6-2	COVID_Moonshot	1020.2675237583601	O=C(Cc1cc(Cl)ccc1Cl)Nc1cncc2ccccc12
PET-UNK-c9c1e0d8-2, PET-UNK-c9c1e0d8-2, Mpro-x11458	COVID_Moonshot	9383.35267121089	C#Cc1cccc(CC(=O)Nc2cncc3ccccc23)c1
RAL-MED-2de63afb-1, RAL-MED-2de63afb-1, Mpro-x10371	COVID_Moonshot	88342.28429769119	O=C(Cc1cccnc1)Nc1cccc(OC2CC(=O)N2)c1
CHR-SOS-7098f804-14	COVID_Moonshot	39068.7816301065	O=C(Nc1cccnc1)c1cc(Cl)ccc1-c1ccccc1
CHEMBL375130	ChEMBL	20000.0	Cc1nn(C)c(NCc2ccc(-c3cccs3)s2)c1[N+](=O)[O-]
CHEMBL222769	ChEMBL	63.0	O=C(Oc1cncc(Cl)c1)c1ccc(-c2ccc(Cl)cc2)o1
CHEMBL1917204	ChEMBL	190.0	Cc1ccc(-n2sc(=O)n(Cc3ccc(F)cc3)c2=O)cc1
MED-COV-4280ac29-25, Mpro-x10155	COVID_Moonshot	32162.547655000002	CC(=O)N1CCN(Cc2cnc(Cc3ccccc3)s2)CC1
EDJ-MED-c8e7a002-2	COVID_Moonshot	99250.0	COc1ccc2[nH]nc(NC(=O)Cc3cccc(Cl)c3)c2c1
LON-WEI-b2874fec-12	COVID_Moonshot	99250.0	CS(=O)(=O)c1ccccc1C(=O)N1CCC(C2CCNC2)CC1
ALP-POS-902f21bb-2	COVID_Moonshot	91206.99446595342	Nc1nn(C(=O)C2CCOc3ccc(Cl)cc32)c2ccncc12
FRA-DIA-c7e803f4-1	COVID_Moonshot	5058.415228527273	O=C(Nc1cncc2ccccc12)C1COc2c(Cl)cccc21
JAG-UCB-52b62a6f-6	COVID_Moonshot	99250.0	O=C(Nc1[nH]nc2ccccc12)C1CCOc2ccc(Cl)cc21
JAG-UCB-52b62a6f-7	COVID_Moonshot	99250.0	O=C(Nc1[nH]nc2cccnc12)C1CCOc2ccc(Cl)cc21
JAG-UCB-52b62a6f-13	COVID_Moonshot	99250.0	O=C(Nc1cccc2cn[nH]c12)C1CCOc2ccc(Cl)cc21
DAR-DIA-6a508060-7	COVID_Moonshot	99250.0	O=C(NC1N=Nc2ccccc21)C1CCOc2ccc(Cl)cc21
LON-WEI-4d77710c-66	COVID_Moonshot	3121.006136013378	COC(=O)c1c(C)nn(C(=O)c2cccs2)c1-c1snnc1C
ALP-POS-6747fa38-1, ALP-POS-6747fa38-1, Mpro-x11541	COVID_Moonshot	72118.12415387502	CC(=O)N1CCN(CC(=O)Nc2cncc3ccccc23)CC1
MAT-POS-f7918075-2, MAT-POS-f7918075-2, EDJ-MED-12c115cc-2, EDJ-MED-12c115cc-1	COVID_Moonshot	1862.1552112688375	O=C(Nc1cncc2ccccc12)C1COc2ccc(Cl)cc21
MAT-POS-4211dce8-1	COVID_Moonshot	99250.0	Cn1cc(NC(=O)Cc2cccc(Cl)c2)c2ccccc2c1=O
PET-UNK-c9c1e0d8-4, PET-UNK-c9c1e0d8-4, Mpro-N0066	COVID_Moonshot	1066.9053329321991	O=C1C(c2cccc(Cl)c2)CCN1c1cncc2ccccc12
MAT-POS-3b92565d-1, MAT-POS-3b92565d-1, Mpro-x11609	COVID_Moonshot	1274.5997051259935	COc1ccc(Cl)cc1CC(=O)Nc1cncc2ccccc12
RAL-THA-6b94ceba-5, RAL-THA-6b94ceba-5, Mpro-x11801	COVID_Moonshot	48425.50602039613	CC(=O)NCc1cc(Cl)cc(CC(=O)Nc2cnccc2C)c1
RAL-THA-6b94ceba-9	COVID_Moonshot	99250.0	Cc1ccncc1NC(=O)Cc1cc(Cl)cc(-c2ncc[nH]2)c1
EDJ-MED-00c1612e-1	COVID_Moonshot	723.8971351272994	COc1ccc2cncc(NC(=O)Cc3cccc(Cl)c3)c2c1
ALP-POS-0c2c77e1-1, ALP-POS-0c2c77e1-1, Mpro-x11507	COVID_Moonshot	33012.75880938563	O=C(Cc1cccc(Cl)c1)Nc1cnccc1-c1ccccc1
WIL-UNI-2e73223c-4	COVID_Moonshot	99250.0	Cc1ccncc1OCCNC(=O)C(C)(C)c1cccc(Cl)c1
WIL-MOD-03b86a88-4	COVID_Moonshot	15617.518824265899	Cc1ccncc1NC(=O)Cc1cc(Cl)cc(OC2COC2)c1
JAG-UCB-77729364-1	COVID_Moonshot	99250.0	Cc1cc2c(N)nc(=O)n(CC(=O)Nc3cccc(Cl)c3)c2s1
JAG-UCB-1d922829-4	COVID_Moonshot	99250.0	CC(=O)N(CC(=O)Nc1ccc(F)c(Cl)c1)c1cccc(Cl)c1
ALP-POS-91609ae9-3	COVID_Moonshot	3732.6456594095434	O=C1N(Cc2cccc(Cl)c2)CCN1c1nccc2[nH]ncc12
BAR-COM-0f94fc3d-48, BAR-COM-0f94fc3d-48, Mpro-x10638	COVID_Moonshot	49430.20999140135	Cc1ccncc1NC(=O)CN1C(=O)COc2ccc(Cl)cc21
EDG-MED-0da5ad92-7, EDG-MED-0da5ad92-7, Mpro-x11562	COVID_Moonshot	20234.115230163	CCCCOc1ccc(Cl)cc1CC(=O)Nc1cnccc1C
MAT-POS-932d1078-7	COVID_Moonshot	99500.0	CC(C)C(=O)OC[C@H]1O[C@@H](n2cc/c(=N/O)[nH]c2=O)[C@H](O)[C@@H]1O
MAT-POS-1f3f1a6f-1	COVID_Moonshot	3381.90749273318	NC(C(=O)Nc1cncc2ccccc12)c1ccc(Cl)c(Cl)c1
MAT-POS-fce787c2-3	COVID_Moonshot	759.206779504169	CC(C(=O)Nc1cncc2ccccc12)c1ccc(Cl)c(Cl)c1
MAT-POS-fce787c2-4	COVID_Moonshot	2013.61554513922	O=C(Nc1cncc2ccccc12)C(O)c1ccc(Cl)c(Cl)c1
JOH-UNI-abfda500-7	COVID_Moonshot	99500.0	O=C(Cc1cccc(C(F)(F)F)c1)Nc1cnccc1C(=O)O
RAL-THA-2d450e86-17	COVID_Moonshot	430.70783468347304	N#Cc1cc(Cl)cc(CC(=O)Nc2cncc3ccccc23)c1
EDJ-MED-12c115cc-1	COVID_Moonshot	555.010228616704	O=C(Nc1cncc2ccccc12)[C@@H]1COc2ccc(Cl)cc21
EDJ-MED-12c115cc-2	COVID_Moonshot	26946.3464391542	O=C(Nc1cncc2ccccc12)[C@H]1COc2ccc(Cl)cc21
JAG-UCB-52b62a6f-16	COVID_Moonshot	70252.64226036059	O=C(Nc1n[nH]c2ccncc12)C1CCOc2ccc(Cl)cc21
EDJ-MED-8698005e-1	COVID_Moonshot	99500.0	CC(=O)NC(C)c1cc(Cl)cc(-c2ccc(S(N)(=O)=O)cc2)c1
WIL-MOD-03b86a88-5	COVID_Moonshot	21797.16198126685	Cc1ccncc1NC(=O)Cc1cc(Cl)cc(NS(C)(=O)=O)c1
RAL-MED-2de63afb-2, RAL-MED-2de63afb-2, Mpro-x10322	COVID_Moonshot	34319.90733767985	Cc1cc(NC(=O)Cc2cncnc2)cc(OC2CC(=O)N2)c1
RAL-MED-2de63afb-14, RAL-MED-2de63afb-14, Mpro-x10387	COVID_Moonshot	24946.6748484034	O=C(Cc1cncnc1)Nc1cc(F)cc(OC2CC(=O)N2)c1
BEN-DND-7e92b6ca-4, BEN-DND-7e92b6ca-4, Mpro-x10403	COVID_Moonshot	99500.0	O=C(NCCNc1ccccc1)c1cc(=O)[nH]c2ccccc12
BEN-DND-7e92b6ca-5	COVID_Moonshot	99500.0	O=C(NCCOc1ccccc1)c1cc(=O)[nH]c2ccccc12
CHEMBL380403	ChEMBL	12000.0	O=[N+]([O-])c1cc(C(F)(F)F)ccc1S(=O)(=O)c1ccc(Cl)cc1
MAT-POS-fa06b69f-6	COVID_Moonshot	700.9305174527835	OC1OC(c2cccs2)=N/C1=C/c1ccc(N2CCOCC2)s1
LON-WEI-b2874fec-4	COVID_Moonshot	99250.0	O=C1CCc2cc(C(=O)N3CCC(C4CCNC4)CC3)ccc2N1
LON-WEI-b2874fec-20	COVID_Moonshot	99250.0	COCCNC(=O)[C@@H](c1ccccc1)N1Cc2ccccc2C1=O
JOH-UNI-ea1df7a8-1	COVID_Moonshot	4851.509198483449	O=C(Cc1cncc2ccccc12)N1CCOc2ccc(Cl)cc21
MAT-POS-0c8fa4a7-1	COVID_Moonshot	157.16724798248737	O=C(Nc1cncc2ccccc12)C1=CCCc2ccc(Cl)cc21
JAG-UCB-52b62a6f-5	COVID_Moonshot	99250.0	O=C(Nc1[nH]nc2cccc(F)c12)C1CCOc2ccc(Cl)cc21
JAG-UCB-52b62a6f-11, JAG-UCB-52b62a6f-11, Mpro-x12136	COVID_Moonshot	99250.0	Cc1ccn2cnnc2c1NC(=O)C1CCOc2ccc(Cl)cc21
JAG-UCB-52b62a6f-15	COVID_Moonshot	86836.42385004798	O=C(Nc1n[nH]c2ccnc(Br)c12)C1CCOc2ccc(Cl)cc21
MAR-UCB-f313ec4d-2, MAR-UCB-f313ec4d-2, Mpro-x11813	COVID_Moonshot	4510.991726061841	COc1ccccc1OCCNC(=O)c1cncc2ccccc12
MAR-UCB-f313ec4d-3	COVID_Moonshot	90946.54783425492	COc1ccccc1OCCC(=O)Nc1cncc2ccccc12
MAR-UCB-f313ec4d-6, MAR-UCB-f313ec4d-6, Mpro-x11812	COVID_Moonshot	6349.649967480964	O=C(c1cncc2ccccc12)N1CCN(c2ccccc2)CC1
ALP-POS-477dc5b7-1	COVID_Moonshot	306.68263256984045	O=C(Nc1cncc2ccccc12)C1CCCc2ccc(Cl)cc21
ALP-POS-477dc5b7-2, ALP-POS-477dc5b7-2, EDJ-MED-92e193ae-1, EDJ-MED-92e193ae-2, Mpro-x12171, Mpro-x12692	COVID_Moonshot	6787.894275335774	O=C(Nc1cncc2ccccc12)C1CCNc2ccc(Cl)cc21
MAT-POS-11b63608-1	COVID_Moonshot	1146.8562314616738	O=C(Nc1cncc2ccccc12)C1CCOc2ccc(Br)cc21
MAT-POS-bbbbc21a-3, MAT-POS-bbbbc21a-3, Mpro-x11831	COVID_Moonshot	970.3852329936667	O=C(Cc1cc(Cl)cc2c1OCC2)Nc1cncc2ccccc12
MAT-POS-b3e365b9-1	COVID_Moonshot	217.553954904114	O=C(Nc1cncc2ccccc12)[C@@H]1CCOc2ccc(Cl)cc21
MAT-POS-b3e365b9-2	COVID_Moonshot	54297.149850520305	O=C(Nc1cncc2ccccc12)[C@H]1CCOc2ccc(Cl)cc21
MAT-POS-6da3605a-1	COVID_Moonshot	99250.0	Cc1cc2c(cc1C)C(C(=O)N1CCCCC1c1cn[nH]c1)CO2
VLA-UCB-1dbca3b4-15, MAT-POS-b3e365b9-1, VLA-UCB-1dbca3b4-15, MAT-POS-b3e365b9-2, Mpro-x11612, Mpro-x11498	COVID_Moonshot	7532.667244024162	O=C(Nc1cncc2ccccc12)C1CCOc2ccc(Cl)cc21
PET-UNK-c9c1e0d8-3, PET-UNK-c9c1e0d8-3, Mpro-x12587	COVID_Moonshot	936.5679234990296	O=C1C(c2cccc(Cl)c2)CCCN1c1cncc2ccccc12
RAL-THA-6b94ceba-12	COVID_Moonshot	24398.80665604073	Cc1ccncc1NC(=O)Cc1cc(Cl)cc(CNS(C)(=O)=O)c1
JAG-UCB-1d922829-5	COVID_Moonshot	99250.0	CC(=O)N(CC(=O)Nc1ccc(F)c(Cl)c1)c1cccc(C#N)c1
TRY-UNI-2eddb1ff-7, TRY-UNI-2eddb1ff-7, Mpro-x10789, Mpro-N0077	COVID_Moonshot	2275.302544946244	Cc1ccncc1NC(=O)Cc1cc(Cl)cc(OC2CC(=O)N2)c1
MAT-POS-78e1d523-1	COVID_Moonshot	230.211327856984	O=C(Nc1cncc2ccccc12)C1CCSc2ccc(Cl)cc21
EDG-MED-0e5afe9d-2	COVID_Moonshot	62783.144691065	O=C(Nc1cncc2[nH]c(=O)[nH]c12)C1CCOc2ccc(Cl)cc21
MAT-POS-de59a476-2	COVID_Moonshot	1079.78912575273	COC(C(=O)Nc1cncc2ccccc12)c1ccc(Cl)c(Cl)c1
MAT-POS-fce787c2-1	COVID_Moonshot	6958.99371078913	CCOc1c(Cl)cccc1CC(=O)Nc1cncc2ccccc12
MAT-POS-fce787c2-5	COVID_Moonshot	4758.2179093625	CNC(C(=O)Nc1cncc2ccccc12)c1ccc(Cl)c(Cl)c1
MAT-POS-fce787c2-6	COVID_Moonshot	1490.22641756023	O=C(Nc1cncc2ccccc12)C(F)(F)c1ccc(Cl)c(Cl)c1
MAT-POS-fce787c2-11	COVID_Moonshot	19308.4171320908	O=C(Nc1cncc2ccccc12)C(CO)c1ccc(Cl)c(Cl)c1
MAT-POS-2bb0cf2b-2, MAT-POS-2bb0cf2b-2, Mpro-x12715	COVID_Moonshot	13044.9641885774	Cn1cnc2cncc(NC(=O)C3CCOc4ccc(Cl)cc43)c21
RAL-THA-2d450e86-31	COVID_Moonshot	6944.12891051118	O=C(Cc1cccc(C(F)(F)F)c1)Nc1cncc2ccccc12
RAL-THA-2d450e86-32	COVID_Moonshot	24816.0468242601	O=C(Cc1ccc(C(F)(F)F)cc1)Nc1cncc2ccccc12
EDJ-MED-92e193ae-1	COVID_Moonshot	230.226280809107	O=C(Nc1cncc2ccccc12)[C@@H]1CCNc2ccc(Cl)cc21
EDJ-MED-92e193ae-2	COVID_Moonshot	99500.0	O=C(Nc1cncc2ccccc12)[C@H]1CCNc2ccc(Cl)cc21
ALP-POS-ce760d3f-3	COVID_Moonshot	991.406537761962	O=C(Nc1cncc2ccncc12)[C@H]1CCOc2ccc(Cl)cc21
BEN-DND-c852c98b-10, BEN-DND-c852c98b-10, Mpro-x12698	COVID_Moonshot	6162.505563135865	O=C(Nc1cncc2c1CNCC2)C1CCOc2ccc(Cl)cc21
BEN-DND-f2e727cd-1	COVID_Moonshot	11388.17558935385	O=C(Nc1cncc2ccccc12)N1CCOc2ccc(Cl)cc21
BEN-DND-f2e727cd-5	COVID_Moonshot	1953.39355753679	O=C(Nc1cncc2ccccc12)C1CNCc2ccc(Cl)cc21
BEN-DND-4f474d93-1	COVID_Moonshot	3098.76271931265	O=C(Nc1cncc2cnccc12)[C@@H]1CCOc2ccc(Cl)cc21
BEN-DND-4f474d93-2	COVID_Moonshot	7462.99982070923	O=C(Nc1cncc2ccncc12)[C@@H]1CCOc2ccc(Cl)cc21
CHEMBL378700	ChEMBL	15000.0	CSc1[nH]nc(NC(=O)c2cccs2)c1S(=O)(=O)c1ccccc1
CHEMBL3545157	ChEMBL	115.0	O=c1sn(-c2cccc3ccccc23)c(=O)n1Cc1ccccc1
LON-WEI-b2874fec-20	COVID_Moonshot	99250.0	COCCNC(=O)C(c1ccccc1)N1Cc2ccccc2C1=O
BEN-DND-4f474d93-1, ALP-POS-ce760d3f-2, Mpro-x12659	COVID_Moonshot	2194.912797060125	O=C(Nc1cncc2cnccc12)C1CCOc2ccc(Cl)cc21
BEN-DND-4f474d93-2, rel-ALP-POS-ce760d3f-3	COVID_Moonshot	7462.999821	O=C(Nc1cncc2ccncc12)C1CCOc2ccc(Cl)cc21
LON-WEI-b2874fec-3	COVID_Moonshot	99250.0	CS(=O)(=O)Nc1ccc(Cl)cc1C(=O)N1CCC(C2CCNC2)CC1
LON-WEI-b2874fec-11	COVID_Moonshot	99250.0	Cc1cc(C(=O)N2CCC(C3CCNC3)CC2)cc(C)c1OC(F)F
LON-WEI-b2874fec-13	COVID_Moonshot	99250.0	CCc1ccc(S(C)(=O)=O)cc1C(=O)N1CCC(C2CCNC2)CC1
LON-WEI-b2874fec-14	COVID_Moonshot	99250.0	O=C(c1ccc2[nH]c(C(F)F)nc2c1)N1CCC(C2CCNC2)CC1
ALP-POS-696356e4-1, ALP-POS-696356e4-1, rel-EDG-MED-5d232de5-1, rel-EDG-MED-5d232de5-2	COVID_Moonshot	617.9293930274475	O=C(Nc1cncc2ccc(F)cc12)C1CCOc2ccc(Cl)cc21
MAT-POS-54c4bf04-3	COVID_Moonshot	1218.9036228666387	O=C(c1cncc2ccccc12)N1CCN(c2cccc(Cl)c2)CC1
ALP-UNI-4b8a177c-1	COVID_Moonshot	99250.0	O=C(Nc1cncc2ccccc12)C1CCOc2c(O)ccc(Cl)c21
JOH-UNI-f51e3bbc-1	COVID_Moonshot	91611.36598524285	O=C(Nc1c[nH]c(=O)c2ccccc12)C1CCOc2ccc(Cl)cc21
MAT-POS-8d5af1ef-1	COVID_Moonshot	1122.4358335736401	O=C1CC(C(=O)Nc2cncc3ccccc23)c2cc(Br)ccc2N1
ALP-POS-79636100-3	COVID_Moonshot	99250.0	Cc1cc(C(F)(F)F)nc2c1c(N)nn2C(=O)Cc1cccc(Cl)c1
EDJ-MED-c8e7a002-5	COVID_Moonshot	90738.96778983714	Cc1cc(C(F)(F)F)nc2n[nH]c(NC(=O)Cc3cccc(Cl)c3)c12
JAG-UCB-52b62a6f-10	COVID_Moonshot	57457.44037010375	COc1ccc2c(NC(=O)C3CCOc4ccc(Cl)cc43)noc2c1
JAG-UCB-52b62a6f-12	COVID_Moonshot	99250.0	COc1ccc2c(NC(=O)C3CCOc4ccc(Cl)cc43)[nH]nc2c1
MAT-POS-8a69d52e-2	COVID_Moonshot	1667.177534565846	C[C@@H]1C[C@H](C(=O)Nc2cncc3ccccc23)c2cc(Cl)ccc2O1
MAT-POS-8a69d52e-5	COVID_Moonshot	89534.8296976859	C[C@H]1COc2ccc(Cl)cc2[C@H]1C(=O)Nc1cncc2ccccc12
MAT-POS-8a69d52e-7	COVID_Moonshot	1771.5987748531552	C[C@@H]1COc2ccc(Cl)cc2[C@@H]1C(=O)Nc1cncc2ccccc12
MAR-UCB-f313ec4d-4	COVID_Moonshot	99250.0	COc1ccccc1NCCNC(=O)c1cc(=O)[nH]c2ccccc12
MAT-POS-8e4737f4-1	COVID_Moonshot	21737.2563277854	C[C@]1(C(=O)Nc2cncc3ccccc23)CCOc2ccc(Cl)cc21
EDJ-MED-e4b030d8-2	COVID_Moonshot	377.50608949026054	C[C@@H]1C[C@@H](C(=O)Nc2cncc3ccccc23)c2cc(Cl)ccc2O1
EDJ-MED-e4b030d8-3	COVID_Moonshot	32739.96508857445	C[C@H]1C[C@@H](C(=O)Nc2cncc3ccccc23)c2cc(Cl)ccc2O1
EDJ-MED-e4b030d8-11	COVID_Moonshot	160.059100812861	C[C@H]1COc2ccc(Cl)cc2[C@@H]1C(=O)Nc1cncc2ccccc12
EDJ-MED-e4b030d8-13	COVID_Moonshot	187.2090628431484	C[C@@]1(C(=O)Nc2cncc3ccccc23)CCOc2ccc(Cl)cc21
MAT-POS-044491d2-1, MAT-POS-044491d2-1, Mpro-x11764	COVID_Moonshot	29279.21356041463	Cc1ccncc1NC(=O)Cc1cc(Cl)cc(NC2CCCC2O)c1
EDJ-MED-06d94977-1	COVID_Moonshot	99250.0	CCC(=O)Nc1ccc(N(C)C(=O)Cn2nnc3ccccc32)cc1
RAL-THA-6b94ceba-1	COVID_Moonshot	99250.0	Cc1ccncc1NC(=O)Cc1cc(Cl)cc(OCc2ncc[nH]2)c1
TRY-UNI-2eddb1ff-6	COVID_Moonshot	10100.383032661652	Cc1ccncc1NC(=O)Cc1cc(C#N)cc(OC2CC(=O)N2)c1
TRY-UNI-2eddb1ff-8, TRY-UNI-2eddb1ff-8, Mpro-x11641	COVID_Moonshot	82613.58560385354	Cc1ccncc1NC(=O)C(C)c1cc(Cl)cc(OC2CC(=O)N2)c1
MAT-POS-916a2c5a-2, MAT-POS-916a2c5a-2, Mpro-x2910	COVID_Moonshot	5347.799505006673	COc1ccccc1OCCNC(=O)c1cc(=O)[nH]c2ccccc12
MAT-POS-916a2c5a-4, MAT-POS-916a2c5a-4, Mpro-x3303	COVID_Moonshot	18963.808680902916	O=C(c1cc(=O)[nH]c2ccccc12)N1CCN(c2ccccc2)CC1
JOR-UNI-2fc98d0b-12, JOR-UNI-2fc98d0b-12, Mpro-x10236	COVID_Moonshot	3178.5143022236107	O=C(Nc1cccnc1)N(CCC1CCCCC1)c1cccc(Cl)c1
MAT-POS-a13804f0-2	COVID_Moonshot	99500.0	O=C(Nc1cncc2ccccc12)[C@H]1CCOc2cc(F)c(Cl)cc21
MAT-POS-a13804f0-3	COVID_Moonshot	97.6899881933951	O=C(Nc1cncc2ccccc12)[C@@H]1CCOc2cc(F)c(Cl)cc21
MAT-POS-3b97339c-2	COVID_Moonshot	472.73872753906596	N[C@]1(C(=O)Nc2cncc3ccccc23)CCOc2ccc(Cl)cc21
MAT-POS-9db1e783-1	COVID_Moonshot	99500.0	O=C(Nc1cncc2ccccc12)[C@@]1(O)CCOc2ccc(Cl)cc21
MAT-POS-f9802937-8	COVID_Moonshot	50.0000007450581	O=C(Nc1cncc2ccccc12)[C@@H]1CCNc2cc(Cl)c(Cl)cc21
MAT-POS-f9802937-9	COVID_Moonshot	99500.0	O=C(Nc1cncc2ccccc12)[C@H]1CCNc2cc(Cl)c(Cl)cc21
EDG-MED-5d232de5-1	COVID_Moonshot	322.460706993021	O=C(Nc1cncc2ccc(F)cc12)[C@@H]1CCOc2ccc(Cl)cc21
EDG-MED-5d232de5-2	COVID_Moonshot	92060.1359202169	O=C(Nc1cncc2ccc(F)cc12)[C@H]1CCOc2ccc(Cl)cc21
EDG-MED-5d232de5-5	COVID_Moonshot	245.76357973627898	CN1CC[C@H](C(=O)Nc2cncc3ccccc23)c2cc(Cl)ccc21
EDG-MED-5d232de5-6	COVID_Moonshot	54423.46806589179	CN1CC[C@@H](C(=O)Nc2cncc3ccccc23)c2cc(Cl)ccc21
EDG-MED-0e5afe9d-1, EDG-MED-0e5afe9d-1, Mpro-x12696	COVID_Moonshot	20674.772060407948	Cn1c(=O)[nH]c2cncc(NC(=O)C3CCOc4ccc(Cl)cc43)c21
MAT-POS-1f3f1a6f-2	COVID_Moonshot	4273.81043283066	CN(C)C(C(=O)Nc1cncc2ccccc12)c1ccc(Cl)c(Cl)c1
RAL-THA-05e671eb-10	COVID_Moonshot	183.931519079405	O=C(Nc1cncc2ccccc12)C1CCOc2cc(F)c(Cl)cc21
ALP-UNI-3735e77e-1	COVID_Moonshot	1445.4011005693399	O=C1C(c2ccc(Cl)c(Cl)c2)CCCN1c1cncc2ccccc12
ALP-UNI-3735e77e-2	COVID_Moonshot	265.49874170709495	O=C(Nc1cncc2ccccc12)C1CCOc2c(Cl)cc(Cl)cc21
ALP-UNI-3735e77e-4	COVID_Moonshot	153.551355394159	O=C(Nc1cncc2ccccc12)C1CCNc2cc(Cl)c(Cl)cc21
ALP-POS-869ac754-1	COVID_Moonshot	205.42754034559198	O=C(Nc1cncc2ccccc12)C1CCOc2cc(Cl)c(Cl)cc21
ALP-POS-869ac754-2	COVID_Moonshot	3313.92840302894	O=C(Nc1cncc2ccccc12)C1CCOc2c1ccc(Cl)c2Cl
EDJ-MED-3c65e9ce-3	COVID_Moonshot	99500.0	CC(=O)N1CCN(CC(=O)Nc2cnccc2-c2ccccc2)CC1
LON-WEI-b2874fec-8	COVID_Moonshot	99500.0	CC(C)OCc1cc(C(=O)N2CCC(C3CCNC3)CC2)ccc1F
EDG-MED-971238d3-1	COVID_Moonshot	987.977937661895	O=C(Nc1cncc2ccccc12)[C@]1(O)CCOc2ccc(Cl)cc21
EDG-MED-971238d3-4	COVID_Moonshot	47530.547159524904	N[C@@]1(C(=O)Nc2cncc3ccccc23)CCOc2ccc(Cl)cc21
ALP-POS-ce760d3f-1	COVID_Moonshot	579.2106911670294	O=C(Nc1cncc2ccccc12)C1CCOc2c(O)cc(Cl)cc21
ALP-POS-ce760d3f-4	COVID_Moonshot	25675.815995913697	O=C(Nc1c[n+]([O-])cc2ccccc12)[C@H]1CCOc2ccc(Cl)cc21
MIC-UNK-45817b9b-1	COVID_Moonshot	459.24128553098797	O=C1CC(C(=O)Nc2cncc3ccccc23)c2cc(Cl)ccc2N1
MAT-POS-35d3f55a-1	COVID_Moonshot	99500.0	COc1ccccc1OCCNC(=O)C1CC(=O)Nc2ccccc21
EDJ-MED-eff36d94-1	COVID_Moonshot	99500.0	O=C(Nc1c[n+]([O-])cc2ccccc12)[C@@H]1CCOc2ccc(Cl)cc21
MIC-UNK-91acba05-6, MIC-UNK-91acba05-6, Mpro-x12710	COVID_Moonshot	442.9770489455127	CN1CCC(C(=O)Nc2cncc3ccccc23)c2cc(Cl)ccc21
EDJ-MED-e4b030d8-8	COVID_Moonshot	3668.8094427442797	Cc1c(Cl)ccc2c1[C@H](C(=O)Nc1cncc3ccccc13)CCO2
LON-WEI-4d77710c-44	COVID_Moonshot	29642.9810686699	CC(C)Cn1cc(NC(=O)NCc2ccco2)c2ccccc2c1=O
DAR-DIA-8e329c92-2	COVID_Moonshot	99500.0	COc1ccccc1OCCNC(=O)c1cc(N)cc2ccccc12
EDG-MED-0da5ad92-20	COVID_Moonshot	22910.07095087515	Cc1ccncc1NC(=O)N(Cc1ccccc1)c1cccc(Cl)c1
CHEMBL188434	ChEMBL	2070.0	CCn1c(-c2nonc2N)nc2cncc(CNC3CCNCC3)c21
EDJ-MED-e4b030d8-11, MAT-POS-8a69d52e-7, MAT-POS-8a69d52e-6, MAT-POS-8a69d52e-5, Mpro-x12073	COVID_Moonshot	21874.118121854204	CC1COc2ccc(Cl)cc2C1C(=O)Nc1cncc2ccccc12
EDJ-MED-e4b030d8-13, rel-MAT-POS-8e4737f4-1, Mpro-x12207	COVID_Moonshot	311.1618485	CC1(C(=O)Nc2cncc3ccccc23)CCOc2ccc(Cl)cc21
MAT-POS-916a2c5a-4	COVID_Moonshot	18963.808680000002	O=C(c1cc(O)nc2ccccc12)N1CCN(c2ccccc2)CC1
ALP-POS-ce760d3f-4, EDJ-MED-eff36d94-1, Mpro-x12723	COVID_Moonshot	62587.907999999996	O=C(Nc1c[n+]([O-])cc2ccccc12)C1CCOc2ccc(Cl)cc21
LON-WEI-f8a636e2-1	COVID_Moonshot	90742.4254926953	O=C(NCc1cccs1)[C@@H](c1ccccc1)N1Cc2ccccc2C1=O
LON-WEI-b2874fec-1	COVID_Moonshot	99250.0	O=C1CCCN1Cc1cccc(C(=O)N2CCC(C3CCNC3)CC2)c1
LON-WEI-b2874fec-6	COVID_Moonshot	99250.0	Cc1c(C(=O)N2CCC(C3CCNC3)CC2)cccc1-c1ccccn1
LON-WEI-b2874fec-9	COVID_Moonshot	99250.0	O=C(c1cccc(N2CCCNC2=O)c1)N1CCC(C2CCNC2)CC1
LON-WEI-b2874fec-15	COVID_Moonshot	99650.8351467762	O=C(Nc1ccccc1)[C@@H](c1ccccc1)N1Cc2ccccc2C1=O
LON-WEI-b2874fec-18	COVID_Moonshot	99250.0	O=C(Nc1ccncc1)[C@@H](c1ccccc1)N1Cc2ccccc2C1=O
ERI-UCB-d6de1f3c-2, ERI-UCB-d6de1f3c-2, Mpro-x12582	COVID_Moonshot	7361.325301424636	O=C(c1cncc2ccccc12)N1CCN(c2cccc(Cl)c2)C(=O)C1
ERI-UCB-a0b0dbcb-2	COVID_Moonshot	2176.7877170318798	O=C(c1cc(=O)[nH]c2ccccc12)N1CCN(c2cccc(Cl)c2)CC1
ERI-UCB-a0b0dbcb-8, ERI-UCB-a0b0dbcb-8, Mpro-x12025	COVID_Moonshot	99250.0	COc1ccccc1NC1CN(C(=O)c2cc(=O)[nH]c3ccccc23)C1
ERI-UCB-a0b0dbcb-9, ERI-UCB-a0b0dbcb-9, Mpro-x12064	COVID_Moonshot	99250.0	COc1ccccc1OC1CN(C(=O)c2cc(=O)[nH]c3ccccc23)C1
EDJ-MED-e4b030d8-7	COVID_Moonshot	99250.0	COc1cc(Cl)cc2c1OCC[C@H]2C(=O)Nc1cncc2ccccc12
LON-WEI-4d77710c-76	COVID_Moonshot	186.857676831619	c1ccc(-c2cc(Sc3nnc(-c4cccs4)o3)n3ncnc3n2)cc1
CHO-MSK-6e55470f-5, CHO-MSK-6e55470f-5, Mpro-x11723	COVID_Moonshot	24091.48471467435	Cc1noc(COc2cc(Cl)cc(CC(=O)Nc3cnccc3C)c2)n1
MAT-POS-044491d2-3, MAT-POS-044491d2-3, Mpro-x12321	COVID_Moonshot	22520.52250384792	Cc1ccncc1NC(=O)Cc1cc(Cl)cc(NC2CC2C(F)(F)F)c1
MAT-POS-c478e61b-1	COVID_Moonshot	90559.25709488834	O=C1CC(Oc2cc(Cl)cc(CC(=O)Nn3cnc4ccccc43)c2)N1
ALP-POS-3fc1724e-1	COVID_Moonshot	11466.07059104509	COc1c(Cl)cccc1OCCNC(=O)c1cc(=O)[nH]c2ccccc12
JAG-UCB-1d922829-6	COVID_Moonshot	99250.0	CC(=O)N(CC(=O)Nc1ccc(F)c(Cl)c1)c1cccc(C(F)(F)F)c1
EDJ-MED-6af13d92-1, EDJ-MED-6af13d92-1, Mpro-x11313	COVID_Moonshot	6611.260654359139	COc1ccccc1OCCNC(=O)c1cc(=O)[nH]c2cccc(C)c12
BEN-DND-7e92b6ca-10	COVID_Moonshot	13759.45819279112	O=C(c1cc(=O)[nH]c2ccccc12)N1CCN(Cc2ccccc2)CC1
BEN-DND-7e92b6ca-14	COVID_Moonshot	34592.272899951844	O=C(c1cc(=O)[nH]c2ccccc12)N1CCN(c2ccc(F)cc2)CC1
MAT-POS-9db1e783-2	COVID_Moonshot	1088.03584514067	O=C(Nc1cncc2ccccc12)C1(CO)CCOc2ccc(Cl)cc21
MAT-POS-f39f51fd-1	COVID_Moonshot	2743.10754668147	O=C1CC(C(=O)Nc2cncc3ccccc23)c2cc(Cl)cc(Cl)c2N1
MAT-POS-f9802937-7	COVID_Moonshot	226.17491666093	COc1ccc2cncc(NC(=O)C3CCOc4ccc(Cl)cc43)c2c1
EDJ-MED-d08626de-1	COVID_Moonshot	38544.853315722896	CO[C@]1(C(=O)Nc2cncc3ccccc23)CCOc2ccc(Cl)cc21
EDG-MED-0e5afe9d-3, EDG-MED-0e5afe9d-3, rel-PET-UNK-29afea89-2, rel-PET-UNK-29afea89-1, Mpro-x12699	COVID_Moonshot	185.60730728953038	COC1(C(=O)Nc2cncc3ccccc23)CCOc2ccc(Cl)cc21
MAT-POS-1f3f1a6f-3	COVID_Moonshot	4054.5666971133096	CC(=O)NC(C(=O)Nc1cncc2ccccc12)c1ccc(Cl)c(Cl)c1
MAT-POS-2bb0cf2b-1	COVID_Moonshot	82240.5956021401	NC[C@]1(C(=O)Nc2cncc3ccccc23)CCOc2ccc(Cl)cc21
MAT-POS-c7771779-1, MAT-POS-c7771779-1, Mpro-x12695	COVID_Moonshot	20755.90028757785	O=C1CC(O)(C(=O)Nc2cncc3ccccc23)c2cc(Cl)ccc2N1
MAT-POS-281d2ee9-1	COVID_Moonshot	2621.82402613532	CC(C(N)=O)c1cc(Cl)cc(CC(=O)Nc2cncc3ccccc23)c1
MAT-POS-281d2ee9-3	COVID_Moonshot	21395.0102628657	O=C(Cc1cc(Cl)cc(-c2nnn[nH]2)c1)Nc1cncc2ccccc12
EDG-MED-971238d3-5	COVID_Moonshot	5020.56838977594	NC[C@@]1(C(=O)Nc2cncc3ccccc23)CCOc2ccc(Cl)cc21
MAT-POS-450cb4f9-1	COVID_Moonshot	20905.836448253052	O=C1CC(C(=O)N2CCN(c3cccc(Cl)c3)CC2)c2ccccc2N1
BEN-DND-c852c98b-1	COVID_Moonshot	2750.0508471761877	N#Cc1ccc2cncc(NC(=O)C3CCOc4ccc(Cl)cc43)c2c1
PET-UNK-29afea89-2	COVID_Moonshot	83.964088266327	CO[C@@]1(C(=O)Nc2cncc3ccccc23)CCOc2ccc(Cl)cc21
RAL-THA-1d44ff04-8	COVID_Moonshot	5295.93810074718	O=C(Cc1cc(Cl)cc(-c2nnc[nH]2)c1)Nc1cncc2ccccc12
MAT-POS-590ac91e-32, MAT-POS-590ac91e-32, Mpro-x10355	COVID_Moonshot	99500.0	COc1ccccc1OCCNC(=O)c1cc(=O)[nH]c2cc(F)ccc12
BEN-DND-7e92b6ca-16, BEN-DND-7e92b6ca-16, Mpro-x11366	COVID_Moonshot	23999.59986249085	O=C(c1cc(=O)[nH]c2ccccc12)N1CCN(c2ccccc2F)CC1
GAB-REV-70cc3ca5-8, GAB-REV-70cc3ca5-8, Mpro-x3080	COVID_Moonshot	99000.0	Cc1ccncc1NC(=O)CN(C)S(=O)(=O)c1cccc2cccnc12
CHEMBL33	ChEMBL	7600.0	C[C@H]1COc2c(N3CCN(C)CC3)c(F)cc3c(=O)c(C(=O)O)cn1c23
LON-WEI-f8a636e2-1	COVID_Moonshot	90742.42549499999	O=C(NCc1cccs1)C(c1ccccc1)N1Cc2ccccc2C1=O
LON-WEI-b2874fec-15	COVID_Moonshot	99650.835145	O=C(Nc1ccccc1)C(c1ccccc1)N1Cc2ccccc2C1=O
LON-WEI-b2874fec-18	COVID_Moonshot	99250.0	O=C(Nc1ccncc1)C(c1ccccc1)N1Cc2ccccc2C1=O
ERI-UCB-a0b0dbcb-2	COVID_Moonshot	2176.787717	O=C(c1cc(O)nc2ccccc12)N1CCN(c2cccc(Cl)c2)CC1
EDG-MED-971238d3-5, MAT-POS-2bb0cf2b-1, Mpro-x12716, Mpro-x12731	COVID_Moonshot	43630.58199499999	NCC1(C(=O)Nc2cncc3ccccc23)CCOc2ccc(Cl)cc21
LON-WEI-b2874fec-2	COVID_Moonshot	99250.0	Cc1ccc(Nc2ccccc2C(=O)N2CCC(C3CCNC3)CC2)cc1
LON-WEI-b2874fec-5	COVID_Moonshot	99250.0	Cc1cc(C(=O)N2CCC(C3CCNC3)CC2)cc(S(=O)(=O)N(C)C)c1C
LON-WEI-b2874fec-7	COVID_Moonshot	99250.0	CCCOc1c(Cl)cc(C(=O)N2CCC(C3CCNC3)CC2)cc1OCC
LON-WEI-b2874fec-10	COVID_Moonshot	99250.0	CN1CCN(c2ccc(F)cc2C(=O)N2CCC(C3CCNC3)CC2)CC1
LON-WEI-b2874fec-16	COVID_Moonshot	82260.01252792306	O=C(Nc1ccc(Cl)cc1)[C@@H](c1ccccc1)N1Cc2ccccc2C1=O
LON-WEI-b2874fec-17	COVID_Moonshot	99250.0	Cc1cccc(NC(=O)[C@@H](c2ccccc2)N2Cc3ccccc3C2=O)n1
LON-WEI-b2874fec-19	COVID_Moonshot	99250.0	O=C(Nc1ccc(F)cc1)[C@@H](c1ccccc1)N1Cc2ccccc2C1=O
ALP-POS-c3a96089-1	COVID_Moonshot	10863.64166642831	Cc1ccc(N(Cc2cscn2)C(=O)Cc2cncc3ccccc23)cc1
ERI-UCB-d6de1f3c-1, ERI-UCB-d6de1f3c-1, Mpro-x12679	COVID_Moonshot	12717.25241252156	O=C(c1cc(=O)[nH]c2ccccc12)N1CCN(c2cccc(Cl)c2)C(=O)C1
EDJ-MED-50011917-1	COVID_Moonshot	4493.937288039491	O=C(Cc1cc(Cl)cc(CC2CC(=O)N2)c1)Nc1cncc2ccccc12
ERI-UCB-a0b0dbcb-6	COVID_Moonshot	99250.0	COc1ccccc1OC1CCN(C(=O)c2cc(=O)[nH]c3ccccc23)C1
PET-UNK-372a2f82-1	COVID_Moonshot	7215.900275522812	O=C(Cc1cc(Cl)cc(Cc2ccn[nH]2)c1)Nc1cncc2ccccc12
LON-WEI-4d77710c-73	COVID_Moonshot	452.3681409716652	Cc1cc(C)c(C#N)c(Sc2ncnc3c2nnn3Cc2ccccc2)n1
ALP-POS-a3de0cb1-3	COVID_Moonshot	99250.0	COc1ccc(C(Cc2ccsc2)C(=O)Nc2n[nH]c3ccccc23)cc1
ALP-POS-a3de0cb1-6	COVID_Moonshot	99250.0	Cc1ccc(C(Cc2ccccc2)C(=O)Nc2nnn3ccccc23)cc1
MAT-POS-f42f3716-4	COVID_Moonshot	28782.771360232597	CCc1cc(F)ccc1-c1cc(Cl)cc(CC(=O)Nc2cnccc2C)c1
MAT-POS-f42f3716-6, MAT-POS-f42f3716-6, Mpro-x11564	COVID_Moonshot	44050.001060419265	Cc1ccncc1NC(=O)Cc1cc(Cl)cc(-c2ccc(C)c(F)c2F)c1
MAT-POS-f42f3716-7	COVID_Moonshot	17636.158014756733	Cc1ccncc1NC(=O)Cc1cc(Cl)cc(-c2cnn(C)c2C(F)F)c1
MAT-POS-044491d2-2	COVID_Moonshot	24368.544739859517	Cc1ccncc1NC(=O)Cc1cc(Cl)cc(NC2CCC(F)(F)C2O)c1
ALP-POS-3b848b35-2	COVID_Moonshot	180.10789445167345	O=C(Cc1cc(Cl)cc(OC2CC(=O)N2)c1)Nc1cncc2ccccc12
ALP-POS-c59291d4-4, ALP-POS-c59291d4-4, Mpro-x10820	COVID_Moonshot	11502.902002544506	CNc1ccc(N(Cc2ccsc2)C(=O)Cn2nnc3ccccc32)cc1
MAT-POS-590ac91e-41	COVID_Moonshot	21957.84840878078	COc1ccccc1OCC(C)NC(=O)c1cc(=O)[nH]c2ccc(F)cc12
BEN-DND-7e92b6ca-12	COVID_Moonshot	13624.69894248619	COc1cccc(N2CCN(C(=O)c3cc(=O)[nH]c4ccccc34)CC2)c1
MAT-POS-932d1078-2	COVID_Moonshot	34197.929810140304	CO[C@]1(C(=O)Nc2cncc3ccccc23)CCOc2c(F)cc(F)cc21
MAT-POS-932d1078-3	COVID_Moonshot	220.34495579501902	CO[C@@]1(C(=O)Nc2cncc3ccccc23)CCOc2c(F)cc(F)cc21
EDJ-MED-37aac4bd-4	COVID_Moonshot	224.74900965102202	COC1(C(=O)Nc2cncc3ccccc23)CCOc2c(F)cc(F)cc21
ALP-POS-fe871b40-11	COVID_Moonshot	452.339763231015	COC1(C(=O)Nc2cncc3ccccc23)CCOc2cc(F)c(Cl)cc21
MAT-POS-f9802937-2	COVID_Moonshot	20730.118512081302	CN1C(=O)CC(O)(C(=O)Nc2cncc3ccccc23)c2cc(Cl)ccc21
EDG-MED-5d232de5-3	COVID_Moonshot	17178.492488172298	CC(=O)N1CC[C@@H](C(=O)Nc2cncc3ccccc23)c2cc(Cl)ccc21
EDG-MED-5d232de5-4	COVID_Moonshot	354.818509351792	CC(=O)N1CC[C@H](C(=O)Nc2cncc3ccccc23)c2cc(Cl)ccc21
EDJ-MED-d08626de-3	COVID_Moonshot	307.333073319275	CO[C@]1(C(=O)Nc2cncc3ccccc23)CCOc2cc(Cl)c(Cl)cc21
EDJ-MED-d08626de-4	COVID_Moonshot	60916.9749076957	CO[C@@]1(C(=O)Nc2cncc3ccccc23)CCOc2cc(Cl)c(Cl)cc21
EDJ-MED-d08626de-5	COVID_Moonshot	545.2031649166549	COC1(C(=O)Nc2cncc3ccccc23)CCOc2cc(Cl)c(Cl)cc21
MAT-POS-1f3f1a6f-4	COVID_Moonshot	1745.71610372096	O=C(Nc1cncc2ccccc12)C(NCC1CC1)c1ccc(Cl)c(Cl)c1
MAT-POS-de59a476-4	COVID_Moonshot	871.852070124104	COCCOC(C(=O)Nc1cncc2ccccc12)c1ccc(Cl)c(Cl)c1
RAL-THA-4aa06b95-1	COVID_Moonshot	998.3707171547255	NC(=O)N1CCC(C(=O)Nc2cncc3ccccc23)c2cc(Cl)ccc21
ALP-POS-966f8da6-2, ALP-POS-966f8da6-2, rel-EDG-MED-5d232de5-4, rel-EDG-MED-5d232de5-3	COVID_Moonshot	936.3469937499178	CC(=O)N1CCC(C(=O)Nc2cncc3ccccc23)c2cc(Cl)ccc21
ALP-POS-c3a96089-2	COVID_Moonshot	99500.0	Cc1ccc(N(Cc2cscn2)C(=O)Cc2cncc3ccccc23)nc1
BEN-BAS-c2bc0d80-6	COVID_Moonshot	485.865063914067	O=C1CC2(CCOc3ccc(Cl)cc32)C(=O)N1c1cncc2ccccc12
ERI-UCB-a0b0dbcb-12	COVID_Moonshot	4571.34210135622	O=C(c1cc(=O)[nH]c2ccccc12)N1CCN(Cc2cccc(Cl)c2)CC1
MAT-POS-590ac91e-38	COVID_Moonshot	99500.0	COc1ccccc1OC(C)CNC(=O)c1cc(=O)[nH]c2cc(F)ccc12
MAT-POS-590ac91e-40	COVID_Moonshot	32974.14669930389	COc1ccccc1OCC(C)NC(=O)c1cc(=O)[nH]c2cc(F)ccc12
BEN-DND-7e92b6ca-13	COVID_Moonshot	32759.102247499897	COc1ccccc1N1CCN(C(=O)c2cc(=O)[nH]c3ccccc23)CC1
BAR-COM-4e090d3a-6	COVID_Moonshot	35688.6848612848	Cn1nncc1CC(=O)NC(c1ccccc1)c1nc2ccccc2n1C
CHEMBL427404	ChEMBL	5000.0	Cc1noc(NC(=O)c2ccc(-c3cc(C(F)(F)F)nn3C)s2)c1[N+](=O)[O-]
LON-WEI-b2874fec-19	COVID_Moonshot	99250.0	O=C(Nc1ccc(F)cc1)C(c1ccccc1)N1Cc2ccccc2C1=O
LON-WEI-b2874fec-17	COVID_Moonshot	99250.0	Cc1cccc(NC(=O)C(c2ccccc2)N2Cc3ccccc3C2=O)n1
BEN-DND-7e92b6ca-12	COVID_Moonshot	13624.6989435	COc1cccc(N2CCN(C(=O)c3cc(O)nc4ccccc34)CC2)c1
BEN-DND-7e92b6ca-13	COVID_Moonshot	32759.102249999996	COc1ccccc1N1CCN(C(=O)c2cc(O)nc3ccccc23)CC1
ERI-UCB-a0b0dbcb-12	COVID_Moonshot	4571.342101237479	O=C(c1cc(O)nc2ccccc12)N1CCN(Cc2cccc(Cl)c2)CC1
LON-WEI-b2874fec-22	COVID_Moonshot	99250.0	O=C(NCCc1ccccc1)[C@@H](c1ccccc1)N1Cc2ccccc2C1=O
LON-WEI-b2874fec-26	COVID_Moonshot	99250.0	CNCC1CCCN(C(=O)[C@@H](c2ccccc2)N2Cc3ccccc3C2=O)C1
MAT-POS-3b536971-2	COVID_Moonshot	3264.4078064575724	COc1cccc2[nH]c(=O)cc(C(=O)N3CCN(c4cccc(Cl)c4)CC3)c12
CHO-MSK-00c5269a-1	COVID_Moonshot	2818.283723331736	Cc1ccc(N(Cc2cccc(Cl)c2)C(=O)Cn2nnc3ccccc32)cc1
ALP-POS-64a710fa-1, ALP-POS-64a710fa-1, Mpro-x12661	COVID_Moonshot	6441.32184895088	O=C(Cc1cncc2ccccc12)N(CCC1CCCCC1)Cc1cccs1
ALP-POS-87c86d55-1, ALP-POS-87c86d55-1, Mpro-x12143	COVID_Moonshot	9574.32863391933	CN(C)c1ccc(N(Cc2cscn2)C(=O)Cn2nnc3ccccc32)cc1
ALP-POS-a3de0cb1-7	COVID_Moonshot	99250.0	CN(C)c1ccc(C(Cc2ccsc2)C(=O)Nn2cnc3ccccc32)cc1
ALP-POS-a3de0cb1-10	COVID_Moonshot	99250.0	CN(C)c1ccc(C(Cc2ccsc2)C(=O)Nc2nnc3ccccn23)cc1
ALP-POS-a3de0cb1-14	COVID_Moonshot	99250.0	COc1ccc(C(Cc2cnn(C)c2)C(=O)Nc2c[nH]c3ccccc23)cc1
ALP-POS-a3de0cb1-15	COVID_Moonshot	99250.0	COc1ccc(N(Cc2ccccc2)C(=O)Cc2c[nH]c3ccccc23)cc1
MAT-POS-f42f3716-9	COVID_Moonshot	99250.0	CCOC(=O)c1cc(-c2cc(Cl)cc(CC(=O)Nc3cnccc3C)c2)n[nH]1
MAT-POS-044491d2-6	COVID_Moonshot	30105.712555177066	Cc1ccncc1NC(=O)Cc1cc(Cl)cc(NC2(C)CCC(F)(F)CC2)c1
MAT-POS-9ff17035-3	COVID_Moonshot	1406.2428926187033	O=C(Cc1cc(Cl)cc(Oc2cccnc2)c1)Nc1cncc2ccccc12
MAT-POS-3b92565d-6	COVID_Moonshot	91140.51410921084	O=C(Cc1cc(Cl)cc(OC2CC(=O)N2)c1)Nc1cc(=O)[nH]c2ccccc12
MAT-POS-06036648-5	COVID_Moonshot	7948.570608497614	CNc1ccc(N(C(=O)Cn2nnc3ccccc32)c2cccc(Cl)c2)cc1
JAN-GHE-74b8b0cb-1	COVID_Moonshot	99250.0	O=C1CC(Oc2cc(Cl)cc(CC(=O)Nn3cnc4ccccc4c3=O)c2)N1
ERI-UCB-ce40166b-6	COVID_Moonshot	28869.080584657084	O=C(Cc1cncc2ccccc12)Nc1cc(Cl)cc(OC2CCC(=O)N2)c1
ALP-POS-d2866bdf-1, ALP-POS-d2866bdf-1, Mpro-x10876	COVID_Moonshot	3581.2781380725646	CN(C)c1ccc(N(Cc2ccsc2)C(=O)Cn2nnc3ccccc32)cc1
ALP-POS-c0c213c9-11	COVID_Moonshot	99250.0	NCc1cn(CC(=O)N(Cc2ccsc2)c2ccc(-n3cnnc3)cc2)nn1
MAT-POS-932d1078-4	COVID_Moonshot	3220.8939716828204	COC[C@]1(C(=O)Nc2cncc3ccccc23)CCOc2cc(Cl)c(Cl)cc21
MAT-POS-932d1078-5	COVID_Moonshot	16908.676273209	COC[C@@]1(C(=O)Nc2cncc3ccccc23)CCOc2cc(Cl)c(Cl)cc21
EDJ-MED-37aac4bd-2	COVID_Moonshot	4041.97610472714	COCC1(C(=O)Nc2cncc3ccccc23)CCOc2cc(Cl)c(Cl)cc21
MAT-POS-e9e99895-10	COVID_Moonshot	3375.60319571068	CC(NC(=O)CN)(C(=O)Nc1cncc2ccccc12)c1ccc(Cl)c(Cl)c1
KHR-WEI-75c61062-2	COVID_Moonshot	99500.0	CN(C(=O)c1ccco1)C(C(=O)NCCc1cccc(F)c1)c1cccnc1
RAL-THA-4aa06b95-7	COVID_Moonshot	563.8122121786689	COCCN1CCC(C(=O)Nc2cncc3ccccc23)c2cc(Cl)ccc21
BEN-DND-c852c98b-5	COVID_Moonshot	963.9295956049519	CS(=O)(=O)c1ccc2cncc(NC(=O)C3CCOc4ccc(Cl)cc43)c2c1
MAT-POS-500ca5bf-1	COVID_Moonshot	99500.0	Cc1ccncc1NC(=O)Cc1cc(Cl)cc(OCCN2CCOCC2C)c1
MAT-POS-9ff17035-1	COVID_Moonshot	85874.0204677612	O=C(Cc1cc(Cl)cc(OC2CCC(=O)N2)c1)Nc1cncc2ccccc12
ALP-POS-d2866bdf-1	COVID_Moonshot	3581.278138	CN(C)c1ccc(N(Cc2ccsc2)C(=O)CN2N=NC3C=CC=CC32)cc1
LON-WEI-b2874fec-26	COVID_Moonshot	99250.0	CNCC1CCCN(C(=O)C(c2ccccc2)N2Cc3ccccc3C2=O)C1
LON-WEI-b2874fec-22	COVID_Moonshot	99250.0	O=C(NCCc1ccccc1)C(c1ccccc1)N1Cc2ccccc2C1=O
MAT-POS-090737b9-1, Mpro-x12735	COVID_Moonshot	121.95960002507269	CCC(=O)N(C(=O)C1CCOc2ccc(Cl)cc21)c1cncc2ccccc12
CHO-MSK-00c5269a-2, CHO-MSK-00c5269a-2, Mpro-x12177	COVID_Moonshot	3395.912544425246	COc1ccc(N(Cc2cccc(Cl)c2)C(=O)Cn2nnc3ccccc32)cc1
ERI-UCB-a0b0dbcb-4, ERI-UCB-a0b0dbcb-4, Mpro-x11616	COVID_Moonshot	4723.097201103032	O=C(c1cc(=O)[nH]c2ccccc12)N1CCN(c2cccc(C(F)(F)F)c2)CC1
MAT-POS-173a45da-1	COVID_Moonshot	1566.7733619393439	O=C(Cc1cncc2ccccc12)N(CCC1CCCCC1)c1cccc(Cl)c1
PET-UNK-1901c25b-1, PET-UNK-1901c25b-1, Mpro-x11790	COVID_Moonshot	559.4222930210893	CN(C)c1ccc(N(Cc2ccsc2)C(=O)Cc2cncc3ccccc23)cc1
ALP-POS-6d04362c-1, ALP-POS-6d04362c-1, Mpro-x12419	COVID_Moonshot	3309.14031198636	CN(C)c1ccc(N(Cc2ccccc2)C(=O)Cn2nnc3ccccc32)cc1
MAT-POS-f42f3716-1	COVID_Moonshot	5635.423108332925	Cc1ccncc1NC(=O)Cc1cc(Cl)cc(-c2ccc(C3CC3(F)F)cc2)c1
MAT-POS-f42f3716-5	COVID_Moonshot	12110.482362042592	Cc1ccncc1NC(=O)Cc1cc(Cl)cc(-c2ccc(C3(C)CCO3)cc2)c1
EDJ-MED-c314995a-1	COVID_Moonshot	620.7868944226618	O=C(Nc1cncc2ccccc12)N(CCC1CCCCC1)c1cccc(Cl)c1
ALP-POS-c0c213c9-4	COVID_Moonshot	99250.0	NCc1cn(CC(=O)N(Cc2cscn2)c2ccc(-c3ccccc3)nc2)nn1
MAT-POS-78e1d523-2	COVID_Moonshot	30700.2550534679	CNC(=O)C1(CC(=O)Nc2cncc3ccccc23)CCOc2ccc(Cl)cc21
MAT-POS-f9802937-5	COVID_Moonshot	1813.8209254507601	CNC(=O)C[C@]1(C(=O)Nc2cncc3ccccc23)CCOc2ccc(Cl)cc21
MAT-POS-f9802937-6	COVID_Moonshot	49640.4626505256	CNC(=O)C[C@@]1(C(=O)Nc2cncc3ccccc23)CCOc2ccc(Cl)cc21
MAT-POS-e9e99895-11	COVID_Moonshot	8832.80229436638	COCC(=O)NC(C)(C(=O)Nc1cncc2ccccc12)c1ccc(Cl)c(Cl)c1
MAT-POS-5d65ec79-2	COVID_Moonshot	3330.8034679842403	CNC(=O)CC1(C(=O)Nc2cncc3ccccc23)CCOc2ccc(Cl)cc21
KHR-WEI-75c61062-1	COVID_Moonshot	99500.0	CCN(C(=O)c1ccco1)C(C(=O)NCCc1cccc(F)c1)c1cccnc1
MAT-POS-173a45da-2	COVID_Moonshot	99500.0	Cc1ccncc1NC(=O)Cc1cc(Cl)cc(OCc2n[nH]c3ccccc23)c1
MAT-POS-9ff17035-2	COVID_Moonshot	1975.63074667945	O=C(Cc1cc(Cl)cc(Oc2cccc(=O)[nH]2)c1)Nc1cncc2ccccc12
ALP-POS-ddb41b15-9	COVID_Moonshot	99500.0	COc1cccc(C(NC(=O)Cc2cccc(Cl)c2)c2nc3ccccc3[nH]2)c1
ALP-POS-c0c213c9-5	COVID_Moonshot	99500.0	NCc1cn(CC(=O)N(Cc2ccsc2)c2ccc(-c3ccccc3)cc2)nn1
MAT-POS-590ac91e-46	COVID_Moonshot	99500.0	CC1(C)Cc2cccc(OCCNC(=O)c3cc(=O)[nH]c4cc(F)ccc34)c2O1
ALP-POS-a1bdc92a-1	COVID_Moonshot	99250.0	CCC(=O)Nc1ccc(N(Cc2ccccc2)C(=O)n2nnc3ccccc32)cc1
ROB-IMP-e811baff-1, ROB-IMP-e811baff-1, Mpro-x11798	COVID_Moonshot	8373.845130146416	CNC(=O)Nc1ccc(N(Cc2ccsc2)C(=O)Cn2nnc3ccccc32)cc1
LON-WEI-4d77710c-11	COVID_Moonshot	634.7497344431249	COC(=O)c1c(C)n(S(C)(=O)=O)c2ccc(N(C(=O)c3ccco3)S(C)(=O)=O)cc12
ALP-POS-87c86d55-2	COVID_Moonshot	35518.84106535635	CCC(=O)Nc1ccc(N(Cc2cscn2)C(=O)Cn2nnc3ccccc32)cc1
ALP-POS-6d04362c-2, ALP-POS-6d04362c-2, Mpro-x12423	COVID_Moonshot	444.1250010219026	CN(C)c1ccc(N(Cc2cccc(Cl)c2)C(=O)Cn2nnc3ccccc32)cc1
MAT-POS-f42f3716-3	COVID_Moonshot	12345.66737962465	COC(=O)c1ccc(-c2cc(Cl)cc(CC(=O)Nc3cnccc3C)c2)c(OC)c1
MAT-POS-6344a35d-1, MAT-POS-6344a35d-1, Mpro-x11642	COVID_Moonshot	2393.794518513493	COc1cccc(Oc2cc(Cl)cc(NC(=O)Cc3cncc4ccccc34)c2)n1
ERI-UCB-ce40166b-17, ERI-UCB-ce40166b-17, Mpro-N0029	COVID_Moonshot	1142.0346694838822	O=C1CC(Oc2cc(Cl)cc(OCCNC(=O)c3cc(=O)[nH]c4ccccc34)c2)N1
ALP-POS-c59291d4-2, 4YLU_R30, ALP-POS-c59291d4-2, Mpro-x10871	COVID_Moonshot	7094.946651234075	CCC(=O)Nc1ccc(N(Cc2ccsc2)C(=O)Cn2nnc3ccccc32)cc1
LON-WEI-9739a092-7	COVID_Moonshot	1426.04624908398	O=C(Cc1cc(Cl)cc(NCc2ccc(Br)cc2)c1)Nc1cncc2ccccc12
MAT-POS-f9802937-3	COVID_Moonshot	1304.69516185393	CN(C)C(=O)C[C@]1(C(=O)Nc2cncc3ccccc23)CCOc2ccc(Cl)cc21
MAT-POS-f9802937-4	COVID_Moonshot	20460.1989627201	CN(C)C(=O)C[C@@]1(C(=O)Nc2cncc3ccccc23)CCOc2ccc(Cl)cc21
MAT-POS-5d65ec79-1	COVID_Moonshot	2924.77968484094	CN(C)C(=O)CC1(C(=O)Nc2cncc3ccccc23)CCOc2ccc(Cl)cc21
RAL-THA-8416115c-5	COVID_Moonshot	780.118365068963	O=C(Nc1cncc2ccccc12)C1CCN(Cc2ncc[nH]2)c2ccc(Cl)cc21
RAL-THA-8416115c-6	COVID_Moonshot	803.119953758729	O=C(Nc1cncc2ccccc12)C1CCN(Cc2ccn[nH]2)c2ccc(Cl)cc21
RAL-THA-8416115c-9	COVID_Moonshot	2542.9704126778797	CN(C)C(=O)CN1CCC(C(=O)Nc2cncc3ccccc23)c2cc(Cl)ccc21
RAL-THA-8416115c-13	COVID_Moonshot	1403.7515788245	O=C(Nc1cncc2ccccc12)C1CCN(Cc2ncn[nH]2)c2ccc(Cl)cc21
ALP-UNI-b33a865d-1	COVID_Moonshot	1116.73521507318	O=C(Nc1cncc2ccccc12)C1CCN(Cc2cnc[nH]2)c2ccc(Cl)cc21
ERI-UCB-a0b0dbcb-13	COVID_Moonshot	34167.3366064665	O=C(c1cc(=O)[nH]c2ccccc12)N1CCN(Cc2cccc(C(F)(F)F)c2)CC1
ALP-POS-c0c213c9-20	COVID_Moonshot	99500.0	O=C(CN(C(=O)Cn1ccnn1)c1ccc(-c2ccccn2)cc1)N1CCNCC1
ERI-UCB-a0b0dbcb-13	COVID_Moonshot	34167.33661	O=C(c1cc(O)nc2ccccc12)N1CCN(Cc2cccc(C(F)(F)F)c2)CC1
LON-WEI-4d77710c-8	COVID_Moonshot	214.47405757300078	CCOC(=O)c1c(C)n(S(C)(=O)=O)c2ccc(N(C(=O)c3ccco3)S(C)(=O)=O)cc12
LON-WEI-4d77710c-24	COVID_Moonshot	3672.182397288001	CCOC(=O)c1cc(-c2ccccc2)sc1NC(=O)Cc1csc(-c2ccccc2)n1
CHO-MSK-6e55470f-7	COVID_Moonshot	16989.396000993416	Cc1ccncc1NC(=O)Cc1cc(Cl)cc(OCc2nnc(C3CCCCC3)o2)c1
ALP-POS-a3de0cb1-1	COVID_Moonshot	3657.9398416228037	CCC(=O)Nc1ccc(N(Cc2ccccc2)C(=O)Nn2nnc3ccccc32)cc1
ALP-POS-6d04362c-3	COVID_Moonshot	6424.474474938838	O=C(Cn1nnc2ccccc21)N(Cc1ccsc1)c1ccc(N2CCCCC2)cc1
ALP-POS-6d04362c-4	COVID_Moonshot	16470.160370218866	O=C(Cn1nnc2ccccc21)N(Cc1ccsc1)c1ccc(N2CCOCC2)cc1
ALP-POS-c59291d4-3, ALP-POS-c59291d4-3, Mpro-x10870	COVID_Moonshot	16174.10575720542	O=C(Nc1ccc(N(Cc2ccsc2)C(=O)Cn2nnc3ccccc32)cc1)C1CC1
ALP-POS-c0c213c9-18	COVID_Moonshot	99250.0	O=C(Cn1nnc2ccccc21)N(Cc1ccccn1)c1ccc(-n2cnnc2)cc1
LON-WEI-9739a092-1	COVID_Moonshot	504.125229392672	COc1cc(Cl)nc(Nc2cc(Cl)cc(CC(=O)Nc3cncc4ccccc34)c2)n1
LON-WEI-9739a092-3	COVID_Moonshot	1394.8488274692402	COc1cc(Br)ccc1Nc1cc(Cl)cc(CC(=O)Nc2cncc3ccccc23)c1
LON-WEI-9739a092-10	COVID_Moonshot	680.672312049196	COc1ncc(Br)cc1Nc1cc(Cl)cc(CC(=O)Nc2cncc3ccccc23)c1
MAT-POS-6c284e65-1	COVID_Moonshot	286.81596924116207	CN(C)c1ccc(N(Cc2cccc(Cl)c2)C(=O)Cc2cncc3ccccc23)nc1
RAL-THA-8416115c-1	COVID_Moonshot	1064.33619987004	O=C(Nc1cncc2ccccc12)C1CCN(Cc2ccccc2)c2ccc(Cl)cc21
ALP-POS-c59291d4-1	COVID_Moonshot	5320.26186308887	O=C(Cn1nnc2ccccc21)N(Cc1ccsc1)c1ccc(-c2ccccc2)cc1
ALP-POS-c0c213c9-6	COVID_Moonshot	3166.62505907624	CC(C)(C(N)=O)c1ccc(N(Cc2ccsc2)C(=O)Cn2nnc3ccccc32)cc1
ALP-POS-c0c213c9-10	COVID_Moonshot	99500.0	O=C(CN(C(=O)Cc1cccnc1)c1ccc(-c2ncccn2)cc1)N1CCNCC1
ALP-POS-c0c213c9-13	COVID_Moonshot	99500.0	O=C(Cn1nnc2ccccc21)N(CC1CCOC1)c1ccc(C2CCNCC2)cc1
MAT-POS-590ac91e-63	COVID_Moonshot	99500.0	Cc1ccc(S(=O)(=O)N2CCN(C(=O)c3cc(=O)[nH]c4cc(F)ccc34)CC2)c(C)c1
AAR-POS-8a4e0f60-7	COVID_Moonshot	37832.368520585755	CN(C(=O)Cn1nnc2ccccc21)c1ccc(Oc2ccc(C(F)(F)F)cn2)cc1
ALP-POS-7c842ab8-1	COVID_Moonshot	99250.0	Cn1cc(CN(C(=O)Cn2nnc3ccccc32)c2ccc(N3CCCCC3)cc2)cn1
LON-WEI-4d77710c-2	COVID_Moonshot	248.34760783957157	O=S(=O)(Cc1ccccc1F)c1oc(-c2ccc(F)cc2)nc1S(=O)(=O)c1ccccc1
ALP-POS-6d04362c-5	COVID_Moonshot	18964.057399962665	O=C(Cn1nnc2ccccc21)N(Cc1ccccc1)c1ccc(N2CCOCC2)cc1
ALP-POS-c0c213c9-7	COVID_Moonshot	99250.0	NCc1cn(CC(=O)N(CC(=O)N2CCNCC2)c2ccc(-c3ccccc3)cc2)nn1
ALP-POS-c0c213c9-15	COVID_Moonshot	99250.0	O=C(Cn1nnc2ccccc21)N(Cc1ccccn1)c1cnc(-c2ccccc2)nc1
MAT-POS-916a2c5a-3	COVID_Moonshot	6106.123565276585	Cc1cc(C)c(C)c(S(=O)(=O)N2CCN(C(=O)c3cc(=O)[nH]c4ccccc34)CC2)c1C
LON-WEI-9739a092-2	COVID_Moonshot	1216.5386880792498	O=C(Cc1cc(Cl)cc(Nc2ccc(C(F)(F)F)cn2)c1)Nc1cncc2ccccc12
LON-WEI-9739a092-4	COVID_Moonshot	1409.59806097578	CCN(Cc1ccc(F)cc1)c1cc(Cl)cc(CC(=O)Nc2cncc3ccccc23)c1
LON-WEI-9739a092-5	COVID_Moonshot	449.684590518445	Cc1ccc2nc(Nc3cc(Cl)cc(CC(=O)Nc4cncc5ccccc45)c3)sc2c1
LON-WEI-9739a092-9	COVID_Moonshot	1348.9623071683	CCS(=O)(=O)N1CCN(c2cc(Cl)cc(CC(=O)Nc3cncc4ccccc34)c2)CC1
EDG-MED-70ae9412-2	COVID_Moonshot	5004.723825266	CN(C)CC(=O)NCC1(C(=O)Nc2cncc3ccccc23)CCOc2ccc(Cl)cc21
ALP-POS-88a7a97e-31	COVID_Moonshot	8459.6856651235	COCCNC(=O)C(c1cccnc1)N(C(=O)c1cocn1)c1ccc(C(C)(C)C)cc1
ALP-POS-88a7a97e-34	COVID_Moonshot	4070.9820758799806	CC(C)(C)c1ccc(N(C(=O)c2cocn2)C(C(=O)NC2COC2)c2cccnc2)cc1
ALP-POS-c3a96089-4	COVID_Moonshot	667.371124689378	CC(=O)Nc1ccc(N(Cc2cccc(Cl)c2)C(=O)Cc2cncc3ccccc23)cn1
ALP-POS-8ed8d9ec-13	COVID_Moonshot	99500.0	O=C(Cc1nnn2ccccc12)N(Cc1ccccc1)c1ccc(N2CCCCC2)cc1
ALP-POS-c59291d4-6, 3V3M_0EN, 7L0D_0EN, ALP-POS-c59291d4-6	COVID_Moonshot	3144.2147994360002	CC(C)(C)NC(=O)C(c1cccnc1)N(C(=O)c1ccco1)c1ccc(C(C)(C)C)cc1
CHEMBL3545085	ChEMBL	1490.0	CC(C)c1cc(CNc2nc(Nc3cc(C4CC4)[nH]n3)cc(N3CCN(C)CC3)n2)on1
CHEMBL518800	ChEMBL	840.0	CC[C@H](CO)Nc1nc(NCc2ccc(-c3ccccn3)cc2)c2ncn(C(C)C)c2n1
CHEMBL929	ChEMBL	3990.0	CC(C)Nc1cccnc1N1CCN(C(=O)c2cc3cc(NS(C)(=O)=O)ccc3[nH]2)CC1
LON-WEI-b2874fec-27	COVID_Moonshot	99250.0	CN(C)C(=O)C(CNC(=O)[C@@H](c1ccccc1)N1Cc2ccccc2C1=O)c1ccccc1
CHO-MSK-00c5269a-4	COVID_Moonshot	3744.0201119455896	O=C(Cn1nnc2ccccc21)N(Cc1cccc(Cl)c1)c1ccc(N2CCOCC2)cc1
CHO-MSK-00c5269a-5	COVID_Moonshot	4833.13905902187	O=C(Cn1nnc2ccccc21)N(Cc1cccc(Cl)c1)c1ccc(N2CCCCC2)cc1
ALP-POS-a3de0cb1-12	COVID_Moonshot	99250.0	O=C(Nn1cnc2ccccc21)C(Cc1cccc(Cl)c1)c1ccc(N2CCOCC2)cc1
ALP-POS-0c0a3b93-1	COVID_Moonshot	40955.5384442711	CC(C)(C)c1ccc(N(C(=O)c2ccco2)C(C(=O)N2CCOCC2)c2cccnc2)cc1
ALP-POS-88a7a97e-30	COVID_Moonshot	2766.89975514448	CC(C)(C)c1ccc(N(C(=O)c2cocn2)C(C(=O)NC2CCOC2)c2cccnc2)cc1
ALP-POS-88a7a97e-33	COVID_Moonshot	10755.315549433	COC(=O)CNC(=O)C(c1cccnc1)N(C(=O)c1cocn1)c1ccc(C(C)(C)C)cc1
EDJ-MED-8c98ee63-2	COVID_Moonshot	802.8108558543961	Cn1ccc(CNCC2(C(=O)Nc3cncc4ccccc34)CCOc3ccc(Cl)cc32)n1
ALP-POS-ced8ea4d-13	COVID_Moonshot	99500.0	O=C(NCCc1cccc(F)c1)C(c1cccnc1)N(C(=O)c1cocn1)C1CCCCC1
ALP-POS-ced8ea4d-14	COVID_Moonshot	99500.0	O=C(NCCc1cccc(F)c1)C(c1cccnc1)N(C(=O)c1cocn1)C1CCCOC1
ALP-POS-ced8ea4d-28	COVID_Moonshot	89213.7756521297	O=C(NCCc1cccc(F)c1)C(c1cccnc1)N(C(=O)c1cocn1)c1ccccc1
ALP-POS-a3de0cb1-16	COVID_Moonshot	39435.2117014144	O=C1CCCCN1c1ccc(N(Cc2ccccc2)C(=O)Cc2n[nH]c3ccccc23)cc1
LON-WEI-b2874fec-27	COVID_Moonshot	99250.0	CN(C)C(=O)C(CNC(=O)C(c1ccccc1)N1Cc2ccccc2C1=O)c1ccccc1
CHO-MSK-6e55470f-17	COVID_Moonshot	99250.0	CCOC(=O)c1c(COc2cc(Cl)cc(CC(=O)Nc3cnccc3C)c2)oc2ccccc12
ALP-POS-a3de0cb1-13	COVID_Moonshot	66372.3422295289	O=C(Nn1nnc2ccccc21)C(Cc1cccc(Cl)c1)c1ccc(N2CCCCC2=O)cc1
ALP-POS-c0c213c9-1, ALP-POS-c0c213c9-1, Mpro-x11757	COVID_Moonshot	35481.85167476033	COc1ccc2nnn(CC(=O)N(Cc3ccccn3)c3ccc(C4CCNCC4)cc3)c2c1
ALP-POS-c0c213c9-3	COVID_Moonshot	99250.0	O=C(CN(C(=O)Cn1nnc2ccccc21)c1ccc(-c2ccccc2)cc1)N1CCNCC1
MAT-POS-a13804f0-1	COVID_Moonshot	4984.66083335619	Cc1nc2n(n1)CC(C(=O)NC(C(=O)Nc1cncc3ccccc13)c1cccc(Cl)c1)CC2
LON-WEI-9739a092-6	COVID_Moonshot	1053.65701618509	O=C(Cc1cc(Cl)cc(N2CCN(C(=O)c3ccco3)CC2)c1)Nc1cncc2ccccc12
LON-WEI-9739a092-8	COVID_Moonshot	1734.08291948584	CN(Cc1cccc2ccccc12)c1cc(Cl)cc(CC(=O)Nc2cncc3ccccc23)c1
EDG-MED-70ae9412-1	COVID_Moonshot	2879.60865224115	O=C(Cn1ccnc1)NCC1(C(=O)Nc2cncc3ccccc23)CCOc2ccc(Cl)cc21
ALP-POS-88a7a97e-5	COVID_Moonshot	7176.399125614909	COC(=O)C(C)NC(=O)C(c1cccnc1)N(C(=O)c1cocn1)c1ccc(C(C)(C)C)cc1
ALP-POS-88a7a97e-9	COVID_Moonshot	3895.7099874251103	CC(C)(C)c1ccc(N(C(=O)c2cocn2)C(C(=O)NC2CCOCC2)c2cccnc2)cc1
ALP-POS-88a7a97e-26	COVID_Moonshot	5416.67910396544	CC(C)(C)c1ccc(N(C(=O)c2cocn2)C(C(=O)NCC2CCOC2)c2cccnc2)cc1
ALP-POS-88a7a97e-27	COVID_Moonshot	5146.97956139966	CC(C)(C)c1ccc(N(C(=O)c2cocn2)C(C(=O)NCC2CCCO2)c2cccnc2)cc1
ALP-POS-88a7a97e-39	COVID_Moonshot	2347.02891021265	CC(C)(C)c1ccc(N(C(=O)c2cocn2)C(C(=O)NC2CC(F)(F)C2)c2cccnc2)cc1
EDJ-MED-ee07cf00-1	COVID_Moonshot	11309.4104721024	Cn1c(=O)ccn(CC(=O)NC(C(=O)Nc2cncc3ccccc23)c2cccc(Cl)c2)c1=O
EDJ-MED-ee07cf00-10	COVID_Moonshot	13644.9983563873	O=C(Cn1cnc(C(F)(F)F)n1)NC(C(=O)Nc1cncc2ccccc12)c1cccc(Cl)c1
EDJ-MED-ee07cf00-16	COVID_Moonshot	9334.16719234576	O=C(Cn1cc(Cl)c(=O)[nH]c1=O)NC(C(=O)Nc1cncc2ccccc12)c1cccc(Cl)c1
EDJ-MED-ee07cf00-18	COVID_Moonshot	2347.7625987829097	O=C(CN1CCN(C2CC2)C1=O)NC(C(=O)Nc1cncc2ccccc12)c1cccc(Cl)c1
ALP-POS-ced8ea4d-22	COVID_Moonshot	99500.0	O=C(NCCc1cccc(F)c1)C(c1cccnc1)N(C(=O)c1cocn1)C1CCCCCC1
ALP-POS-ced8ea4d-27	COVID_Moonshot	50194.2931711597	Cc1ccc(N(C(=O)c2cocn2)C(C(=O)NCCc2cccc(F)c2)c2cccnc2)cc1
ALP-POS-ced8ea4d-45	COVID_Moonshot	99500.0	CN1CCCC(N(C(=O)c2cocn2)C(C(=O)NCCc2cccc(F)c2)c2cccnc2)C1
MAT-POS-e9e99895-4	COVID_Moonshot	10344.7053694596	Cn1nc(C(=O)NC(C)(C(=O)Nc2cncc3ccccc23)c2ccc(Cl)c(Cl)c2)cc1C#N
MAT-POS-e9e99895-5	COVID_Moonshot	8518.00285027923	CC(NC(=O)c1cc2n(n1)CCO2)(C(=O)Nc1cncc2ccccc12)c1ccc(Cl)c(Cl)c1
ALP-POS-1245c3fa-1	COVID_Moonshot	99500.0	O=C(NCCc1cccc(F)c1)C(c1cccnc1)N(C(=O)c1c[nH]cn1)c1ccc(Cl)cc1
BRU-THA-92256091-7	COVID_Moonshot	99000.0	O=C(NCCc1cccc(F)c1)C(c1cccnc1)N(Cc1ccccc1)C(=O)c1c[nH]cn1
BRU-THA-92256091-11	COVID_Moonshot	99000.0	O=C(NCCc1cccc(F)c1)C(c1cccnc1)N(Cc1cccnc1)C(=O)c1c[nH]cn1
BRU-THA-92256091-13	COVID_Moonshot	99000.0	O=C(NCCc1cccc(F)c1)C(c1cccnc1)N(C(=O)c1c[nH]cn1)C1CCCCCC1
ALP-POS-02c6a514-56	COVID_Moonshot	11208.5795544034	CC(C)(C)c1ccc(N(C(=O)c2ccco2)C(C(=O)Nc2ccccc2)c2cccnc2)cc1
ALP-POS-b0bc6a46-2	COVID_Moonshot	99500.0	O=C(NCCc1cccc(F)c1)C(c1cccnc1)N(Cc1ccccc1)C(=O)c1ccco1
MAT-POS-53907a1c-3	COVID_Moonshot	839.9827270130683	O=C1CC(Oc2cc(Cl)cc(N(CCC3CCCCC3)C(=O)Nc3cncc4ccccc34)c2)N1
ALP-POS-88a7a97e-4	COVID_Moonshot	25280.4303733105	CC(C)(C)c1ccc(N(C(=O)c2cocn2)C(C(=O)NCc2cccnc2)c2cccnc2)cc1
ALP-POS-88a7a97e-8	COVID_Moonshot	99500.0	CC(C)(C)c1ccc(N(C(=O)c2cocn2)C(C(=O)NCc2ccncc2)c2cccnc2)cc1
EDJ-MED-ee07cf00-6	COVID_Moonshot	7190.3070078029505	Cn1cc(C2=NOC(C(=O)NC(C(=O)Nc3cncc4ccccc34)c3cccc(Cl)c3)C2)cn1
EDJ-MED-ee07cf00-8	COVID_Moonshot	21239.836906775	N#Cc1cn(CC(=O)NC(C(=O)Nc2cncc3ccccc23)c2cccc(Cl)c2)c(=O)[nH]c1=O
EDJ-MED-ee07cf00-17	COVID_Moonshot	19515.1842841623	O=C(Cn1ncn2nccc2c1=O)NC(C(=O)Nc1cncc2ccccc12)c1cccc(Cl)c1
EDG-MED-ba1ac7b9-15	COVID_Moonshot	6177.15614429733	CC1CN(C)CCN1C(=O)CC1(C(=O)Nc2cncc3ccccc23)CCOc2ccc(Cl)cc21
ALP-POS-ced8ea4d-2	COVID_Moonshot	99500.0	O=C(NCCc1cccc(F)c1)C(c1cccnc1)N(C(=O)c1cocn1)C1CC2CCCC2C1
ALP-POS-ced8ea4d-19	COVID_Moonshot	22178.4063885424	COc1ccc(N(C(=O)c2cocn2)C(C(=O)NCCc2cccc(F)c2)c2cccnc2)cc1
ALP-POS-ced8ea4d-29	COVID_Moonshot	99500.0	O=C(NCCc1cccc(F)c1)C(c1cccnc1)N(C(=O)c1cocn1)C1Cc2ccccc21
ALP-POS-ced8ea4d-34	COVID_Moonshot	99500.0	COCc1csc(N(C(=O)c2cocn2)C(C(=O)NCCc2cccc(F)c2)c2cccnc2)n1
ALP-POS-ced8ea4d-41	COVID_Moonshot	99500.0	Cc1ccccc1CN(C(=O)c1cocn1)C(C(=O)NCCc1cccc(F)c1)c1cccnc1
MAT-POS-e9e99895-2	COVID_Moonshot	5797.534830401461	CC(C)N1CCOC(C(=O)NC(C)(C(=O)Nc2cncc3ccccc23)c2ccc(Cl)c(Cl)c2)C1
ALP-POS-e980f4ea-54	COVID_Moonshot	99000.0	CC(c1ccccc1)N(C(=O)c1cnc[nH]1)C(C(=O)NCCc1cccc(F)c1)c1cccnc1
BRU-THA-92256091-19	COVID_Moonshot	93719.7064670285	COc1ccc(N(C(=O)c2c[nH]cn2)C(C(=O)NCCc2cccc(F)c2)c2cccnc2)cc1
ALP-POS-02c6a514-57	COVID_Moonshot	4361.682407406241	CC(C)(C)c1ccc(N(C(=O)c2ccco2)C(C(=O)NCc2ccccc2)c2cccnc2)cc1
ALP-POS-b0bc6a46-8	COVID_Moonshot	99500.0	COc1ccccc1N(C(=O)c1ccco1)C(C(=O)NCCc1cccc(F)c1)c1cccnc1
ALP-POS-b0bc6a46-22	COVID_Moonshot	30497.677638908703	COc1ccc(N(C(=O)c2ccco2)C(C(=O)NCCc2cccc(F)c2)c2cccnc2)cc1
ALP-POS-b0bc6a46-24	COVID_Moonshot	10395.1776243351	N#Cc1ccc(N(C(=O)c2ccco2)C(C(=O)NCCc2cccc(F)c2)c2cccnc2)cc1
ALP-POS-88a7a97e-15	COVID_Moonshot	3985.7401594692797	COC(=O)C1CC(NC(=O)C(c2cccnc2)N(C(=O)c2cocn2)c2ccc(C(C)(C)C)cc2)C1
ALP-POS-88a7a97e-41	COVID_Moonshot	5366.2490841956505	COc1ccc(NC(=O)C(c2cccnc2)N(C(=O)c2cocn2)c2ccc(C(C)(C)C)cc2)cn1
ALP-POS-88a7a97e-47	COVID_Moonshot	82546.15561285139	CC(C)(C)c1ccc(N(C(=O)c2cocn2)C(C(=O)NCCN2CCOCC2)c2cccnc2)cc1
EDJ-MED-ee07cf00-3	COVID_Moonshot	23750.9200274471	Cn1ncc2c(=O)n(CC(=O)NC(C(=O)Nc3cncc4ccccc34)c3cccc(Cl)c3)cnc21
EDJ-MED-ee07cf00-9	COVID_Moonshot	18285.7156246282	O=C(Cn1nnc(-c2ccccc2)n1)NC(C(=O)Nc1cncc2ccccc12)c1cccc(Cl)c1
EDJ-MED-ee07cf00-14	COVID_Moonshot	2757.66675794508	O=C(Cn1nc2n(c(=O)c1=O)CCC2)NC(C(=O)Nc1cncc2ccccc12)c1cccc(Cl)c1
EDJ-MED-ee07cf00-15	COVID_Moonshot	10251.178702277199	O=C(Cc1ccc(-n2cnnn2)cc1)NC(C(=O)Nc1cncc2ccccc12)c1cccc(Cl)c1
ALP-POS-ced8ea4d-6	COVID_Moonshot	99500.0	COC1CC2(C1)CC(N(C(=O)c1cocn1)C(C(=O)NCCc1cccc(F)c1)c1cccnc1)C2
ALP-POS-ced8ea4d-23	COVID_Moonshot	99500.0	O=C(NCCc1cccc(F)c1)C(c1cccnc1)N(C(=O)c1cocn1)C1CCc2ccccc21
ALP-POS-ced8ea4d-24	COVID_Moonshot	60476.3825168941	O=C(NCCc1cccc(F)c1)C(c1cccnc1)N(C(=O)c1cocn1)c1ccc2ncsc2c1
ALP-POS-ced8ea4d-36	COVID_Moonshot	83960.185803809	O=C(NCCc1cccc(F)c1)C(c1cccnc1)N(C(=O)c1cocn1)c1ccc2scnc2c1
ALP-POS-ced8ea4d-40	COVID_Moonshot	99500.0	COc1ccccc1CN(C(=O)c1cocn1)C(C(=O)NCCc1cccc(F)c1)c1cccnc1
ALP-POS-ced8ea4d-49	COVID_Moonshot	99500.0	CCOc1ccc(N(C(=O)c2cocn2)C(C(=O)NCCc2cccc(F)c2)c2cccnc2)cn1
ALP-POS-ced8ea4d-56	COVID_Moonshot	99500.0	O=C(NCCc1cccc(F)c1)C(c1cccnc1)N(C(=O)c1cocn1)C1CCC2(CCO2)CC1
ALP-POS-ced8ea4d-57	COVID_Moonshot	99500.0	O=C(NCCc1cccc(F)c1)C(c1cccnc1)N(C(=O)c1cocn1)C1COC2(CCCC2)C1
ALP-POS-ced8ea4d-58	COVID_Moonshot	99500.0	Cc1ccccc1C(C)N(C(=O)c1cocn1)C(C(=O)NCCc1cccc(F)c1)c1cccnc1
ALP-POS-ced8ea4d-60	COVID_Moonshot	99500.0	O=C(NCCc1cccc(F)c1)C(c1cccnc1)N(C(=O)c1cocn1)C1CCC2OCCC2C1
ALP-POS-ced8ea4d-67	COVID_Moonshot	15462.998649733701	CCOc1ccc(N(C(=O)c2cocn2)C(C(=O)NCCc2cccc(F)c2)c2cccnc2)cc1
MAT-POS-e9e99895-6	COVID_Moonshot	7331.7253217303	CC(NC(=O)CN1CCN(C2CC2)C1=O)(C(=O)Nc1cncc2ccccc12)c1ccc(Cl)c(Cl)c1
MAT-POS-e9e99895-8	COVID_Moonshot	4820.2652966143005	Cc1nc2n(n1)CC(C(=O)NC(C)(C(=O)Nc1cncc3ccccc13)c1ccc(Cl)c(Cl)c1)CC2
ALP-POS-e980f4ea-58	COVID_Moonshot	99000.0	Cc1ccccc1C(C)N(C(=O)c1cnc[nH]1)C(C(=O)NCCc1cccc(F)c1)c1cccnc1
ALP-POS-e980f4ea-61	COVID_Moonshot	99000.0	O=C(NCCc1cccc(F)c1)C(c1cccnc1)N(C(=O)c1cnc[nH]1)C1CCCC2(CCC2)C1
BRU-THA-92256091-23	COVID_Moonshot	62871.0673345657	COCc1ccc(N(C(=O)c2c[nH]cn2)C(C(=O)NCCc2cccc(F)c2)c2cccnc2)cc1
BRU-THA-92256091-28	COVID_Moonshot	99000.0	COc1ccccc1CN(C(=O)c1c[nH]cn1)C(C(=O)NCCc1cccc(F)c1)c1cccnc1
BRU-THA-92256091-31	COVID_Moonshot	99000.0	CCOc1ccc(N(C(=O)c2c[nH]cn2)C(C(=O)NCCc2cccc(F)c2)c2cccnc2)cn1
BRU-THA-92256091-47	COVID_Moonshot	99000.0	O=C(NCCc1cccc(F)c1)C(c1cccnc1)N(C(=O)c1c[nH]cn1)C1CCC2OCCC2C1
BRU-THA-92256091-49	COVID_Moonshot	99000.0	O=C(NCCc1cccc(F)c1)C(c1cccnc1)N(C(=O)c1c[nH]cn1)C1CCC2(CCO2)CC1
BRU-THA-92256091-51	COVID_Moonshot	99000.0	O=C(NCCc1cccc(F)c1)C(c1cccnc1)N(C(=O)c1c[nH]cn1)c1ccc2ncsc2c1
ALP-POS-02c6a514-55	COVID_Moonshot	2187.74292479817	CC(C)(C)c1ccc(N(C(=O)c2ccco2)C(C(=O)NCCN2CCOCC2)c2cccnc2)cc1
ALP-POS-b0bc6a46-4	COVID_Moonshot	99500.0	CCOC1CC2(C1)CC2N(C(=O)c1ccco1)C(C(=O)NCCc1cccc(F)c1)c1cccnc1
ALP-POS-b0bc6a46-12	COVID_Moonshot	3940.23777003746	CC(C)(C)c1cnc(N(C(=O)c2ccco2)C(C(=O)NCCc2cccc(F)c2)c2cccnc2)s1
ALP-POS-b0bc6a46-25	COVID_Moonshot	99500.0	COc1cc(C)ccc1N(C(=O)c1ccco1)C(C(=O)NCCc1cccc(F)c1)c1cccnc1
MAT-POS-f2460aef-1	COVID_Moonshot	257.340329690364	CC(C)(C)c1ccc(N(C(=O)c2ccco2)[C@H](C(=O)NCCc2cccc(F)c2)c2cccnc2)cc1
MAT-POS-f2460aef-2	COVID_Moonshot	15046.0065209806	CC(C)(C)c1ccc(N(C(=O)c2ccco2)[C@@H](C(=O)NCCc2cccc(F)c2)c2cccnc2)cc1
MAT-POS-f2460aef-3	COVID_Moonshot	670.6439590451346	CC(C)(C)c1ccc(N(C(=O)c2c[nH]cn2)C(C(=O)NCCc2cccc(F)c2)c2cccnc2)cc1
MAT-POS-f2460aef-5	COVID_Moonshot	5332.771047979424	CC(C)(C)c1ccc(N(C(=O)c2cn[nH]c2)C(C(=O)NCCc2cccc(F)c2)c2cccnc2)cc1
LON-WEI-2e27a2e5-1, MAT-POS-f2460aef-1, LON-WEI-2e27a2e5-1, MAT-POS-f2460aef-2, Mpro-N0050	COVID_Moonshot	2225.7177432137055	CC(C)(C)c1ccc(N(C(=O)c2ccco2)C(C(=O)NCCc2cccc(F)c2)c2cccnc2)cc1
ALP-POS-d0876c20-5	COVID_Moonshot	2054.37972060318	CC(C)(C)c1ccc(N(C(=O)c2cocn2)C(C(=O)NCCc2cccc(F)c2)c2ccnnc2)cc1
ALP-POS-d0876c20-17	COVID_Moonshot	2921.75055279495	CC(C)(C)c1ccc(N(C(=O)c2cocn2)C(C(=O)NCCc2cccc(F)c2)c2cncnc2)cc1
ALP-POS-d0876c20-21	COVID_Moonshot	1211.41049355378	CC(C)(C)c1ccc(N(C(=O)c2cocn2)C(C(=O)NCCc2cccc(F)c2)c2cnccn2)cc1
ALP-UNI-8e43a71e-8	COVID_Moonshot	9980.99826455137	O=C(CC1(C(=O)Nc2cncc3ccccc23)CCOc2ccc(Cl)cc21)N1CCN(CCCO)CC1
ALP-POS-88a7a97e-6	COVID_Moonshot	2384.50388673993	COC(=O)[C@@H]1CC[C@H](NC(=O)C(c2cccnc2)N(C(=O)c2cocn2)c2ccc(C(C)(C)C)cc2)C1
ALP-POS-88a7a97e-36	COVID_Moonshot	5264.95725055596	COC(=O)C1(NC(=O)C(c2cccnc2)N(C(=O)c2cocn2)c2ccc(C(C)(C)C)cc2)CCCC1
EDG-MED-ba1ac7b9-18	COVID_Moonshot	2112.2661272581904	CC1Cn2nccc2CN1C(=O)CC1(C(=O)Nc2cncc3ccccc23)CCOc2ccc(Cl)cc21
ALP-POS-ced8ea4d-3	COVID_Moonshot	99500.0	O=C(NCCc1cccc(F)c1)C(c1cccnc1)N(C(=O)c1cocn1)C1CCc2cc(F)ccc21
ALP-POS-ced8ea4d-4	COVID_Moonshot	99500.0	O=C(NCCc1cccc(F)c1)C(c1cccnc1)N(C(=O)c1cocn1)C1COc2ccccc2C1
ALP-POS-ced8ea4d-8	COVID_Moonshot	48023.9731921095	Cn1ncc2cc(N(C(=O)c3cocn3)C(C(=O)NCCc3cccc(F)c3)c3cccnc3)ccc21
ALP-POS-ced8ea4d-9	COVID_Moonshot	75903.1200777507	CS(=O)(=O)c1ccc(N(C(=O)c2cocn2)C(C(=O)NCCc2cccc(F)c2)c2cccnc2)cc1
ALP-POS-ced8ea4d-10	COVID_Moonshot	99500.0	Cn1cnc2cc(N(C(=O)c3cocn3)C(C(=O)NCCc3cccc(F)c3)c3cccnc3)ccc21
ALP-POS-ced8ea4d-12	COVID_Moonshot	609.229242009784	CC(C)Oc1ccc(N(C(=O)c2cocn2)C(C(=O)NCCc2cccc(F)c2)c2cccnc2)cc1
ALP-POS-ced8ea4d-20	COVID_Moonshot	23776.3064981952	Cn1ccc2cc(N(C(=O)c3cocn3)C(C(=O)NCCc3cccc(F)c3)c3cccnc3)ccc21
ALP-POS-ced8ea4d-21	COVID_Moonshot	99500.0	Cc1nc2ccc(N(C(=O)c3cocn3)C(C(=O)NCCc3cccc(F)c3)c3cccnc3)cc2o1
ALP-POS-ced8ea4d-33	COVID_Moonshot	99500.0	O=C(NCCc1cccc(F)c1)C(c1cccnc1)N(C(=O)c1cocn1)C1COc2cc(F)ccc21
ALP-POS-ced8ea4d-37	COVID_Moonshot	36420.4777334505	O=C(NCCc1cccc(F)c1)C(c1cccnc1)N(C(=O)c1cocn1)c1ccc(C(F)(F)F)nc1
ALP-POS-ced8ea4d-47	COVID_Moonshot	99500.0	O=C(NCCc1cccc(F)c1)C(c1cccnc1)N(C(=O)c1cocn1)c1ccc2c(c1)CCOC2
ALP-POS-ced8ea4d-48	COVID_Moonshot	99500.0	COc1cc(C)ccc1CN(C(=O)c1cocn1)C(C(=O)NCCc1cccc(F)c1)c1cccnc1
ALP-POS-ced8ea4d-63	COVID_Moonshot	69109.11704255319	O=C(NCCc1cccc(F)c1)C(c1cccnc1)N(C(=O)c1cocn1)c1cnc(C2CCC2)nc1
ALP-POS-305f6ec3-14	COVID_Moonshot	1170.54937449855	CC(C)(C)c1ccc(N(C(=O)c2c[nH]nn2)C(C(=O)NCCc2cccc(F)c2)c2cccnc2)cc1
ALP-POS-305f6ec3-41	COVID_Moonshot	24198.3985657837	CC(C)(C)c1ccc(N(C(=O)c2cncs2)C(C(=O)NCCc2cccc(F)c2)c2cccnc2)cc1
ALP-POS-305f6ec3-49	COVID_Moonshot	4778.12512011716	CC(C)(C)c1ccc(N(C(=O)c2cnco2)C(C(=O)NCCc2cccc(F)c2)c2cccnc2)cc1
EDJ-MED-4c7486ba-8	COVID_Moonshot	1990.07714482579	NS(=O)(=O)c1[nH]ncc1C(=O)NC[C@@]1(C(=O)Nc2cncc3ccccc23)CCOc2ccc(Cl)cc21
BRU-THA-92256091-16	COVID_Moonshot	22133.4497786516	O=C(NCCc1cccc(F)c1)C(c1cccnc1)N(C(=O)c1c[nH]cn1)c1ccc(OC(F)F)cc1
BRU-THA-92256091-17	COVID_Moonshot	712.4472211867956	CC(C)Oc1ccc(N(C(=O)c2c[nH]cn2)C(C(=O)NCCc2cccc(F)c2)c2cccnc2)cc1
BRU-THA-92256091-54	COVID_Moonshot	99000.0	O=C(NCCc1cccc(F)c1)C(c1cccnc1)N(C(=O)c1c[nH]cn1)c1ccc2c(c1)COCC2
BRU-THA-92256091-60	COVID_Moonshot	99000.0	Cn1ncc2cc(N(C(=O)c3c[nH]cn3)C(C(=O)NCCc3cccc(F)c3)c3cccnc3)ccc21
BRU-THA-92256091-61	COVID_Moonshot	99000.0	Cn1cnc2cc(N(C(=O)c3c[nH]cn3)C(C(=O)NCCc3cccc(F)c3)c3cccnc3)ccc21
BRU-THA-92256091-65	COVID_Moonshot	99000.0	Cn1ccc2cc(N(C(=O)c3c[nH]cn3)C(C(=O)NCCc3cccc(F)c3)c3cccnc3)ccc21
BRU-THA-92256091-67	COVID_Moonshot	99000.0	Cc1nc2ccc(N(C(=O)c3c[nH]cn3)C(C(=O)NCCc3cccc(F)c3)c3cccnc3)cc2o1
BRU-THA-92256091-75	COVID_Moonshot	99000.0	O=C(NCCc1cccc(F)c1)C(c1cccnc1)N(C(=O)c1c[nH]cn1)c1cnc(C2CCC2)nc1
BRU-THA-92256091-79	COVID_Moonshot	99000.0	O=C(NCCc1cccc(F)c1)C(c1cccnc1)N(C(=O)c1c[nH]cn1)c1cccc(C2COC2)c1
BRU-THA-92256091-80	COVID_Moonshot	22697.1238146488	O=C(NCCc1cccc(F)c1)C(c1cccnc1)N(C(=O)c1c[nH]cn1)c1ccc(C2COC2)cc1
ALP-POS-02c6a514-17	COVID_Moonshot	5561.95529503814	CC(C)(C)c1ccc(N(C(=O)C2CCCO2)C(C(=O)NCCc2cccc(F)c2)c2cccnc2)cc1
ALP-POS-02c6a514-46	COVID_Moonshot	5285.5279530574	CC(C)(C)c1ccc(N(C(=O)c2ncc[nH]2)C(C(=O)NCCc2cccc(F)c2)c2cccnc2)cc1
ALP-POS-02c6a514-49	COVID_Moonshot	800.298769007714	CC(C)(C)c1ccc(N(C(=O)c2nccs2)C(C(=O)NCCc2cccc(F)c2)c2cccnc2)cc1
ALP-POS-02c6a514-50	COVID_Moonshot	556.6902931296979	CC(C)(C)c1ccc(N(C(=O)c2cocn2)C(C(=O)NCCc2cccc(F)c2)c2cccnc2)cc1
ALP-POS-02c6a514-51	COVID_Moonshot	99500.0	CC(C)(C)c1ccc(N(C(=O)C2CCCN2)C(C(=O)NCCc2cccc(F)c2)c2cccnc2)cc1
ALP-POS-02c6a514-52	COVID_Moonshot	1779.34713772641	CC(C)(C)c1ccc(N(C(=O)c2ccn[nH]2)C(C(=O)NCCc2cccc(F)c2)c2cccnc2)cc1
CHEMBL376488	ChEMBL	4360.0	COc1nc2ccc(Br)cc2cc1[C@@H](c1ccccc1)[C@@](O)(CCN(C)C)c1cccc2ccccc12
MAT-POS-f2460aef-4	COVID_Moonshot	414.78015357033837	CC(C)(C)c1ccc(N(C(=O)c2ccc(Cl)o2)C(C(=O)NCCc2cccc(F)c2)c2cccnc2)cc1
ALP-POS-d0876c20-1	COVID_Moonshot	652.8199867091699	Cc1ccncc1C(C(=O)NCCc1cccc(F)c1)N(C(=O)c1cocn1)c1ccc(C(C)(C)C)cc1
ALP-POS-d0876c20-7	COVID_Moonshot	99500.0	CC(C)(C)c1ccc(N(C(=O)c2cocn2)C(C(=O)NCCc2cccc(F)c2)c2ccc[nH]c2=O)cc1
EDG-MED-ba1ac7b9-11	COVID_Moonshot	561.367787596639	O=C(CC1(C(=O)Nc2cncc3ccccc23)CCOc2ccc(Cl)cc21)N1CCCCC1c1cn[nH]c1
ALP-POS-ced8ea4d-11	COVID_Moonshot	27658.4027011477	CS(=O)(=O)Cc1ccc(N(C(=O)c2cocn2)C(C(=O)NCCc2cccc(F)c2)c2cccnc2)cc1
ALP-POS-ced8ea4d-31	COVID_Moonshot	99500.0	O=C(NCCc1cccc(F)c1)C(c1cccnc1)N(C(=O)c1cocn1)C1CCN(c2ccccc2)C1
ALP-POS-ced8ea4d-55	COVID_Moonshot	99500.0	O=C(NCCc1cccc(F)c1)C(c1cccnc1)N(C(=O)c1cocn1)[C@H]1C[C@H](Oc2ccccc2)C1
ALP-POS-5bb456a5-7	COVID_Moonshot	6684.28658782633	O=C(CC1(C(=O)Nc2cncc3ccccc23)CCOc2ccc(Cl)cc21)N1CCN(C2CCOC2)CC1
ALP-POS-5bb456a5-8	COVID_Moonshot	1991.51455267239	O=C(C[C@]1(C(=O)Nc2cncc3ccccc23)CCOc2ccc(Cl)cc21)N1CCN(C2CCOC2)CC1
ALP-POS-2da19ca7-2	COVID_Moonshot	46524.5268477098	O=C(C[C@@]1(C(=O)Nc2cncc3ccccc23)CCOc2ccc(Cl)cc21)N1CCN(C2CCOC2)CC1
MAT-POS-e9e99895-7	COVID_Moonshot	4642.324552153909	CC(NC(=O)Cc1ccc(-n2cnnn2)cc1)(C(=O)Nc1cncc2ccccc12)c1ccc(Cl)c(Cl)c1
ALP-POS-305f6ec3-2	COVID_Moonshot	29090.7698711905	CC(C)(C)c1ccc(N(C(=O)c2c[nH]c(=O)s2)C(C(=O)NCCc2cccc(F)c2)c2cccnc2)cc1
ALP-POS-305f6ec3-3	COVID_Moonshot	99500.0	CC(C)(C)c1ccc(N(C(=O)c2scnc2Cl)C(C(=O)NCCc2cccc(F)c2)c2cccnc2)cc1
ALP-POS-305f6ec3-6	COVID_Moonshot	99500.0	CC(C)(C)c1ccc(N(C(=O)c2nc(=O)[nH][nH]2)C(C(=O)NCCc2cccc(F)c2)c2cccnc2)cc1
ALP-POS-305f6ec3-27	COVID_Moonshot	99500.0	Cn1nncc1C(=O)N(c1ccc(C(C)(C)C)cc1)C(C(=O)NCCc1cccc(F)c1)c1cccnc1
ALP-POS-305f6ec3-44	COVID_Moonshot	99500.0	Cc1cnoc1C(=O)N(c1ccc(C(C)(C)C)cc1)C(C(=O)NCCc1cccc(F)c1)c1cccnc1
ALP-POS-305f6ec3-46	COVID_Moonshot	17600.0934008283	Cn1ncc(C(=O)N(c2ccc(C(C)(C)C)cc2)C(C(=O)NCCc2cccc(F)c2)c2cccnc2)n1
ALP-POS-305f6ec3-52	COVID_Moonshot	15917.7746369786	CC(C)(C)c1ccc(N(C(=O)c2c[nH]c(=O)[nH]2)C(C(=O)NCCc2cccc(F)c2)c2cccnc2)cc1
ALP-POS-305f6ec3-55	COVID_Moonshot	74151.0131536458	Cn1cnc(C(=O)N(c2ccc(C(C)(C)C)cc2)C(C(=O)NCCc2cccc(F)c2)c2cccnc2)n1
ALP-POS-305f6ec3-59	COVID_Moonshot	39700.9452090415	CC(C)(C)c1ccc(N(C(=O)c2cc(=O)[nH][nH]2)C(C(=O)NCCc2cccc(F)c2)c2cccnc2)cc1
ALP-POS-e980f4ea-31	COVID_Moonshot	99000.0	O=C(NCCc1cccc(F)c1)C(c1cccnc1)N(C(=O)c1cnc[nH]1)C1CCN(c2ccccc2)C1
BRU-THA-92256091-20	COVID_Moonshot	41115.0967010396	CS(=O)(=O)Cc1ccc(N(C(=O)c2c[nH]cn2)C(C(=O)NCCc2cccc(F)c2)c2cccnc2)cc1
ALP-POS-02c6a514-11	COVID_Moonshot	99500.0	CC(C)(C)c1ccc(N(C(=O)c2ccccc2)C(C(=O)NCCc2cccc(F)c2)c2cccnc2)cc1
ALP-POS-02c6a514-22	COVID_Moonshot	99500.0	Cn1cncc1C(=O)N(c1ccc(C(C)(C)C)cc1)C(C(=O)NCCc1cccc(F)c1)c1cccnc1
ALP-POS-02c6a514-26	COVID_Moonshot	99500.0	CC(C)(C)c1ccc(N(C(=O)c2ccncc2)C(C(=O)NCCc2cccc(F)c2)c2cccnc2)cc1
ALP-POS-02c6a514-44	COVID_Moonshot	111.94570714619299	Cc1ccncc1C(C(=O)NCCc1cccc(F)c1)N(C(=O)c1ccco1)c1ccc(C(C)(C)C)cc1
ALP-POS-b0bc6a46-1	COVID_Moonshot	99500.0	CC1CC(CCN(C(=O)c2ccco2)C(C(=O)NCCc2cccc(F)c2)c2cccnc2)CC(C)(C)C1
ALP-POS-b0bc6a46-5	COVID_Moonshot	281.678424764268	O=C(NCCc1cccc(F)c1)C(c1cccnc1)N(C(=O)c1ccco1)c1ccc(C2CCCC2)cc1
ALP-POS-b0bc6a46-10	COVID_Moonshot	1929.3414590257	O=C(NCCc1cccc(F)c1)C(c1cccnc1)N(Cc1ccccc1C1CCC1)C(=O)c1ccco1
ALP-POS-b0bc6a46-20	COVID_Moonshot	54890.68116021	CSc1ccc(CN(C(=O)c2ccco2)C(C(=O)NCCc2cccc(F)c2)c2cccnc2)cc1C#N
MAT-POS-932d1078-1	COVID_Moonshot	21573.2763348394	O=C(NCC1(C(=O)Nc2cncc3ccccc23)CCOc2ccc(Cl)cc21)C1COCCN1CC(F)(F)F
ALP-POS-d0876c20-3	COVID_Moonshot	99500.0	Cn1cc(C(C(=O)NCCc2cccc(F)c2)N(C(=O)c2cocn2)c2ccc(C(C)(C)C)cc2)ccc1=O
ALP-POS-d0876c20-11	COVID_Moonshot	99500.0	Cn1cccc(C(C(=O)NCCc2cccc(F)c2)N(C(=O)c2cocn2)c2ccc(C(C)(C)C)cc2)c1=O
ALP-POS-d0876c20-15	COVID_Moonshot	94861.4877084905	COc1nccnc1C(C(=O)NCCc1cccc(F)c1)N(C(=O)c1cocn1)c1ccc(C(C)(C)C)cc1
ALP-POS-d0876c20-19	COVID_Moonshot	8431.078407466232	COc1ncncc1C(C(=O)NCCc1cccc(F)c1)N(C(=O)c1cocn1)c1ccc(C(C)(C)C)cc1
ALP-UNI-8e43a71e-10	COVID_Moonshot	7279.669800647041	O=C(CC1(C(=O)Nc2cncc3ccccc23)CCOc2ccc(Cl)cc21)N1CCN(CC(F)(F)CO)CC1
ALP-POS-88a7a97e-42	COVID_Moonshot	62870.169234030895	Cc1ccc(S(=O)(=O)CNC(=O)C(c2cccnc2)N(C(=O)c2cocn2)c2ccc(C(C)(C)C)cc2)cc1
ALP-POS-88a7a97e-44	COVID_Moonshot	9921.09212200363	CC(C)(C)c1ccc(N(C(=O)c2cocn2)C(C(=O)NCC(=O)OCc2ccccc2)c2cccnc2)cc1
ALP-POS-88a7a97e-49	COVID_Moonshot	5878.54334094103	CCOC(=O)c1ncoc1CNC(=O)C(c1cccnc1)N(C(=O)c1cocn1)c1ccc(C(C)(C)C)cc1
ALP-POS-ced8ea4d-1	COVID_Moonshot	63533.2089850502	CN1C(=O)CCc2cc(N(C(=O)c3cocn3)C(C(=O)NCCc3cccc(F)c3)c3cccnc3)ccc21
ALP-POS-ced8ea4d-5	COVID_Moonshot	66109.5484714624	CC(C)S(=O)(=O)c1ccc(N(C(=O)c2cocn2)C(C(=O)NCCc2cccc(F)c2)c2cccnc2)cc1
ALP-POS-ced8ea4d-16	COVID_Moonshot	8338.21771770514	O=C(NCCc1cccc(F)c1)C(c1cccnc1)N(C(=O)c1cocn1)c1ccc(Cn2cccn2)cc1
ALP-POS-ced8ea4d-25	COVID_Moonshot	99500.0	O=C(NCCc1cccc(F)c1)C(c1cccnc1)N(C(=O)c1cocn1)c1ccc2c(c1)CCCS2(=O)=O
ALP-POS-ced8ea4d-26	COVID_Moonshot	99500.0	O=C(NCCc1cccc(F)c1)C(c1cccnc1)N(C(=O)c1cocn1)C1CCN(c2ccccc2F)C1
ALP-POS-ced8ea4d-32	COVID_Moonshot	6319.02090167061	O=C(NCCc1cccc(F)c1)C(c1cccnc1)N(C(=O)c1cocn1)c1ccc(OC2CCOC2)cc1
ALP-POS-ced8ea4d-35	COVID_Moonshot	27312.900042631	O=C(NCCc1cccc(F)c1)C(c1cccnc1)N(C(=O)c1cocn1)c1cn(Cc2ccccc2)cn1
ALP-POS-305f6ec3-23	COVID_Moonshot	99500.0	COc1cc(C(=O)N(c2ccc(C(C)(C)C)cc2)C(C(=O)NCCc2cccc(F)c2)c2cccnc2)sn1
ALP-POS-305f6ec3-28	COVID_Moonshot	99500.0	CC(C)(C)c1ccc(N(C(=O)c2ccc(=O)[nH]n2)C(C(=O)NCCc2cccc(F)c2)c2cccnc2)cc1
ALP-POS-305f6ec3-33	COVID_Moonshot	77116.9460788933	CC(C)(C)c1ccc(N(C(=O)c2c[nH]c(=O)cn2)C(C(=O)NCCc2cccc(F)c2)c2cccnc2)cc1
ALP-POS-305f6ec3-38	COVID_Moonshot	18771.2162773202	CC(C)(C)c1ccc(N(C(=O)c2cc(CO)[nH]n2)C(C(=O)NCCc2cccc(F)c2)c2cccnc2)cc1
ALP-POS-305f6ec3-57	COVID_Moonshot	99500.0	Cn1c(C(=O)N(c2ccc(C(C)(C)C)cc2)C(C(=O)NCCc2cccc(F)c2)c2cccnc2)c[nH]c1=O
ALP-POS-e980f4ea-26	COVID_Moonshot	99000.0	O=C(NCCc1cccc(F)c1)C(c1cccnc1)N(C(=O)c1cnc[nH]1)C1CCN(c2ccccc2F)C1
ALP-POS-e980f4ea-32	COVID_Moonshot	25815.4409880476	O=C(NCCc1cccc(F)c1)C(c1cccnc1)N(C(=O)c1cnc[nH]1)c1ccc(OC2CCOC2)cc1
BRU-THA-92256091-14	COVID_Moonshot	99000.0	CC(C)S(=O)(=O)c1ccc(N(C(=O)c2c[nH]cn2)C(C(=O)NCCc2cccc(F)c2)c2cccnc2)cc1
BRU-THA-92256091-76	COVID_Moonshot	99000.0	O=C(NCCc1cccc(F)c1)C(c1cccnc1)N(C(=O)c1c[nH]cn1)c1ccc2c(c1)CCCS2(=O)=O
BRU-THA-92256091-78	COVID_Moonshot	99000.0	CN1C(=O)CCc2cc(N(C(=O)c3c[nH]cn3)C(C(=O)NCCc3cccc(F)c3)c3cccnc3)ccc21
BRU-THA-92256091-86	COVID_Moonshot	35477.6839816408	O=C(NCCc1cccc(F)c1)C(c1cccnc1)N(C(=O)c1c[nH]cn1)c1ccc(Cn2cccn2)cc1
ALP-POS-02c6a514-10	COVID_Moonshot	99500.0	Nc1ccc2[nH]c(C(=O)N(C(=O)c3ccco3)C(C(=O)NCCc3cccc(F)c3)c3cccnc3)cc2c1
ALP-POS-b0bc6a46-21	COVID_Moonshot	99500.0	O=C(NCCc1cccc(F)c1)C(c1cccnc1)N(C(=O)c1ccco1)[C@H]1C[C@H](c2cc(F)cc(F)c2)C1
ALP-POS-b0bc6a46-28	COVID_Moonshot	79612.79871763929	O=C(NCCc1cccc(F)c1)C(c1cccnc1)N(C(=O)c1ccco1)C1CCN(c2ccccc2)CC1
