# Supplementary material for: Identification of SARS-CoV-2 Mpro inhibitors through deep reinforcement learning for de novo drug design and computational chemistry approaches
Source: RSC Med Chem. 2024 Apr 29;15(6):2146–59. doi: 10.1039/d4md00106k (PMC11187573; doi:10.1039/d4md00106k)
Supplement: MD-015-D4MD00106K-s001 [file MD-015-D4MD00106K-s001.zip › priviledged_fragments.csv]

Brc1ccc2c(c1)CCCO2
CC(=O)N(Cc1ccsc1)c1ccc(N(C)C)cc1
CC(=O)N1CCCCC1c1cn[nH]c1
CC(=O)N1CCNCC1
CC(=O)N1Cc2ccnn2CC1C
CC(=O)NCCc1c[nH]c2ccc(F)cc12
CC(=O)NCc1ccc(Cl)c(Cl)c1
CC(=O)Nc1cncc2ccccc12
CC(=O)Nc1cncc2ccncc12
CC(=O)Nc1cncc2cnccc12
CC(=O)Nc1cnccc1C
CC(C(N)=O)c1cccc(Cl)c1
CC(C)(C(N)=O)c1ccccc1
CC(C)(C)NC=O
CC(C)(C)c1ccc(NC(=O)c2cocn2)cc1
CC(C)(C)c1ccccc1
CC(C)(C)c1cncs1
CC(C)Oc1ccccc1
CC1CCOc2ccc(Cl)cc21
CC1Cn2nccc2CN1
CC1Cn2nccc2CN1C=O
CCC(=O)Nc1ccccc1
CCN1CCOCC1
CCNC(=O)c1cc(=O)[nH]c2ccccc12
CCNCc1ccc(F)cc1
CCNc1ccc(C#N)cn1
CCOc1c(C)cccc1Cl
CCOc1ccccc1Cl
CCS(=O)(=O)N1CCNCC1
CCc1ccc(Cl)c(Cl)c1
CCc1cccc(F)c1
CN(C)Cc1ccc(Cl)c(Cl)c1
CN(C)c1ccc(N(C=O)Cc2ccsc2)cc1
CN(C)c1ccc(NC(=O)Cn2nnc3ccccc32)cc1
CN(C)c1ccc(NCc2ccsc2)cc1
CN(C)c1ccccc1
CN(C)c1cccnc1
CN1CCCc2cc(Cl)ccc21
CN1CCCc2ccc(S(N)(=O)=O)cc21
CN1CCN(C(=O)Cc2c[nH]c3ncccc23)CC1
CN1CCN(C(=O)c2cc(=O)[nH]c3ccccc23)CC1
CN1CCN(C2CC2)C1=O
CNC(=O)Cn1ccnc1
CNC(=O)Nc1ccccc1
CNC(=O)c1cc(=O)[nH]c2ccccc12
CNC(=O)c1cn[nH]c1S(N)(=O)=O
CNCc1ccc(Cl)c(Cl)c1
CNCc1cccc2ccccc12
CNCc1ccn(C)n1
CNc1ccc(NC(=O)Cn2nnc3ccccc32)cc1
CNc1ccccc1
COC(=O)C1(N)CCCC1
COC(=O)C1(NC=O)CCCC1
COC(=O)C1CC(N)C1
COC(=O)C1CC(NC=O)C1
COC(=O)C1CCC1
COC(=O)C1CCCC1
COC(=O)[C@@H]1CC[C@H](N)C1
COC(=O)[C@@H]1CC[C@H](NC=O)C1
COC(=O)c1ccc(S(N)(=O)=O)cc1
COC1CCOc2ccc(Cl)cc21
COCc1ccc(Cl)c(Cl)c1
COc1cc(Br)ccc1N
COc1cc(Cl)cc(OC2CC(=O)N2)c1
COc1cc(Cl)nc(N)n1
COc1cc(Cl)ncn1
COc1ccc(Br)cn1
COc1ccc(Cl)cc1
COc1ccc(Cl)cc1C
COc1ccc(N)cn1
COc1ccc(NC=O)cn1
COc1ccc2cncc(N)c2c1
COc1ccc2cncc(NC=O)c2c1
COc1ccc2cnccc2c1
COc1cccc(N2CCN(C=O)CC2)c1
COc1cccc(N2CCNCC2)c1
COc1ccccc1
COc1ccccc1OCCNC=O
COc1ccccn1
COc1ncc(Br)cc1N
CS(=O)(=O)NCCc1ccccc1
CS(=O)(=O)c1ccc(N2CCNCC2)cc1
CS(=O)(=O)c1ccc2cnccc2c1
Cc1c(N)cncc1N
Cc1cc(CN(C)C(=O)NC2CC2)no1
Cc1cc(Cl)cc(C#N)c1
Cc1cc(Cl)cc(C(C)C(N)=O)c1
Cc1cc(Cl)cc(Cl)c1
Cc1cc(Cl)cc(OC2CC(=O)N2)c1
Cc1cc(Cl)cc2c1OCC2
Cc1cc(Cl)ccc1Cl
Cc1cc(Cl)ccc1F
Cc1cc(Cl)ccn1
Cc1cc(F)cc(Cl)c1
Cc1cc(F)cc(F)c1
Cc1cc(F)ccc1F
Cc1ccc(C)c(Cl)c1
Cc1ccc(Cl)c(Cl)c1
Cc1ccc(Cl)c(F)c1
Cc1ccc(F)c(Cl)c1
Cc1ccc(F)cc1
Cc1ccc(OCC(=O)N2CCN(C)CC2)cc1
Cc1ccc2nc(N)sc2c1
Cc1ccc2ncsc2c1
Cc1cccc(C#N)c1
Cc1cccc(C(F)(F)F)c1
Cc1cccc(C)c1
Cc1cccc(Cl)c1
Cc1cccc(F)c1
Cc1ccccc1
Cc1ccccc1C1CCC1
Cc1ccccc1Cl
Cc1ccn(C)n1
Cc1ccncc1
Cc1ccncc1N
Cc1ccncc1NC(=O)Cc1cccc(Cl)c1
Cc1cncc(Cl)c1
Cc1cncc2ccccc12
Cc1nc2n(n1)CC(C(N)=O)CC2
Cc1nc2n(n1)CCCC2
Cc1nnc(CN2CCC=C(F)C2)s1
Clc1cc(Cl)c2c(c1)CCCO2
Clc1cc2c(cc1Cl)NCCC2
Clc1cc2c(cc1Cl)OCCC2
Clc1ccc(Cl)cc1
Clc1ccc2c(c1)C=CCC2
Clc1ccc2c(c1)CCCC2
Clc1ccc2c(c1)CCCN2
Clc1ccc2c(c1)CCCO2
Clc1ccc2c(c1)CCCS2
Clc1ccc2c(c1)CCNC2
Clc1ccc2c(c1)CCO2
Clc1ccc2c(c1Cl)OCCC2
Clc1cccc(CN2CCNCC2)c1
Clc1cccc(Cc2ccn[nH]2)c1
Clc1cccc(Cl)c1
Clc1cccc(N2CCNCC2)c1
Clc1cccc(NCCC2CCCCC2)c1
Clc1cccc(Oc2cccnc2)c1
Clc1cccc2c1OCC2
Clc1ccccc1
Clc1ccccc1Cl
Clc1cccnc1
Clc1ccncc1
Cn1ccc(CN)n1
Cn1nc2n(c(=O)c1=O)CCC2
FC(F)(F)c1ccccc1
FC(F)c1ccc(Cl)c(Cl)c1
Fc1cc2c(cc1Cl)CCCO2
Fc1ccc(Cl)cc1
Fc1ccc(F)cc1
Fc1ccc2cnccc2c1
Fc1cccc(Cl)c1
Fc1cccc(F)c1
Fc1ccccc1
Fc1ccccc1Cl
N#Cc1ccc(CNC(=O)N2CCOCC2)cc1
N#Cc1ccc(N2CCCOCC2)cn1
N#Cc1ccc2cncc(N)c2c1
N#Cc1ccc2cnccc2c1
N#Cc1cccc(Cl)c1
N#Cc1ccccc1
NC(=O)C1CCOc2ccc(Cl)cc21
NC(=O)CN1CCN(C2CC2)C1=O
NC(=O)Cc1cc(Cl)cc(OC2CC(=O)N2)c1
NC(=O)Cc1ccc(Cl)c(Cl)c1
NC(=O)Cc1cccc(Cl)c1
NC(=O)Cn1ccnc1
NC(=O)Cn1nc2n(c(=O)c1=O)CCC2
NC(=O)N(CCC1CCCCC1)c1cccc(Cl)c1
NC(=O)[C@@H]1CCOc2ccc(Cl)cc21
NC(=O)[C@H]1CCC[C@H]1c1ccsc1
NC(=O)[C@H]1CCOc2ccc(Cl)cc21
NC(=O)c1cc(=O)[nH]c2ccccc12
NC(=O)c1cn[nH]c1S(N)(=O)=O
NC1CC(F)(F)C1
NC1CCOCC1
NCC1CCCO1
NCCN1CCOCC1
NCCc1cccc(F)c1
NCc1ccc(Br)cc1
NCc1ccc(Cl)c(Cl)c1
NCc1ccccc1
NS(=O)(=O)c1ccc(Br)cc1
Nc1ccc(C(F)(F)F)cn1
Nc1cncc2c1CCC2
Nc1cncc2c1CNCC2
Nc1cncc2ccc(F)cc12
Nc1cncc2ccccc12
Nc1cncc2ccncc12
Nc1cncc2cnccc12
Nc1cncnc1
Nc1nncn1C1CC1
Nn1nnc2ccccc21
O=C(CC1CCCCC1)Nc1cccnc1
O=C(Cc1ccc(Cl)cc1)Nc1cncc2ccccc12
O=C(Cc1cccc(Cl)c1)Nc1cncc2ccccc12
O=C(Cc1cccc(F)c1)Nc1cncc2ccccc12
O=C(Cc1ccccc1)Nc1cncc2ccccc12
O=C(Cc1ccccc1F)Nc1cncc2ccccc12
O=C(Cc1cccnc1)NC1CCOC1
O=C(Cc1cccnc1)NC1COC1
O=C(Cc1cncc2ccccc12)NCCC1CCCCC1
O=C(Cn1nnc2ccccc21)NCc1ccsc1
O=C(NCCC1CCCCC1)Nc1cncc2ccccc12
O=C(NCCO)c1cc(=O)[nH]c2ccccc12
O=C(NCCc1ccncc1)NC1CCCCC1
O=C(NCCc1ccncc1)c1ccccc1F
O=C(Nc1ccccc1)C1CC1
O=C(Nc1ccccc1)Nc1cccnc1
O=C(Nc1cccnc1)C1CCOc2ccc(Cl)cc21
O=C(O)c1ccco1
O=C(Oc1cccnc1)c1ccco1
O=C(c1cc(=O)[nH]c2ccccc12)N1CCNCC1
O=C(c1cc(O)nc2ccccc12)N1CCNCC1
O=C(c1ccco1)N1CCNCC1
O=C(c1cncc2ccccc12)N1CCNCC1
O=C1CC(Cc2cccc(Cl)c2)N1
O=C1CC(Oc2cc(O)cc(Cl)c2)N1
O=C1CC(Oc2cccc(Cl)c2)N1
O=C1CCCCN1c1cncc2ccccc12
O=C1CCc2cc(Br)ccc2N1
O=C1CCc2cc(Cl)cc(Cl)c2N1
O=C1CCc2cc(Cl)ccc2N1
O=C1NCCN1C1CC1
O=C1NCc2ccccc21
O=CN(CCC1CCCCC1)c1cccc(Cl)c1
O=CN1CCCCC1c1cn[nH]c1
O=CN1CCN(Cc2cccc(Cl)c2)CC1
O=CN1CCN(c2cccc(Cl)c2)CC1
O=CN1CCOc2ccc(Cl)cc21
O=CNC1CC(F)(F)C1
O=CNC1CCOC1
O=CNC1CCOCC1
O=CNC1COC1
O=CNCC1CCCO1
O=CNCCN1CCOCC1
O=CNCCc1cccc(F)c1
O=CNCc1ccccc1
O=CNc1cncc2ccc(F)cc12
O=CNc1cncc2ccccc12
O=CNc1cncc2ccncc12
O=CNc1cncc2cnccc12
O=CNc1nncn1C1CC1
O=COc1cncc(Cl)c1
O=c1ccc2ccccc2[nH]1
O=c1cccc(O)[nH]1
OC1CCN(Cc2ccsc2)CC1
OCC1CCOc2ccc(Cl)cc21
OCc1ccc(Cl)c(Cl)c1
Oc1cc(Cl)cc2c1OCCC2
Oc1ccc2ccccc2n1
Oc1cccnc1
Oc1cncc(Cl)c1
c1cc2c(cn1)CCC2
c1cc2c(cn1)CCNC2
c1cc2ccncc2cn1
c1cc2cnccc2cn1
c1ccc(C2CCCC2)cc1
c1ccc2[nH]ccc2c1
c1ccc2cnccc2c1
c1ccc2sccc2c1
c1cnc2ccncc2c1
c1n[nH]cc1C1CCCCN1
c1nncn1C1CC1
