# Supplementary material for: Identification of SARS-CoV-2 Mpro inhibitors through deep reinforcement learning for de novo drug design and computational chemistry approaches
Source: RSC Med Chem. 2024 Apr 29;15(6):2146–59. doi: 10.1039/d4md00106k (PMC11187573; doi:10.1039/d4md00106k)
Supplement: MD-015-D4MD00106K-s001 [file MD-015-D4MD00106K-s001.zip › Reference_Mpro_inhibitors_dataset.csv]

ID	Origin	IC50_nM	Smiles
CHEMBL120563	ChEMBL	50.0	CN(C)C(SSC(N(C)C)=S)=S
CHEMBL449298	ChEMBL	2050.0	Nc(c1cccnc11)ccc1O
CHEMBL192627	ChEMBL	20.0	O=C(C(Cl)=C(C1=O)Cl)C(Cl)=C1Cl
CHEMBL178459	ChEMBL	415.0	CC1=C(c2nccnc2)SSC1=S
CHEMBL4303595	ChEMBL	100.0	O=C(C=Cc1c2ccc(Br)c1)C2=O
CHEMBL9116	ChEMBL	1330.0	CC(N(C(NC)=O)OC(NC)=O)=O
CHEMBL289356	ChEMBL	390.0	Sc1nnc(Nc2ccccc2)s1
CHEMBL1374426	ChEMBL	290.0	CCC(OCN(C(C=C1)=O)C1=O)=O
CHEMBL4303622	ChEMBL	1355.0	Nc(c(SC#N)c1)nc(N)c1SC#N
CHEMBL154580	ChEMBL	1240.0	C=CC(c1cc2ccccc2cc1)=O
CHEMBL403183	ChEMBL	820.0	Cc(cc1)ccc1S(/C=C/C#N)(=O)=O
CHEMBL222840	ChEMBL	60.0	O=C(c1ccco1)Oc1cc(Cl)cnc1
CHEMBL222234	ChEMBL	50.0	O=C(c1ccco1)Oc1cc(Br)cnc1
CHEMBL222628	ChEMBL	270.0	O=C(c1cscn1)Oc1cc(Cl)cnc1
CHEMBL284861	ChEMBL	140.0	CN(C(N1Cc2ccccc2)=O)SC1=O
CHEMBL510038	ChEMBL	30.0	Nc1nnc(Sc2ncc([N+]([O-])=O)s2)s1
LON-WEI-ff7b210a-5	COVID_Moonshot	1600.983765926626	CCOC(c(nc(nc1)S(C)(=O)=O)c1Cl)=O
LON-WEI-8f408cad-7, LON-WEI-8f408cad-7, PCM-0102739	COVID_Moonshot	3497.720029597027	O=C(CCl)N1CCN(Cc2cscc2)CC1
CHEMBL1256915	ChEMBL	1990.0	C[C@]12c(cc(cc3)O)c3N(C)[C@H]1N(C)CC2
CHEMBL66953	ChEMBL	4580.0	Oc(cc(C=CC=C(C1=O)O)c1c1O)c1O
CHEMBL465704, CHEMBL55400	ChEMBL	595.0	Nc1cc2nc3cc(N)ccc3cc2cc1
CHEMBL51085	ChEMBL	30.0	O=C1N(c2ccccc2)[Se]c2c1cccc2
CHEMBL388676	ChEMBL	670.0	O=C(C(CC=CC1)C1C1=O)N1SC(Cl)(Cl)Cl
CHEMBL964	ChEMBL	220.0	CCN(CC)C(SSC(N(CC)CC)=S)=S
CHEMBL1201236	ChEMBL	3550.0	C[C@](Cc(cc1)cc(O)c1O)(C(O)=O)NN
LON-WEI-4d77710c-70	COVID_Moonshot	3237.6597992396846	N#Cc1c(C2CC2)n(C(c2cccs2)=O)nc1
CHEMBL354349, CHEMBL1977761	ChEMBL	3455.0	C[n+](c1c2)c(cc(cc3)N)c3cc1ccc2N
CHEMBL271023	ChEMBL	1120.0	[O-][S+](c1ccccc1)c1nn2nnnc2cc1
CHEMBL1380480	ChEMBL	1320.0	COc(cc(cc1)C(N2CCOCC2)=S)c1O
CHEMBL1591074	ChEMBL	770.0	C(CC1)CCC1NSc1nc(cccc2)c2s1
CHEMBL1382627	ChEMBL	750.0	Nc(cc1)ccc1S([N-]c1ncccn1)(=O)=O
CHEMBL270299	ChEMBL	840.0	CC(C)(C)c(cc1)ccc1S(/C=C/C#N)(=O)=O
MAT-POS-ea426761-13	COVID_Moonshot	1569.3367912275667	O=C1OC(Nc2ccccc2)=Nc2c1cccc2
MAT-POS-ee51dedd-2	COVID_Moonshot	1630.8433161128958	O=C(CCl)N(CC1)CCN1S(c1cscc1)(=O)=O
MAK-UNK-d4768348-1	COVID_Moonshot	1630.84331612158	O=C(CCl)N(CC1)CCN1S(C1=CCS=C1)(=O)=O
LON-WEI-8f408cad-3, LON-WEI-8f408cad-3, PCM-0102241	COVID_Moonshot	2161.829061611952	O=C(CCl)N(CC1)CCN1S(c1cccs1)(=O)=O
MED-COV-4280ac29-15, MED-COV-4280ac29-15, PCM-0102269	COVID_Moonshot	2836.840607325792	O=C(CCl)N1CCN(Cc2cccc(Cl)c2)CC1
CHEMBL222735	ChEMBL	340.0	COc1cccc(C(Oc2cc(Cl)cnc2)=O)c1
CHEMBL566136	ChEMBL	3190.0	CCOC(c1c(N)sc(-c2ccccc2)c1C)=O
CHEMBL460499	ChEMBL	160.0	CCCCCCNC(N(C=C(C(N1)=O)F)C1=O)=O
CHEMBL1096979, CHEMBL1255778	ChEMBL	140.0	NC(CO)C(NNCc(ccc(O)c1O)c1O)=O
CHEMBL1886408	ChEMBL	200.0	CCOC(Cc(cc1)ccc1-c1ccccc1)=O
ALP-POS-c59291d4-5, ALP-POS-c59291d4-5, Mpro-x10812	COVID_Moonshot	50.0	O=C(c1c(cc[nH]2)c2ccc1)Oc1cc(Cl)cnc1
PAU-UNI-8cdd41c7-1	COVID_Moonshot	1889.4342959129447	O=C(CCl)N1CCN(Cc2cc(Cl)cc(Cl)c2)CC1
NIR-THE-0d6461ce-8	COVID_Moonshot	3574.3711802328116	Cc1cc(Cl)cc(CC(CC2)CCN2C(CCl)=O)c1
DAN-LON-a5fc619e-8	COVID_Moonshot	2166.887489338105	O=C(CCl)N1C(C2)CN(Cc3cccc(Cl)c3)C2C1
CHEMBL426898	ChEMBL	170.0	O=C(c1cc(cccc2)c2o1)Oc1cc(Cl)cnc1
CHEMBL225515	ChEMBL	65.0	O=C(c1cc(cccc2)c2[nH]1)Oc1cc(Cl)cnc1
CHEMBL222893	ChEMBL	95.0	O=C(c1cc(cccc2)c2s1)Oc1cc(Cl)cnc1
CHEMBL444186	ChEMBL	3190.0	CC(CN(CC(N1)=O)CC1=O)N(CC(N1)=O)CC1=O
CHEMBL1725120	ChEMBL	20.0	Cc1cc(N2Sc(cc(cc3)F)c3C2=O)c(C)cc1
CHEMBL505308, CHEMBL286080	ChEMBL	2715.0	Oc(cc(CCNCC1c2ccccc2)c1c1)c1O
CHEMBL1188627	ChEMBL	980.0	C/N=C(/N=C1c2ccccc2)\SN1c1ccccc1
LON-WEI-4d77710c-19	COVID_Moonshot	1780.39855111307	OC([C@@H](c1ccccc1)N(Cc1c2cccc1)C2=O)=O
LON-WEI-4d77710c-32	COVID_Moonshot	2058.4916900956546	N#Cc1ccc(CN(CC2)CCC2C2CNCC2)cc1
LON-WEI-8f408cad-4, LON-WEI-8f408cad-4, PCM-0102327	COVID_Moonshot	4550.488738152584	O=C(CCl)N(CC1)CCN1S(c1cc(F)ccc1)(=O)=O
CHEMBL243652	ChEMBL	2040.0	O=C(CC1Sc2ncnn2C1=O)Nc(cc1)ccc1Br
CHEMBL8260	ChEMBL	20.0	Oc(cc(c1c2O)OC(c3ccccc3)=CC1=O)c2O
CHEMBL508112	ChEMBL	160.0	c(cc1)cc2c1sc(SSc1nc(cccc3)c3s1)n2
CHEMBL119171	ChEMBL	1080.0	Nc(nc1S)nc2c1ncn2C(C1O)OC(CO)C1O
CHEMBL1616	ChEMBL	520.0	CN(CCc1ccc2)[C@H](Cc3ccc4O)c1c2-c3c4O
CHEMBL1161936	ChEMBL	240.0	OC(c(cc1)cnc1SSc(cc1)ncc1C(O)=O)=O
CHEMBL28	ChEMBL	3020.0	Oc(cc1)ccc1C(Oc1c2c(O)cc(O)c1)=CC2=O
CHEMBL1256832	ChEMBL	1050.0	Oc(cc(CC[C@H]([C@@H]12)NCc3c2cccc3)c1c1)c1O
CHEMBL329522	ChEMBL	4380.0	Oc(ccc(C(c(cc1O)cc(O)c1O)=O)c1O)c1O
CHEMBL505670	ChEMBL	100.0	[O-][N+](c(c1nonc11)ccc1Sc(cccc1)[n+]1[O-])=O
LON-WEI-4d77710c-19	COVID_Moonshot	1780.3985510628165	OC(C(c1ccccc1)N(Cc1c2cccc1)C2=O)=O
LON-WEI-4d77710c-67	COVID_Moonshot	880.806677669201	[O-][N+](c1cnc(Sc2nnc(-c(cc3)ccc3Cl)o2)s1)=O
MAT-POS-f7918075-5, MAT-POS-f7918075-5, Mpro-x11499	COVID_Moonshot	4273.26357705995	O=C(Cc1cccc(Cl)c1)Nc1cncc2ccncc12
ADA-UCB-6c2cb422-1, ADA-UCB-6c2cb422-1, Mpro-x10959	COVID_Moonshot	727.3122204663146	O=C(Cc1cccc(Cl)c1)Nc1cncc2ccccc12
LON-WEI-8f408cad-2, LON-WEI-8f408cad-2, PCM-0102201	COVID_Moonshot	3284.511244811757	O=C(CCl)N(CC1)CCN1S(c(c(F)ccc1)c1F)(=O)=O
MED-COV-4280ac29-33	COVID_Moonshot	4773.7546475482495	COCc1cc(CN(CC2)CCN2C(CCl)=O)cc(Cl)c1
NIR-THE-c331be7a-6, NIR-THE-c331be7a-6, Mpro-x10513	COVID_Moonshot	2004.1245687728751	Cc1cccc(C(CN(C2)C(CCl)=O)c3c2cccc3)c1
CHEMBL227075	ChEMBL	3050.0	C[C@@H]1C(C(C(c2c3ccc4c(C)cccc24)=O)=O)=C3OC1
CHEMBL363535	ChEMBL	700.0	Cc1coc(-c(ccc2c(C)cccc22)c2C2=O)c1C2=O
CHEMBL4303618	ChEMBL	4950.0	CCc1ccc(/C=C/C(Nc(cc2)ccc2C(C)=O)=O)o1
CHEMBL1608472	ChEMBL	3170.0	Cc1cc(N(C(CC2Sc3n[nH]cn3)=O)C2=O)cc(C)c1
MAT-POS-23a8a11a-1	COVID_Moonshot	261.212789821941	O=C(Cc(cc1)cc(Cl)c1Cl)Nc1cncc2ccccc12
TAT-ENA-80bfd3e5-7, TAT-ENA-80bfd3e5-7, Mpro-x11579	COVID_Moonshot	1140.7861037779649	CSC(NC(NC(CCl)=O)=C(C12CCCCC2)C#N)=C1C#N
TAT-ENA-80bfd3e5-32	COVID_Moonshot	2817.9753743244146	Cc1cc(C(CCl)=O)c(C)n1CC1Oc(cccc2)c2OC1
NAU-LAT-64f4b287-4	COVID_Moonshot	3739.1051418332263	COc1cc(CN(C(C2)c3ccccc3)C(CCl)=O)c2cc1
MED-COV-4280ac29-37	COVID_Moonshot	2202.278902364864	COCCc(cc1)c(CN(CC2)CCN2C(CCl)=O)cc1Cl
DAR-DIA-fb20be43-4	COVID_Moonshot	3216.3850511090805	CCNc(nc1)c(CN(CC2)CCN2C(CCl)=O)cc1C#N
NIR-THE-c331be7a-2, NIR-THE-c331be7a-2, Mpro-x10678	COVID_Moonshot	1172.09011893914	N#Cc1cccc(C(CN(C2)C(CCl)=O)c3c2cccc3)c1
DAN-LON-a5fc619e-3	COVID_Moonshot	784.0061010173611	CC(C)C[C@H](C1)N(Cc2cccc(Cl)c2)CCN1C(CCl)=O
CHEMBL187598	ChEMBL	4820.0	O=C(c(cc(cc1)F)c1N1Cc2cc(cccc3)c3s2)C1=O
CHEMBL187266	ChEMBL	1600.0	CC(C)(CCC1)c(cc2)c1c(C1=O)c2-c(occ2C)c2C1=O
CHEMBL190743	ChEMBL	950.0	O=C(c(cc(cc1)I)c1N1Cc2cc(cccc3)c3s2)C1=O
CHEMBL187460	ChEMBL	800.0	C[C@@H]1C(C(C(c2c3ccc4c2CCCC4(C)C)=O)=O)=C3OC1
CHEMBL222769	ChEMBL	63.0	O=C(c1ccc(-c(cc2)ccc2Cl)o1)Oc1cc(Cl)cnc1
CHEMBL365134	ChEMBL	980.0	O=C(c1cccc(Br)c1N1Cc2cc(cccc3)c3s2)C1=O
CHEMBL1917204	ChEMBL	190.0	Cc(cc1)ccc1N(C(N1Cc(cc2)ccc2F)=O)SC1=O
CHEMBL1271993	ChEMBL	2835.0	O=C(C(N1CCOCC1)=C(C1=O)Cl)N1c(cc1)cc(Cl)c1Cl
CHEMBL477197	ChEMBL	220.0	O[C@](Cc(cc1O)c2cc1O)(COc1c3O)[C@H]2c1ccc3O
CHEMBL1474701	ChEMBL	240.0	O=C(C=C1)C(C(c2c(C34)cccc2)c2c4cccc2)=C3C1=O
CHEMBL52	ChEMBL	2590.0	CC(Cc(cc1)cc(O)c1O)C(C)Cc(cc1)cc(O)c1O
DAN-LON-a5fc619e-3, Mpro-x10306	COVID_Moonshot	784.0061010130208	CC(C)CC(C1)N(Cc2cccc(Cl)c2)CCN1C(CCl)=O
MAT-POS-fa06b69f-6	COVID_Moonshot	695.682513663216	O=C1OC(c2cccs2)=N/C1=C\c1ccc(N2CCOCC2)s1
MAT-POS-f7918075-2, MAT-POS-f7918075-2, EDJ-MED-12c115cc-2, EDJ-MED-12c115cc-1	COVID_Moonshot	2602.4736334384893	O=C(C1c(cc(cc2)Cl)c2OC1)Nc1cncc2ccccc12
PET-UNK-c9c1e0d8-4, PET-UNK-c9c1e0d8-4, Mpro-N0066	COVID_Moonshot	1268.10244679874	O=C(C(CC1)c2cccc(Cl)c2)N1c1cncc2ccccc12
MAT-POS-3b92565d-1, MAT-POS-3b92565d-1, Mpro-x11609	COVID_Moonshot	1202.355886220175	COc(cc1)c(CC(Nc2cncc3ccccc23)=O)cc1Cl
EDJ-MED-00c1612e-1	COVID_Moonshot	897.8004052150746	COc1ccc(cncc2NC(Cc3cccc(Cl)c3)=O)c2c1
TAT-ENA-80bfd3e5-4, TAT-ENA-80bfd3e5-4, Mpro-x11590	COVID_Moonshot	719.126347846072	Cc1c(C(c(cc2)ccc2F)=O)n(cccc2)c2c1C(CCl)=O
ALP-POS-91609ae9-3	COVID_Moonshot	4557.674190955965	O=C(N(Cc1cccc(Cl)c1)CC1)N1c1nccc2c1cn[nH]2
MIH-UNI-e573136b-5	COVID_Moonshot	2717.020613911704	NS(CCc1c(CN(CC2)CCN2C(CCl)=O)cccc1)(=O)=O
SIM-SYN-f15aaa3a-1	COVID_Moonshot	1975.3874757028332	O=C(CCl)N(CC1)CCN1C(c1ccccc1)c1ccccc1
GIA-UNK-20b63697-6	COVID_Moonshot	4128.421913028581	O=C(CCl)N(CC1)CCN1C(C1CCCCC1)c1ccccc1
DAR-DIA-fb20be43-6	COVID_Moonshot	4606.205937131305	N#Cc1cc2ccccc2c(CN(CC2)CCN2C(CCl)=O)c1
DAR-DIA-fb20be43-7	COVID_Moonshot	2745.164720699906	COc1cc2ccccc2c(CN(CC2)CCN2C(CCl)=O)c1
CHEMBL383725	ChEMBL	1099.12	O=C(c(cc(cc1)I)c1N1Cc2cc3ccccc3cc2)C1=O
CHEMBL2354521	ChEMBL	2350.0	C[C@@H]([C@@H](c1ccccc1)O)NCCC(c1cc(OC)ccc1)=O
CHEMBL60718	ChEMBL	1370.0	Cc(cc1)ccc1S(N[C@@H](Cc1ccccc1)C(CCl)=O)(=O)=O
CHEMBL3348861	ChEMBL	180.0	O[C@H]([C@@H](c(cc1O)cc(O)c1O)Oc1c2c(O)cc(O)c1)C2=O
CHEMBL164	ChEMBL	310.0	Oc(cc1O)cc(OC(c(cc2O)cc(O)c2O)=C2O)c1C2=O
CHEMBL1271764	ChEMBL	1230.0	CN(CC1)CCN1C(C(N(C1=O)c(cc2)cc(Cl)c2Cl)=O)=C1Cl
MAT-POS-fa06b69f-6	COVID_Moonshot	695.682513753025	OC1OC(c2cccs2)=N/C1=C/c1ccc(N2CCOCC2)s1
MAT-POS-fa06b69f-6, Mpro-x11894	COVID_Moonshot	695.682513663216	O=C/C(/NC(c1cccs1)=O)=C\c1ccc(N2CCOCC2)s1
MAT-POS-0c8fa4a7-1	COVID_Moonshot	233.267258814792	O=C(C1=CCCc(cc2)c1cc2Cl)Nc1cncc2ccccc12
ALP-POS-477dc5b7-1	COVID_Moonshot	323.87234819319985	O=C(C(CCC1)c2c1ccc(Cl)c2)Nc1cncc2ccccc12
ALP-POS-477dc5b7-2	COVID_Moonshot	258.756865710846	O=C(C1c(cc(cc2)Cl)c2NCC1)Nc1cncc2ccccc12
MAT-POS-11b63608-1	COVID_Moonshot	850.9028861068864	O=C(C1c(cc(cc2)Br)c2OCC1)Nc1cncc2ccccc12
MAT-POS-bbbbc21a-3, MAT-POS-bbbbc21a-3, Mpro-x11831	COVID_Moonshot	1448.8703048820398	O=C(Cc1c2OCCc2cc(Cl)c1)Nc1cncc2ccccc12
MAT-POS-b3e365b9-1	COVID_Moonshot	189.591527375618	O=C([C@H]1c(cc(cc2)Cl)c2OCC1)Nc1cncc2ccccc12
LON-WEI-4d77710c-65	COVID_Moonshot	4163.507898758426	CC(C)(C)c(cc1)ccc1-c(o1)nnc1Sc1cnc([N+]([O-])=O)s1
LON-WEI-4d77710c-75	COVID_Moonshot	443.1785381026323	Cc(cccc1)c1NC(CC(C(N1c2ccccc2)=O)SC1=O)=O
VLA-UCB-1dbca3b4-15	COVID_Moonshot	359.48329848828797	O=C(C1c(cc(cc2)Cl)c2OCC1)Nc1cncc2ccccc12
PET-UNK-c9c1e0d8-3, PET-UNK-c9c1e0d8-3, Mpro-x12587	COVID_Moonshot	1141.5013520654975	O=C(C(CCC1)c2cccc(Cl)c2)N1c1cncc2ccccc12
TRY-UNI-2eddb1ff-7, TRY-UNI-2eddb1ff-7, Mpro-x10789, Mpro-N0077	COVID_Moonshot	3609.8563119616497	Cc(ccnc1)c1NC(Cc1cc(Cl)cc(OC(C2)NC2=O)c1)=O
MAT-POS-916a2c5a-1	COVID_Moonshot	1871.1826661381583	COc(ccc(C(C1)N(C(CCl)=O)N=C1c1cccs1)c1)c1OC
DAV-CRI-14a23e73-1	COVID_Moonshot	465.7498461072348	CC(c1cc(Cl)cc(-c(cc2)ccc2S(N)(=O)=O)c1)NC(CCl)=O
CHEMBL187717	ChEMBL	2000.0	[O-][N+](c(cccc1C2=O)c1N(Cc1cc(cccc3)c3s1)C2=O)=O
CHEMBL472940	ChEMBL	510.0	Oc(ccc1ccccc11)c1SSc(c1ccccc1cc1)c1O
CHEMBL4303361	ChEMBL	480.0	Oc1cc(CNC(/C=C/c(cc2O)cc(Br)c2O)=S)cc(O)c1O
CHEMBL128251	ChEMBL	2250.0	OC(CCCCCCCCCCCCCCc(cc1)ccc1I)=O
CHEMBL3545157	ChEMBL	115.0	O=C(N1Cc2ccccc2)N(c2cccc3ccccc23)SC1=O
CHEMBL1475252	ChEMBL	970.0	Cc1cnc(C[S+](c2nc(nc(cc3)OC)c3[nH]2)[O-])c(C)c1OC
CHEMBL168067	ChEMBL	2360.0	C[N+](C)(CC1)CCC1OC(C(c1ccccc1)c1ccccc1)=O
BEN-DND-4f474d93-1, ALP-POS-ce760d3f-2, Mpro-x12659	COVID_Moonshot	3098.7627191202496	O=C(C1c(cc(cc2)Cl)c2OCC1)Nc1cncc2cnccc12
ALP-POS-696356e4-1, ALP-POS-696356e4-1, rel-EDG-MED-5d232de5-1, rel-EDG-MED-5d232de5-2	COVID_Moonshot	766.6156171631305	O=C(C1c(cc(cc2)Cl)c2OCC1)Nc(c1c2)cncc1ccc2F
MAT-POS-54c4bf04-3	COVID_Moonshot	1604.57755980734	O=C(c1cncc2ccccc12)N(CC1)CCN1c1cccc(Cl)c1
MAT-POS-8d5af1ef-1	COVID_Moonshot	1122.877724104586	O=C(C(C1)c(cc(cc2)Br)c2NC1=O)Nc1cncc2ccccc12
MAT-POS-8a69d52e-2	COVID_Moonshot	679.289733897792	C[C@H](C[C@@H]1C(Nc2cncc3ccccc23)=O)Oc(cc2)c1cc2Cl
MAT-POS-8a69d52e-7	COVID_Moonshot	1713.4882426568201	C[C@H]1[C@@H](C(Nc2cncc3ccccc23)=O)c(cc(cc2)Cl)c2OC1
EDJ-MED-e4b030d8-2	COVID_Moonshot	231.301767856905	C[C@H](C[C@H]1C(Nc2cncc3ccccc23)=O)Oc(cc2)c1cc2Cl
EDJ-MED-e4b030d8-11	COVID_Moonshot	156.279222961337	C[C@@H]1[C@@H](C(Nc2cncc3ccccc23)=O)c(cc(cc2)Cl)c2OC1
EDJ-MED-e4b030d8-13	COVID_Moonshot	283.626273282572	C[C@]1(C(Nc2cncc3ccccc23)=O)c(cc(cc2)Cl)c2OCC1
MED-COV-4280ac29-30	COVID_Moonshot	542.5973814486142	COc(ccc(C(C1)N(C(CCl)=O)N=C1c1ccccc1)c1)c1OC
JOR-UNI-2fc98d0b-12, JOR-UNI-2fc98d0b-12, Mpro-x10236	COVID_Moonshot	3056.6719641964837	O=C(Nc1cnccc1)N(CCC1CCCCC1)c1cccc(Cl)c1
CHEMBL358279	ChEMBL	245.0575	NC(c(cc1)cc(C2=O)c1N(Cc1cc3ccccc3cc1)C2=O)=O
CHEMBL379642	ChEMBL	3000.0	O=C(c1ccc(C#Cc2ccccc2)o1)Sc1nnc(C(F)(F)F)[nH]1
CHEMBL480	ChEMBL	995.0	Cc(c(C[S+](c1nc(cccc2)c2[nH]1)[O-])ncc1)c1OCC(F)(F)F
CHEMBL488755	ChEMBL	2990.0	CN(C)CCNc1nc2cc(O)ccc2c(-c2c3cccc2)c1C3=O
CHEMBL508280	ChEMBL	2050.0	[O-][N+](c1cnc(Sc(n2-c(cc3)cc4c3OCCO4)nnc2O)s1)=O
CHEMBL188434	ChEMBL	2070.0	CCn1c(-c2nonc2N)nc2c1c(CNC1CCNCC1)cnc2
CHEMBL596674	ChEMBL	580.0	CC(C)N(CCC(c1cc2ccccc2cc1)=O)Cc1ccccc1
CHEMBL1908397	ChEMBL	3600.0	O=C(c1ccc(/C=C/c2n[nH]c3c2cccc3)cc1)N1CCNCC1
CHEMBL1200930	ChEMBL	740.0	Cc(c(C[S+](c1nc(cccc2)c2[n-]1)[O-])ncc1)c1OCCCOC
CHEMBL4303503	ChEMBL	2570.0	CC(C)(CC1)[C@@H](C[C@@]([C@@]([C@@H]2O)([C@@H]3CC[C@H]2C2=C)C2=O)(O)OC2)[C@@]23[C@H]1O
EDJ-MED-e4b030d8-13, rel-MAT-POS-8e4737f4-1, Mpro-x12207	COVID_Moonshot	283.62627299999997	CC1(C(Nc2cncc3ccccc23)=O)c(cc(cc2)Cl)c2OCC1
ERI-UCB-a0b0dbcb-2	COVID_Moonshot	2164.05915669962	O=C(C(c(cccc1)c1N1)=CC1=O)N(CC1)CCN1c1cccc(Cl)c1
LON-WEI-4d77710c-76	COVID_Moonshot	221.23226891189228	c1csc(-c(o2)nnc2Sc2cc(-c3ccccc3)nc3ncnn23)c1
CHEMBL324842	ChEMBL	3860.0	OC([C@@H](Cc(cc1)cc(O)c1O)OC(/C=C/c(cc1)cc(O)c1O)=O)=O
ERI-UCB-a0b0dbcb-2	COVID_Moonshot	2164.059157	Oc1nc2ccccc2c(C(N(CC2)CCN2c2cccc(Cl)c2)=O)c1
VLA-UCB-29506327-1, VLA-UCB-29506327-1, rel-VLA-UNK-cf7facf1-1, rel-VLA-UCB-34f3ed0c-11, Mpro-x12686	COVID_Moonshot	1315.9973732460153	O=C(C1(c(cc(cc2)Cl)c2OCC1)NC1=O)N1c1cncc2ccccc12
EDJ-MED-50011917-1	COVID_Moonshot	4567.054712852572	O=C(Cc1cc(CC(C2)NC2=O)cc(Cl)c1)Nc1cncc2ccccc12
LON-WEI-4d77710c-64	COVID_Moonshot	2228.636994106308	O=S(c(cc(s1)Cl)c1Cl)(Nc(cccc1)c1SCc1cccc(Cl)c1F)=O
LON-WEI-4d77710c-73	COVID_Moonshot	649.330990148414	Cc(cc(C)nc1Sc2ncnc3c2nnn3Cc2ccccc2)c1C#N
ALP-POS-3b848b35-2	COVID_Moonshot	202.95922178972842	O=C(Cc1cc(Cl)cc(OC(C2)NC2=O)c1)Nc1cncc2ccccc12
LON-WEI-ff7b210a-4	COVID_Moonshot	503.2059278919286	CS(c(nc1)nc(C(Nc2c(Cc3ccccc3)cccc2)=O)c1Cl)(=O)=O
EDJ-MED-6af13d92-3, EDJ-MED-6af13d92-3, Mpro-x11294	COVID_Moonshot	2028.9177849118948	COc(cccc1)c1OCCNC(C(c(c(OC)ccc1)c1N1)=CC1=O)=O
CHEMBL427404	ChEMBL	5000.0	Cc1noc(NC(c2ccc(-c3cc(C(F)(F)F)nn3C)s2)=O)c1[N+]([O-])=O
CHEMBL259018	ChEMBL	4220.0	CC(C)(C)OC(NCCc(o1)nnc1S(Cc(ccc(Cl)c1)c1Cl)(=O)=O)=O
CHEMBL4303376	ChEMBL	1870.0	Cc(cccc1)c1N(C)C(c(cc1)cc([N+]([O-])=O)c1[S+](c1nccs1)[O-])=O
CHEMBL3665060	ChEMBL	1330.0	CN(CC1)CCN1C(c1ccc(-c(ccc2c3C=O)cc2ccc3O)s1)=O
CHEMBL3797437	ChEMBL	540.0	Oc1c(C(c2ccc(C(F)(F)F)cc2)N2CCOCC2)cc2OCOc2c1
MAT-POS-3b536971-1	COVID_Moonshot	873.9223717779316	COc(ccc(Cl)c1)c1OCCNC(C(c(c(N1)ccc2)c2OC)=CC1=O)=O
MAT-POS-3b536971-2	COVID_Moonshot	4684.287756897873	COc(cccc1N2)c1C(C(N(CC1)CCN1c1cccc(Cl)c1)=O)=CC2=O
CHO-MSK-00c5269a-1	COVID_Moonshot	2334.2784739715166	Cc(cc1)ccc1N(Cc1cccc(Cl)c1)C(Cn1nnc2c1cccc2)=O
LON-WEI-4d77710c-74	COVID_Moonshot	2399.2042591428326	CCOC(c(cc1)ccc1NC(CC(C(N1c2ccccc2)=O)SC1=O)=O)=O
MAT-POS-9ff17035-3	COVID_Moonshot	1336.8997341253698	O=C(Cc1cc(Cl)cc(Oc2cnccc2)c1)Nc1cncc2ccccc12
CHEMBL212218	ChEMBL	300.0	Cc(c(Cl)c1)cc(S(c(c([N+]([O-])=O)cc(C(F)(F)F)c2)c2[N+]([O-])=O)(=O)=O)c1Cl
MAT-POS-173a45da-1	COVID_Moonshot	2112.4592316951366	O=C(Cc1cncc2ccccc12)N(CCC1CCCCC1)c1cccc(Cl)c1
PET-UNK-1901c25b-1, PET-UNK-1901c25b-1, Mpro-x11790	COVID_Moonshot	284.63401412314147	CN(C)c(cc1)ccc1N(Cc1cscc1)C(Cc1cncc2ccccc12)=O
EDJ-MED-c314995a-1	COVID_Moonshot	260.6669947965487	O=C(Nc1cncc2ccccc12)N(CCC1CCCCC1)c1cccc(Cl)c1
LON-WEI-4d77710c-10	COVID_Moonshot	1397.02780099677	O=C(c(nc(nc1)S(Cc2ccccc2)(=O)=O)c1Cl)NCc(cc1)cc2c1OCO2
LON-WEI-4d77710c-11	COVID_Moonshot	934.9258610760345	Cc1c(C(OC)=O)c(cc(cc2)N(C(c3ccco3)=O)S(C)(=O)=O)c2n1S(C)(=O)=O
ALP-POS-6d04362c-2, ALP-POS-6d04362c-2, Mpro-x12423	COVID_Moonshot	496.758543187868	CN(C)c(cc1)ccc1N(Cc1cccc(Cl)c1)C(Cn1nnc2c1cccc2)=O
MAT-POS-6344a35d-1, MAT-POS-6344a35d-1, Mpro-x11642	COVID_Moonshot	3783.685896986155	COc1cccc(Oc2cc(NC(Cc3cncc4ccccc34)=O)cc(Cl)c2)n1
ERI-UCB-ce40166b-17, ERI-UCB-ce40166b-17, Mpro-N0029	COVID_Moonshot	1103.9329262920335	O=C(C(c(cccc1)c1N1)=CC1=O)NCCOc1cc(Cl)cc(OC(C2)NC2=O)c1
CHEMBL208732	ChEMBL	3000.0	O=C(CSc1nc(-c2csc(-c3ccccc3)n2)ccn1)Nc1cc(Cl)cc(Cl)c1
CHEMBL1422849	ChEMBL	150.0	CCN(CC1)CCN1C(c1ccc(C(F)(F)F)cc1)c(ccc1cccnc11)c1O
LON-WEI-4d77710c-8	COVID_Moonshot	281.7436637549223	CCOC(c(c1c2ccc(N(C(c3ccco3)=O)S(C)(=O)=O)c1)c(C)n2S(C)(=O)=O)=O
LON-WEI-4d77710c-24	COVID_Moonshot	4655.0765439170755	CCOC(c1c(NC(Cc2csc(-c3ccccc3)n2)=O)sc(-c2ccccc2)c1)=O
ALP-POS-a3de0cb1-1	COVID_Moonshot	3588.988280884226	CCC(Nc(cc1)ccc1N(Cc1ccccc1)C(Nn1nnc2c1cccc2)=O)=O
CHEMBL212454	ChEMBL	900.0	O=C(C(Cl)=C(Cl)Cl)Oc(cc1)ccc1S(c(cc1)ccc1OC(C(Cl)=C(Cl)Cl)=O)(=O)=O
CHEMBL1397952	ChEMBL	270.0	CCOc(cc(C(c(ccc1cccnc11)c1O)Nc1nccc(C)c1)cc1)c1OC
LON-WEI-4d77710c-2	COVID_Moonshot	397.4834646469777	O=S(Cc(cccc1)c1F)(c(oc(-c(cc1)ccc1F)n1)c1S(c1ccccc1)(=O)=O)=O
CHEMBL3545085	ChEMBL	1490.0	CC(C)c1noc(CNc2nc(N3CCN(C)CC3)cc(Nc3n[nH]c(C4CC4)c3)n2)c1
CHEMBL518800	ChEMBL	840.0	CC[C@H](CO)Nc1nc(NCc(cc2)ccc2-c2ncccc2)c2ncn(C(C)C)c2n1
CHEMBL929	ChEMBL	3990.0	CC(C)Nc1cccnc1N(CC1)CCN1C(c1cc(cc(cc2)NS(C)(=O)=O)c2[nH]1)=O
CHO-MSK-00c5269a-4	COVID_Moonshot	3700.94298675221	O=C(Cn1nnc2c1cccc2)N(Cc1cccc(Cl)c1)c(cc1)ccc1N1CCOCC1
JOH-MSK-46727e7b-1	COVID_Moonshot	30.0604135864706	CC(C)C[C@@H](C(N[C@@H](CC(CCN1)C1=O)C(O)S(O)(=O)=O)=O)NC(OCc1ccccc1)=O
CHEMBL4303331	ChEMBL	3660.0	C[C@@H]([C@@H]([C@H]([C@@H]1O)O)O)O[C@H]1OC1=C(c(cc2O)cc(O)c2O)Oc(cc(cc2O)O)c2C1=O
CHEMBL297453	ChEMBL	1150.0	Oc1cc(O[C@@H]([C@@H](C2)OC(c(cc3O)cc(O)c3O)=O)c(cc3O)cc(O)c3O)c2c(O)c1
JOH-MSK-46727e7b-1	COVID_Moonshot	30.060413638161773	CC(C)CC(C(NC(CC(CCN1)C1=O)C(O)S([O-])(=O)=O)=O)NC(OCc1ccccc1)=O
LON-WEI-adc59df6-47	COVID_Moonshot	2958.3990960088286	CC(C)(C)c(cc1)ccc1N(C(C(NCCc1cccc(F)c1)=O)c1cnccc1)C(C=C)=O
MAT-POS-53907a1c-3	COVID_Moonshot	104.653232966695	O=C(Nc1cncc2ccccc12)N(CCC1CCCCC1)c1cc(Cl)cc(OC(C2)NC2=O)c1
MAT-POS-f2460aef-1	COVID_Moonshot	100.286852879975	CC(C)(C)c(cc1)ccc1N([C@H](C(NCCc1cccc(F)c1)=O)c1cnccc1)C(c1ccco1)=O
MAT-POS-f2460aef-3	COVID_Moonshot	291.7193780895035	CC(C)(C)c(cc1)ccc1N(C(C(NCCc1cccc(F)c1)=O)c1cnccc1)C(c1c[nH]cn1)=O
LON-WEI-2e27a2e5-1, MAT-POS-f2460aef-1, LON-WEI-2e27a2e5-1, MAT-POS-f2460aef-2, Mpro-N0050	COVID_Moonshot	2747.619795933132	CC(C)(C)c(cc1)ccc1N(C(C(NCCc1cccc(F)c1)=O)c1cnccc1)C(c1ccco1)=O
CHEMBL376488	ChEMBL	4360.0	CN(C)CC[C@]([C@H](c1ccccc1)c(cc(cc(cc1)Br)c1n1)c1OC)(c1cccc2ccccc12)O
MAT-POS-f2460aef-4	COVID_Moonshot	314.84777001223756	CC(C)(C)c(cc1)ccc1N(C(C(NCCc1cc(F)ccc1)=O)c1cnccc1)C(c(o1)ccc1Cl)=O
CHEMBL4303154	ChEMBL	3380.0	CC=C(C1CC(OCCc(cc2)cc(O)c2O)=O)C(OC(C(C2O)O)OC(CO)C2O)OC=C1C(OC)=O
CHEMBL212080	ChEMBL	?	CCOC(/C=C/[C@H](C[C@H](CCN1)C1=O)NC([C@H](CC(C)C)NC([C@H](C(C)OC(C)(C)C)NC(OCc1ccccc1)=O)=O)=O)=O
CHEMBL213054	ChEMBL	?	CC([C@@H](C(N[C@@H](CC1CCCCC1)C(N[C@@H](C[C@H](CCN1)C1=O)C=O)=O)=O)NC(OCc1ccccc1)=O)OC(C)(C)C
CHEMBL213543	ChEMBL	?	CCOC(/C=C/[C@H](C[C@H](CCN1)C1=O)NC([C@H](CC(C)C)NC([C@H](C(C)C)NC(OCc1ccccc1)=O)=O)=O)=O
CHEMBL277716	ChEMBL	?	CCOC(/C=C/[C@H](C[C@H](CCN1)C1=O)NC([C@H](Cc1ccccc1)NC([C@H](C(C)C)NC(OCc1ccccc1)=O)=O)=O)=O
